# Supplementary material for: An enzymatic cascade enables sensitive and specific proximity labeling proteomics in challenging biological systems
Source: Nat Commun. 2025 Nov 3;16:9691. doi: 10.1038/s41467-025-65405-8 (PMC12583597; doi:10.1038/s41467-025-65405-8)
Supplement: Supplementary file 8 — Supplementary Data 1 [file 41467_2025_65405_MOESM8_ESM.xlsx]

## Sheet: Full IMCD3 Dataset
Protein information				RAW TMT reporter intensities											relative TMT protein abundance										Student's t-Test cilia-iAPEX/ Cep164-/-		Student's t-Test cilia-APEX2/ Cep164-/-			Imputed data
UniProt Identifier	Gene Name	Protein Description	Unique Peptides	Cep164 -/- cilia-APEX2 rep1	Cep164-/- cilia-APEX2 rep2	cilia-iAPEX DTBT + H2O2 rep1	cilia-iAPEX DTBT + H2O2 rep2	cilia-iAPEX DTBT + D-Met rep1	cilia-iAPEX DTBT + D-Met rep2	cilia-iAPEX DTBT + D-Met rep3	control-iAPEX DTBT + D-Met rep1	control-iAPEX DTBT + D-Met rep2	control-iAPEX DTBT + D-Met rep3	SUM	Cep164 -/- cilia-APEX2 rep1	Cep164-/- cilia-APEX2 rep2	cilia-iAPEX DTBT + H2O2 rep1	cilia-iAPEX DTBT + H2O2 rep2	cilia-iAPEX DTBT + D-Met rep1	cilia-iAPEX DTBT + D-Met rep2	cilia-iAPEX DTBT + D-Met rep3	control-iAPEX DTBT + D-Met rep1	control-iAPEX DTBT + D-Met rep2	control-iAPEX DTBT + D-Met rep3	Average TMT Ratio (log2)	p-value	Average TMT Ratio (log2)	p-value
A0A087WQ44	Srcap	Snf2-related CREBBP activator protein	19	232033	205803	1.57904e+06	1.5403e+06	407244	385617	345592	161896	146323	168293	5.17214e+06	0.0448621	0.0397907	0.305297	0.297807	0.0787378	0.0745566	0.0668179	0.0313015	0.0282906	0.0325384	0.792911	0.00559628	2.83526	0.000970009
A0A088MLT8	Iqcj-Schip1	IQCJ-SCHIP1 readthrough transcript protein	0	7914.17	10330.4	88734	93811.4	24163.4	27362.2	20142.9	10635	8617.21	10418.2	302129	0.0261947	0.034192	0.293696	0.310501	0.0799773	0.0905646	0.0666698	0.0352002	0.0285217	0.0344826	1.39039	0.00790585	3.33492	0.00344813
A0A0G2JG52	Crybg1	Crystallin beta-gamma domain-containing 1	21	640764	631750	1.10219e+06	1.05122e+06	348871	363508	396213	177955	174335	191328	5.07813e+06	0.126181	0.124406	0.217046	0.207009	0.0687006	0.071583	0.0780234	0.0350435	0.0343306	0.0376769	-0.785922	0.00153059	0.75857	0.00220141
A0A0J9YUD5	Nup205	Nucleoporin 205	33	3.50724e+06	3.27349e+06	9.25722e+06	8.63253e+06	4.79294e+06	4.75953e+06	4.49915e+06	2.86708e+06	2.00764e+06	2.73585e+06	4.63327e+07	0.0756969	0.0706518	0.199799	0.186316	0.103446	0.102725	0.0971054	0.0618804	0.043331	0.0590481	0.466545	0.00301998	1.3996	0.00255057
A0A0U1RNF2	Lcmt1	Leucine carboxyl methyltransferase 1	3	65561	63488	721736	730859	261121	234897	204242	70039.7	70629.4	65176.3	2.48775e+06	0.0263535	0.0255203	0.290116	0.293783	0.104963	0.0944215	0.0820991	0.0281539	0.0283909	0.0261989	1.84794	0.000818539	3.4928	5.07546e-05
A0A1L1SQU7	Fat1	FAT atypical cadherin 1	59	5.01067e+06	5.11184e+06	3.7005e+06	3.91615e+06	971806	979135	750911	571297	482159	737058	2.22315e+07	0.225386	0.229936	0.166453	0.176153	0.043713	0.0440427	0.0337769	0.0256976	0.0216881	0.0331538	-2.50108	0.000599409	-0.410845	0.0109394
A0A1L1SSC7	Ttc13	Tetratricopeptide repeat domain 13	17	1.13125e+06	1.21587e+06	845413	939663	264228	266661	201807	173480	152736	170882	5.36199e+06	0.210976	0.226757	0.157668	0.175245	0.049278	0.0497317	0.0376367	0.0323536	0.028485	0.0318691	-2.27529	0.000975675	-0.395981	0.0502759
A0A286YCV9	Kif13b	Kinesin family member 13B	39	1.01359e+06	919254	6.53154e+06	5.90713e+06	2.41898e+06	2.22577e+06	2.03765e+06	1.76959e+06	1.64275e+06	1.80583e+06	2.62721e+07	0.0385803	0.0349898	0.248612	0.224845	0.0920741	0.0847199	0.0775595	0.0673562	0.0625285	0.0687357	1.20287	0.00147422	2.68594	0.00141353
A0A286YCX6	Trappc8	Trafficking protein particle complex 8	28	786352	748021	3.6989e+06	3.61072e+06	1.14408e+06	1.10657e+06	991265	470771	394994	482606	1.34343e+07	0.0585333	0.0556801	0.275333	0.268769	0.0851613	0.0823688	0.0737862	0.0350425	0.0294019	0.0359235	0.492007	0.010269	2.25249	0.000315675
A0A2I3BR81	Nt5dc2	5'-nucleotidase domain-containing 2	18	726172	731877	3.68698e+06	3.56363e+06	1.71449e+06	1.65277e+06	1.54027e+06	1.67709e+06	1.14773e+06	1.63758e+06	1.80786e+07	0.0401675	0.0404831	0.203942	0.197119	0.0948355	0.0914211	0.0851987	0.0927665	0.0634858	0.0905813	1.16459	0.000280045	2.31387	0.000118453
A0A338P6K9	Qser1	Glutamine and serine-rich protein 1	12	239794	211287	917277	877721	291297	276001	231597	209131	181491	233269	3.66886e+06	0.0653593	0.0575892	0.250017	0.239235	0.0793971	0.0752278	0.0631249	0.0570015	0.0494678	0.0635807	0.23576	0.204302	1.99506	0.00233991
A0A494B9V8	Ptar1	Protein prenyltransferase alpha subunit repeat-containing 1	4	74862.8	64868.9	286566	284071	126372	125131	109842	38411.6	41247.2	42231.9	1.1936e+06	0.06272	0.0543471	0.240085	0.237994	0.105874	0.104835	0.0920253	0.0321812	0.0345568	0.0353818	0.786554	0.0062514	2.0336	0.00258291
A0A7N9VSG0	Spata5l1	Ribosome biogenesis protein SPATA5L1	5	34935.3	35930.8	71278.6	69966.4	36398.6	35552.4	29956.5	16799.7	13850.4	14415.2	359084	0.09729	0.100062	0.198501	0.194847	0.101365	0.0990086	0.0834249	0.0467849	0.0385716	0.0401443	-0.0660523	0.606917	0.995113	0.000595736
A0AUP1	Ccdc112	Coiled-coil domain-containing protein 112	11	55801.6	48396.4	867034	699045	780965	654389	617704	178158	151642	180465	4.2336e+06	0.0131807	0.0114315	0.204798	0.165118	0.184468	0.15457	0.145905	0.0420818	0.0358186	0.0426269	3.71177	0.000150762	3.90506	0.0022666
A1L3P4	Slc9a6	Sodium/hydrogen exchanger	3	14179.3	13016.8	58998	50523.4	29525.8	25325.4	27696.7	20310.9	16555.8	18742.5	274875	0.0515846	0.0473553	0.214636	0.183805	0.107416	0.0921345	0.100761	0.0738916	0.0602303	0.0681858	1.01535	0.00173979	2.00673	0.00402817
A2A432	Cul4b	Cullin-4B	21	2.55259e+06	2.45518e+06	6.66797e+06	6.46994e+06	3.76573e+06	3.88902e+06	3.29508e+06	2.01429e+06	1.58946e+06	2.01285e+06	3.47121e+07	0.0735361	0.0707298	0.192093	0.186389	0.108485	0.112036	0.0949259	0.0580285	0.0457897	0.0579869	0.54032	0.011346	1.3916	0.000650361
A2A484	Zmynd8	Zinc finger, MYND-type-containing 8	15	136077	134428	1.1464e+06	1.18368e+06	314138	293014	273269	142002	129867	170407	3.92328e+06	0.0346844	0.0342641	0.292204	0.301707	0.0800701	0.0746859	0.0696531	0.0361946	0.0331017	0.0434347	1.11527	0.000665757	3.1065	6.32301e-05
A2A559	Pgap3	Post-GPI attachment to proteins factor 3	2	30767.7	30140.6	79657.7	72123.3	28010.3	25262.2	18730.6	22030.6	12836.4	19775.2	339335	0.0906706	0.0888225	0.234747	0.212543	0.0825448	0.0744462	0.055198	0.064923	0.0378281	0.0582765	-0.363783	0.204366	1.31558	0.00308139
A2A5R2	Arfgef2	Brefeldin A-inhibited guanine nucleotide-exchange protein 2	8	259705	250245	968710	904173	308224	283218	270224	141885	121168	135445	3.643e+06	0.0712889	0.068692	0.26591	0.248195	0.0846074	0.0777431	0.0741762	0.0389472	0.0332606	0.0371796	0.169909	0.106651	1.87623	0.000904934
A2A5Z6	Smurf2	E3 ubiquitin-protein ligase SMURF2	6	137645	123536	755611	794837	623461	536301	473246	137772	114822	109658	3.80689e+06	0.0361569	0.0324507	0.198485	0.208789	0.163772	0.140876	0.124313	0.0361901	0.0301616	0.0288052	2.05237	0.00101136	2.57121	0.00112023
A2A654	Bptf	Bromodomain PHD finger transcription factor	39	813902	740095	4.08778e+06	3.99517e+06	1.31287e+06	1.26038e+06	1.13369e+06	406482	356636	419434	1.45264e+07	0.056029	0.0509482	0.281403	0.275028	0.0903777	0.0867644	0.0780429	0.0279822	0.0245508	0.0288738	0.668178	0.0061127	2.38043	0.000876882
A2A699	Fam171a2	Protein FAM171A2	7	101684	104539	226294	272953	141902	135851	135225	447505	389933	465715	2.4216e+06	0.0419905	0.0431693	0.0934483	0.112716	0.0585983	0.0560998	0.0558411	0.184797	0.161023	0.192317	0.416693	0.000999559	1.26936	0.0113985
A2A6A1	Gpatch8	G patch domain-containing protein 8	16	349425	337124	1.83184e+06	1.77521e+06	519577	539402	446431	198441	156343	205707	6.3595e+06	0.0549453	0.053011	0.288048	0.279144	0.0817009	0.0848183	0.0701991	0.0312039	0.0245841	0.0323464	0.543249	0.0156978	2.39344	0.000206148
A2A6Q5	Cdc27	Cell division cycle protein 27 homolog	18	757808	693153	2.81668e+06	2.55769e+06	843580	788315	663020	545053	391382	523256	1.05799e+07	0.0716269	0.0655158	0.266229	0.241749	0.0797339	0.0745104	0.0626677	0.0515176	0.0369929	0.0494573	0.0706132	0.652947	1.88884	0.00250737
A2A6T1	Cdr2l	Cerebellar degeneration-related protein 2-like	3	31858.2	29071.5	156629	152260	76497	72487.9	58804.9	32795.7	24334.5	31319.3	666057	0.0478311	0.0436471	0.235158	0.228598	0.114851	0.108831	0.0882881	0.0492385	0.0365352	0.047022	1.17739	0.00494054	2.34323	0.000868797
A2A716	Osbpl7	Oxysterol-binding protein	6	16477.2	16285.2	62038.1	57801.1	29381.1	29633.3	30736	21577.3	20047.1	25709	309685	0.0532061	0.0525864	0.200326	0.186645	0.094874	0.0956885	0.0992492	0.0696749	0.0647336	0.0830164	0.868664	6.24674e-05	1.87011	0.000764083
A2A791	Zmym4	Zinc finger MYM-type protein 4	27	627015	565371	6.99936e+06	6.50288e+06	1.83966e+06	1.6502e+06	1.47916e+06	589920	429588	540000	2.12232e+07	0.0295439	0.0266393	0.329798	0.306405	0.0866816	0.0777548	0.0696957	0.027796	0.0202415	0.0254439	1.47037	0.0014755	3.50223	0.000683285
A2A7B5	Prdm2	PR domain-containing 2, with ZNF domain	9	97968.9	95638.1	918454	895118	352293	323187	287572	105818	96254.3	103597	3.2759e+06	0.0299059	0.0291944	0.280367	0.273243	0.107541	0.0986558	0.0877843	0.032302	0.0293826	0.031624	1.72466	0.000568665	3.22762	6.20361e-05
A2A7F4	Rlf	Rearranged L-myc fusion sequence	4	34583.4	40924.9	291122	284574	78339	85208.6	59262.2	27136.5	24095.3	27482.9	952730	0.0362993	0.0429554	0.305567	0.298694	0.0822258	0.0894363	0.0622026	0.0284829	0.0252908	0.0288465	0.964418	0.0229415	2.93561	0.00173826
A2A7S8	Kiaa1522	Uncharacterized protein KIAA1522	10	107520	103764	702241	631266	241291	254663	215209	87106.6	90432.9	78271.4	2.51176e+06	0.0428064	0.0413111	0.279581	0.251324	0.0960643	0.101388	0.0856804	0.0346794	0.0360037	0.0311619	1.16275	0.00115223	2.65616	0.000929235
A2A863	Itgb4	Integrin beta-4	15	1.04569e+06	1.05322e+06	195649	194443	45231.7	42318.3	42042.8	51037	41186.6	53544.6	2.76436e+06	0.378274	0.381	0.0707755	0.0703393	0.0163624	0.0153085	0.0152089	0.0184625	0.0148991	0.0193696	-4.60333	1.88282e-06	-2.42775	7.92871e-06
A2A870	Fbf1	Fas-binding factor 1	5	16929.2	15646.2	93883.6	90912.1	65706.4	74126.8	68189.6	26011	18013.1	19848.8	489267	0.0346012	0.0319789	0.191886	0.185813	0.134296	0.151506	0.139371	0.0531631	0.0368166	0.0405685	2.0892	0.000117636	2.50501	0.000600291
A2A8L5	Ptprf	Receptor-type tyrosine-protein phosphatase F	16	238522	233956	469570	450521	211769	217100	183154	73438.9	69060.9	83125.2	2.23022e+06	0.10695	0.104903	0.210549	0.202008	0.0949546	0.0973448	0.0821239	0.032929	0.030966	0.0372722	-0.215542	0.118383	0.961287	0.00117404
A2A8R0	Zfyve9	Zinc finger FYVE domain-containing protein	7	54597.6	49472.4	391937	385907	124082	122516	88996.2	44490.3	28504.8	38015.1	1.32852e+06	0.0410966	0.0372388	0.295018	0.290479	0.0933986	0.0922199	0.0669891	0.0334887	0.0214561	0.0286147	1.08955	0.0137816	2.90363	0.000613969
A2A8U2	Tmem201	Transmembrane protein 201	3	84555.2	92175.4	236771	251990	111702	118129	94926.2	42091.6	43593.9	49484.4	1.12542e+06	0.0751322	0.0819032	0.210385	0.223907	0.0992537	0.104965	0.0843475	0.0374009	0.0387357	0.0439697	0.288091	0.11467	1.46822	0.00272281
A2A8Z1	Osbpl9	Oxysterol-binding protein-related protein 9	13	443672	407050	1.69459e+06	1.59719e+06	643494	641410	554271	311404	263730	285469	6.84228e+06	0.0648427	0.0594903	0.247665	0.233429	0.0940466	0.0937421	0.0810068	0.0455117	0.0385441	0.0417214	0.525239	0.0144707	1.95282	0.00148755
A2A9C3	Szt2	KICSTOR complex protein SZT2	18	271671	245429	1.02156e+06	999903	520811	500495	450226	324855	243030	326196	4.90417e+06	0.055396	0.050045	0.208303	0.203888	0.106198	0.102055	0.0918046	0.0662405	0.0495557	0.066514	0.923003	0.00250969	1.96866	0.00144397
A2AAE1	Bltp1	Bridge-like lipid transfer protein family member 1	15	114380	91653	593254	557212	219077	197318	193243	122850	107447	125414	2.32185e+06	0.0492623	0.0394742	0.255509	0.239987	0.0943547	0.0849833	0.083228	0.0529106	0.0462765	0.0540146	0.98675	0.00578919	2.4894	0.00442039
A2AAJ9	Obscn	Obscurin	2	40601.9	46374.4	309773	294062	138302	131275	118574	38097.7	37020.6	29614.6	1.1837e+06	0.034301	0.0391776	0.2617	0.248427	0.116839	0.110903	0.100173	0.0321854	0.0312755	0.0250187	1.57322	0.000749173	2.79816	0.00135167
A2AAY5	Sh3pxd2b	SH3 and PX domain-containing protein 2B	21	1.21963e+06	1.09958e+06	6.15446e+06	5.80805e+06	3.66453e+06	3.21109e+06	3.07916e+06	933421	854412	841225	2.68656e+07	0.0453975	0.0409288	0.229084	0.21619	0.136402	0.119525	0.114614	0.0347441	0.0318032	0.0313124	1.51471	0.000884535	2.36815	0.00130511
A2AB59	Arhgap27	Rho GTPase-activating protein 27	10	348981	332764	516832	464726	317397	267938	252091	137918	136203	140762	2.91561e+06	0.119694	0.114132	0.177264	0.159392	0.108861	0.0918977	0.0864623	0.0473033	0.0467152	0.0482787	-0.29478	0.109697	0.524214	0.0247232
A2ABG4	Tbc1d16	TBC1 domain family, member 16	5	54312	46361.5	191993	193893	101171	85162.6	94433	100018	85664.2	100765	1.05377e+06	0.0515404	0.0439957	0.182195	0.183999	0.0960085	0.0808167	0.0896141	0.0949144	0.0812927	0.0956232	0.895647	0.0057583	1.94299	0.00344827
A2ABV5	Med14	Mediator of RNA polymerase II transcription subunit 14	13	123003	129423	521335	499673	248904	239708	220088	136370	106003	126942	2.35145e+06	0.0523094	0.0550397	0.221708	0.212496	0.105851	0.101941	0.0935967	0.057994	0.0450799	0.0539848	0.902924	0.00114345	2.0162	0.000561418
A2ACJ2	Faap100	Fanconi anemia core complex-associated protein 100	3	37997.5	40387.3	38141.9	31186.8	21061.4	21648.1	18337.4	17610	17142.6	16467.5	259981	0.146155	0.155347	0.146711	0.119958	0.0810113	0.0832682	0.0705339	0.0677358	0.0659379	0.0633414	-0.948693	0.00256566	-0.183746	0.349596
A2ACP1	Ttc39a	Tetratricopeptide repeat protein 39A	2	29925.9	25035	45696.8	44807.1	27517.7	20131.6	22790.4	26001.7	20537.8	29141.8	291586	0.102632	0.085858	0.156718	0.153667	0.0943726	0.0690417	0.0781602	0.0891733	0.0704349	0.0999426	-0.233256	0.316581	0.725239	0.0304382
A2ACQ1	Dhx35	RNA helicase	9	152224	140015	479085	471149	263494	251445	232720	165860	141490	180200	2.47768e+06	0.061438	0.0565104	0.19336	0.190157	0.106347	0.101484	0.0939266	0.0669416	0.0571058	0.0727291	0.769652	0.00247631	1.70235	0.00130255
A2ADA5	Pusl1	tRNA pseudouridine synthase-like 1	6	278706	280684	718647	672364	401233	385887	401318	164978	139071	150119	3.59301e+06	0.0775691	0.0781196	0.200013	0.187131	0.111671	0.107399	0.111694	0.0459164	0.0387061	0.0417808	0.501942	0.000256556	1.31342	0.00134909
A2ADY9	Ddi2	Protein DDI1 homolog 2	11	106269	106661	592127	510071	1.27196e+06	1.02759e+06	868605	113978	110155	88047.4	4.79546e+06	0.0221604	0.022242	0.123477	0.106365	0.265242	0.214284	0.181131	0.023768	0.0229707	0.0183606	3.29258	0.000529247	2.36793	0.00205987
A2AEV7	Ccdc120	Coiled-coil domain-containing protein 120	5	42667.6	44202	213782	211717	98427.3	85649.1	78199.8	35818.8	34956.9	42963.8	888384	0.0480284	0.0497555	0.240641	0.238317	0.110794	0.09641	0.0880248	0.040319	0.0393489	0.0483618	1.00293	0.00413895	2.29244	0.000132878
A2AF47	Dock11	Dedicator of cytokinesis protein 11	31	367774	340320	3.25862e+06	2.98538e+06	1.38577e+06	1.36806e+06	1.27429e+06	774177	547787	730673	1.30328e+07	0.028219	0.0261125	0.250031	0.229066	0.106329	0.10497	0.0977751	0.059402	0.0420313	0.056064	1.92324	8.10336e-05	3.14016	0.000721567
A2AG58	Bclaf3	BCLAF1 and THRAP3 family member 3	8	183733	176736	749110	751447	291430	298254	251184	167519	120915	148026	3.13835e+06	0.0585443	0.0563148	0.238695	0.23944	0.0928608	0.0950351	0.0800369	0.0533779	0.0385283	0.0471668	0.63321	0.00851125	2.05782	0.000186379
A2AGH6	Med12	Mediator of RNA polymerase II transcription subunit 12	24	694213	632391	3.3226e+06	3.10172e+06	1.25217e+06	1.17333e+06	1.09848e+06	641920	486943	579113	1.29829e+07	0.0534714	0.0487096	0.255921	0.238908	0.096448	0.0903751	0.0846102	0.0494436	0.0375065	0.0446059	0.824015	0.00244833	2.27652	0.00134585
A2AGT5	Ckap5	Cytoskeleton-associated protein 5	72	2.0616e+06	2.04691e+06	1.10877e+07	1.02352e+07	6.6865e+06	7.11138e+06	5.4975e+06	1.54744e+06	1.21577e+06	1.27822e+06	4.87683e+07	0.0422733	0.0419721	0.227356	0.209875	0.137108	0.14582	0.112727	0.0317305	0.0249295	0.02621	1.63811	0.00147472	2.37458	0.000594868
A2AH22	Ambra1	Activating molecule in BECN1-regulated autophagy protein 1	19	355153	323168	1.08262e+06	1.00659e+06	581840	556097	490919	250764	203946	232250	5.08334e+06	0.0698661	0.0635739	0.212974	0.198017	0.11446	0.109396	0.096574	0.0493304	0.0401204	0.0456884	0.676784	0.00806811	1.62356	0.00279309
A2AHC3	Camsap1	Calmodulin-regulated spectrin-associated protein 1	34	511073	467434	4.35978e+06	4.04227e+06	3.14281e+06	2.92326e+06	2.52056e+06	1.08323e+06	912495	948599	2.09115e+07	0.0244398	0.0223529	0.208487	0.193304	0.150291	0.139792	0.120534	0.0518006	0.043636	0.0453625	2.54391	0.000292311	3.10249	0.000738919
A2AHG0	Lzts3	Leucine zipper putative tumor suppressor 3	2	904.065	1106.5	12189	13398.2	3463.62	3672.62	2535.09	949.425	6594.65	1379.52	46192.7	0.0195716	0.023954	0.263873	0.29005	0.0749821	0.0795065	0.0548808	0.0205536	0.142764	0.0298644	1.67013	0.00610521	3.67549	0.00191165
A2AI08	Tprn	Taperin	5	78447.1	68059.1	235374	226694	95720.3	96711.6	79220.3	118934	107261	122283	1.2287e+06	0.0638454	0.055391	0.191563	0.184498	0.0779035	0.0787102	0.0644747	0.0967966	0.0872958	0.099522	0.303541	0.123706	1.66052	0.00404945
A2AIV2	Virma	Protein virilizer homolog	8	206136	196049	1.18747e+06	1.18484e+06	417234	439629	334510	148891	135568	152528	4.40285e+06	0.0468187	0.0445278	0.269705	0.269107	0.0947644	0.0998509	0.0759757	0.0338169	0.030791	0.0346431	0.972323	0.00867877	2.56081	0.000200041
A2AJ15	Man1b1	Endoplasmic reticulum mannosyl-oligosaccharide 1,2-alpha-mannosidase	4	57116.6	49040.2	256900	220437	101036	98430.7	76388.4	45444	44231.2	44885.8	993910	0.0574665	0.0493407	0.258474	0.221788	0.101655	0.0990338	0.0768564	0.0457224	0.0445022	0.0451609	0.785817	0.0239833	2.16878	0.00512373
A2AJ88	Pnpla7	Patatin-like phospholipase domain-containing protein 7	3	11835.6	11421.8	39670.3	37569.3	16274.1	16691.1	11924.9	15551.9	10291.3	11163.5	182394	0.0648902	0.0626215	0.217498	0.205979	0.0892253	0.0915114	0.06538	0.0852657	0.0564233	0.0612054	0.347756	0.184054	1.73135	0.000733067
A2AJI0	Map7d1	MAP7 domain-containing protein 1	21	350783	342365	3.4588e+06	3.23025e+06	2.21237e+06	1.98939e+06	1.79695e+06	360002	306194	308938	1.4356e+07	0.0244345	0.0238482	0.24093	0.225009	0.154107	0.138575	0.12517	0.0250767	0.0213286	0.0215197	2.52336	0.000194498	3.26983	0.000256062
A2AJN7	Slc4a11	Solute carrier family 4 member 11	3	209792	197375	53656.7	54308.5	22526.7	24009.8	18743.5	30321.2	28081.2	30992.4	669806	0.313213	0.294674	0.0801078	0.0810809	0.0336316	0.0358459	0.0279835	0.0452687	0.0419243	0.0462706	-3.23299	0.000185932	-1.91441	0.000548759
A2AJT4	Pnisr	Arginine/serine-rich protein PNISR	2	12306	14185.2	50511.9	46237.4	13772	15546.1	15740.8	9997.59	6337.59	8396.61	193031	0.0637511	0.0734866	0.261678	0.239533	0.0713461	0.0805369	0.0815452	0.0517926	0.032832	0.0434987	0.182396	0.196397	1.87097	0.00413852
A2AKB9	Dcaf10	DDB1- and CUL4-associated factor 10	4	54951.2	48002.4	177666	162410	76557.9	72348.3	68320.5	28305.1	27087.1	28877.1	744525	0.073807	0.0644738	0.23863	0.218138	0.102828	0.0971737	0.0917639	0.0380177	0.0363817	0.0387859	0.493981	0.0138303	1.7257	0.0045706
A2AKG8	Focad	Focadhesin	4	136484	129704	284793	261682	148119	138541	132890	101511	70114.5	94638.9	1.49848e+06	0.0910819	0.0865574	0.190055	0.174632	0.0988466	0.0924545	0.0886831	0.0677427	0.0467905	0.0631567	0.070454	0.357243	1.03688	0.00468962
A2AKX3	Setx	Probable helicase senataxin	35	378332	328293	4.66528e+06	4.58253e+06	1.21293e+06	1.08742e+06	914354	380338	320976	382717	1.42532e+07	0.0265437	0.023033	0.327315	0.321509	0.0850992	0.0762933	0.0641509	0.0266844	0.0225196	0.0268514	1.59469	0.00261796	3.71366	0.000770545
A2ALK8	Ptpn3	Tyrosine-protein phosphatase non-receptor type 3	5	42543.7	37255.3	88386.3	68753.7	37517.2	32701.2	28823.1	33054.6	23322.7	30872.1	423230	0.100521	0.0880262	0.208838	0.16245	0.088645	0.0772658	0.0681028	0.0781009	0.0551065	0.072944	-0.278488	0.177622	0.969434	0.0419004
A2ALS5	Rap1gap	Rap1 GTPase-activating protein 1	14	45511	43480.9	921292	843217	423590	351182	340651	148663	145429	152702	3.41572e+06	0.013324	0.0127297	0.269721	0.246864	0.124012	0.102813	0.0997305	0.0435231	0.0425765	0.0447057	3.05636	0.000165693	4.30841	0.000278067
A2ALU4	Shroom2	Protein Shroom2	30	1.1519e+06	1.19327e+06	8.49719e+06	8.33126e+06	2.085e+06	1.7842e+06	1.41282e+06	946096	827591	913642	2.7143e+07	0.0424383	0.0439622	0.313053	0.30694	0.0768156	0.0657332	0.0520512	0.034856	0.0304901	0.0336604	0.568503	0.0745274	2.84329	0.000105128
A2AM05	Cntln	Centlein	5	5839.45	7993.98	40933.6	45863.7	13323.1	10235.7	12989.6	4721.54	5116.35	6396.19	153413	0.0380635	0.0521075	0.26682	0.298955	0.0868444	0.0667197	0.0846707	0.0307766	0.0333501	0.0416926	0.824519	0.0372201	2.66488	0.00807542
A2AN08	Ubr4	E3 ubiquitin-protein ligase UBR4	83	2.62595e+06	2.44099e+06	9.82672e+06	8.92467e+06	4.10093e+06	4.30066e+06	3.64672e+06	1.60102e+06	1.1507e+06	1.49462e+06	4.0113e+07	0.0654638	0.0608528	0.244976	0.222488	0.102235	0.107214	0.0909113	0.0399127	0.0286864	0.0372603	0.662219	0.00689017	1.8871	0.00212734
A2ANY6	Mdn1	Midasin	46	881626	784167	2.59737e+06	2.4519e+06	1.01864e+06	1.02205e+06	916043	406343	301593	362930	1.07427e+07	0.0820678	0.0729956	0.241781	0.228239	0.0948219	0.0951396	0.0852715	0.0378252	0.0280743	0.033784	0.243464	0.0771121	1.60174	0.00343923
A2APB8	Tpx2	Targeting protein for Xklp2	27	1.07443e+06	1.04648e+06	4.50815e+06	4.29896e+06	1.49603e+06	1.36578e+06	1.28023e+06	580840	582864	616265	1.685e+07	0.0637641	0.0621055	0.267546	0.255131	0.0887853	0.0810551	0.0759777	0.0344712	0.0345913	0.0365735	0.377867	0.0214011	2.05371	0.000364024
A2APT9	Klhdc7a	Kelch domain-containing protein 7A	8	39601.7	31100.2	592624	579206	190425	177770	159105	104921	98685.2	112707	2.08615e+06	0.0189832	0.014908	0.284076	0.277644	0.0912808	0.0852146	0.0762676	0.0502942	0.047305	0.0540263	2.32042	0.000743441	4.06128	0.00185369
A2APV2	Fmnl2	Formin-like protein 2	5	39692.6	40858.1	149713	132798	92558.8	87333.3	75365.1	73831.8	61472	79013.5	832637	0.0476709	0.0490707	0.179806	0.159491	0.111164	0.104888	0.0905138	0.0886723	0.0738281	0.0948955	1.07385	0.00259865	1.8079	0.00241277
A2APY7	Ndufaf5	Arginine-hydroxylase NDUFAF5, mitochondrial	2	34998.3	41306.2	81208.9	71996.5	42916.8	44230.5	40488.7	42344.8	28998	42386.5	470875	0.074326	0.0877221	0.172464	0.152899	0.0911427	0.0939326	0.0859859	0.0899279	0.0615833	0.0900164	0.161214	0.209935	1.00796	0.0208208
A2AQ07	Tubb1	Tubulin beta-1 chain	4	43245.5	43036.3	149641	157850	95190.4	95780.3	84522.3	59540.3	49461.6	54642.8	832911	0.0519209	0.0516698	0.17966	0.189517	0.114286	0.114995	0.101478	0.0714846	0.059384	0.0656046	1.08757	0.00073464	1.83291	0.000445156
A2AQ19	Rtf1	RNA polymerase-associated protein RTF1 homolog	18	705372	706334	3.24998e+06	2.82932e+06	1.06853e+06	1.0145e+06	926669	464037	487172	502910	1.19548e+07	0.0590031	0.0590836	0.271855	0.236668	0.0893803	0.0848612	0.0775143	0.0388159	0.0407511	0.0420676	0.504733	0.00735951	2.103	0.00225314
A2AQ25	Skt	Sickle tail protein	25	665296	610709	1.98809e+06	1.95909e+06	873686	850174	764229	432984	375507	461698	8.98146e+06	0.0740744	0.0679966	0.221354	0.218126	0.0972766	0.0946588	0.0850896	0.0482086	0.0418091	0.0514057	0.377385	0.0239482	1.63047	0.00147359
A2AQH4	Bcorl1	BCL-6 corepressor-like protein 1	3	14130.3	11245.7	105447	113647	26468.1	23572.5	19275.5	8617.4	7745.48	6765.04	336914	0.0419403	0.0333785	0.31298	0.337317	0.0785605	0.0699659	0.0572118	0.0255774	0.0229895	0.0200794	0.861962	0.0267552	3.11839	0.00307562
A2AR02	Ppig	Peptidyl-prolyl cis-trans isomerase G	8	157151	163614	774051	723209	287796	278794	251397	106459	97911.8	122208	2.96259e+06	0.053045	0.0552268	0.261275	0.244114	0.0971434	0.0941049	0.084857	0.0359345	0.0330494	0.0412505	0.763515	0.00235696	2.2222	0.000656939
A2AR50	Ralgps1	Ras-specific guanine nucleotide-releasing factor RalGPS1	2	24815.3	19117.8	138736	127870	52203.2	43999.7	36766.6	18769.4	17671.1	19903.1	499852	0.0496454	0.0382469	0.277554	0.255816	0.104437	0.0880256	0.0735549	0.0375498	0.0353528	0.0398179	1.01027	0.0231405	2.61236	0.00564669
A2ARI4	Lgr4	Leucine-rich repeat-containing G-protein coupled receptor 4	10	153330	130470	1.16119e+06	1.09654e+06	424589	352032	356569	176451	147728	167877	4.16678e+06	0.0367981	0.0313119	0.278679	0.263163	0.101899	0.0844855	0.0855742	0.0423471	0.0354537	0.0402893	1.41181	0.00217189	2.99604	0.0016969
A2ARV4	Lrp2	Low-density lipoprotein receptor-related protein 2	50	392699	249640	1.00963e+07	9.43826e+06	2.86733e+06	2.23369e+06	2.06139e+06	1.33589e+06	1.19178e+06	1.28891e+06	3.11559e+07	0.0126043	0.0080126	0.324058	0.302936	0.0920318	0.0716939	0.0661636	0.0428777	0.0382521	0.0413698	2.91621	0.00244805	4.96243	0.00440327
A2ARZ3	Fsip2	Fibrous sheath-interacting protein 2	2	715838	680661	202759	220168	56144	56310.1	44060.7	20666.5	22570	21888.9	2.04107e+06	0.350718	0.333483	0.0993397	0.107869	0.0275072	0.0275886	0.0215871	0.0101253	0.0110579	0.0107242	-3.75121	0.000151056	-1.7241	0.00162826
A2ASQ1	Agrn	Agrin	19	1.1566e+06	1.15898e+06	1.05602e+06	1.1382e+06	364283	388480	321155	163098	142502	148627	6.03794e+06	0.191555	0.191949	0.174898	0.188508	0.0603324	0.0643398	0.0531895	0.0270122	0.0236012	0.0246155	-1.69791	0.00050158	-0.0786715	0.282964
A2ASS6	Ttn	Titin	4	266082	244195	963009	820803	510814	474437	458627	254003	219774	254728	4.46647e+06	0.0595731	0.0546729	0.215608	0.18377	0.114366	0.106222	0.102682	0.0568688	0.0492053	0.0570311	0.915495	0.00118891	1.80234	0.00522828
A2ASZ8	Slc25a25	Calcium-binding mitochondrial carrier protein SCaMC-2	4	43513.5	42374	160997	163572	73960.1	76839.2	63138.3	26016.9	21450.7	26076.4	697938	0.0623458	0.0607131	0.230675	0.234365	0.105969	0.110095	0.090464	0.0372768	0.0307344	0.0373621	0.726714	0.00759756	1.91809	0.000135208
A2AT37	Upf2	Regulator of nonsense transcripts 2	31	851753	780695	4.30154e+06	3.96815e+06	2.19466e+06	2.10766e+06	1.87464e+06	790114	662115	725340	1.82567e+07	0.0466543	0.0427622	0.235615	0.217353	0.120212	0.115446	0.102682	0.0432781	0.036267	0.0397301	1.33308	0.00090454	2.34099	0.00133579
A2ATK9	Fam171a1	Family with sequence similarity 171, member A1	12	59527.5	57191.4	881630	1.03638e+06	569095	536145	520817	489175	391704	490541	5.03221e+06	0.0118293	0.0113651	0.175197	0.205949	0.113091	0.106543	0.103497	0.0972088	0.0778395	0.0974804	3.21461	9.96116e-06	4.03408	0.000886261
A2AUM9	Cep152	Centrosomal protein of 152 kDa	3	1502.18	4315.21	39361.5	49543	14575.6	11983.2	10409	2413.42	829.043	1200.03	136132	0.0110347	0.0316987	0.289142	0.363933	0.10707	0.088026	0.0764623	0.0177285	0.00608999	0.00881516	2.26115	0.0321073	4.11642	0.0340024
A2AUY4	Baz2b	Bromodomain adjacent to zinc finger domain protein 2B	12	86892.7	78574.9	838809	785464	248787	247925	221221	117062	107759	118733	2.85123e+06	0.0304756	0.0275583	0.294192	0.275483	0.0872562	0.0869539	0.0775879	0.0410568	0.037794	0.0416427	1.53204	0.000440789	3.29622	0.000690945
A2AWA9	Rabgap1	Rab GTPase-activating protein 1	24	432595	413493	2.8864e+06	2.70172e+06	1.08155e+06	1.01068e+06	842021	297639	267207	261086	1.01944e+07	0.0424346	0.0405609	0.283136	0.26502	0.106093	0.0991408	0.0825966	0.0291964	0.0262112	0.0256108	1.20161	0.00341788	2.72306	0.000449624
A2AWL7	Mga	MAX gene-associated protein	15	137750	137627	1.03492e+06	1.04379e+06	264513	253790	204092	67593.4	59653.7	79102.1	3.28283e+06	0.0419608	0.0419232	0.315252	0.317955	0.0805746	0.0773081	0.0621694	0.02059	0.0181714	0.0240957	0.79732	0.0129597	2.9162	4.50804e-06
A2AWP8	Arhgef10l	Rho guanine nucleotide exchange factor 10-like protein	2	17496.1	15097.6	82259	82747.4	32151.4	29117.3	28381.9	15662.6	13063.2	17714.1	333691	0.052432	0.0452443	0.246513	0.247976	0.096351	0.0872584	0.0850545	0.0469375	0.0391476	0.0530853	0.876568	0.00373471	2.34377	0.00205615
A2BDX3	Mocs3	Adenylyltransferase and sulfurtransferase MOCS3	7	137117	108337	503885	480829	257590	234838	221949	167659	140810	159757	2.41277e+06	0.0568298	0.0449013	0.208841	0.199285	0.106761	0.0973314	0.0919894	0.0694881	0.0583604	0.0662131	0.963526	0.00768628	2.01384	0.00732162
A2BE28	Las1l	Ribosomal biogenesis protein LAS1L	13	80397.3	83920.4	467643	459854	127857	111836	87190.3	40947.6	36455.7	40265.3	1.53637e+06	0.0523295	0.0546227	0.304382	0.299313	0.0832203	0.0727924	0.056751	0.0266522	0.0237285	0.0262082	0.389894	0.160604	2.49714	0.000176982
A2BH40	Arid1a	AT-rich interactive domain-containing protein 1A	29	535215	536057	3.12682e+06	2.80562e+06	1.0476e+06	990169	903547	400591	350344	348584	1.10445e+07	0.0484597	0.0485359	0.28311	0.254027	0.0948523	0.0896522	0.0818093	0.0362705	0.031721	0.0315616	0.869511	0.00168419	2.46718	0.00100306
A2CG63	Arid4b	AT-rich interactive domain-containing protein 4B	12	178350	184685	1.30891e+06	1.28166e+06	392249	382314	339186	171974	162434	182469	4.58423e+06	0.0389051	0.0402871	0.285524	0.27958	0.0855648	0.0833976	0.0739898	0.0375143	0.0354333	0.0398037	1.02964	0.00123235	2.83523	0.000107505
A2RSJ4	Bltp3b	Bridge-like lipid transfer protein family member 3B	17	267572	272457	1.76162e+06	1.74564e+06	663618	593466	526465	272464	214797	239852	6.55795e+06	0.0408012	0.041546	0.268623	0.266187	0.101193	0.0904957	0.0802789	0.0415471	0.0327537	0.0365742	1.13231	0.00283408	2.69928	2.93001e-05
A2RSQ0	Dennd5b	DENN domain-containing protein 5B	8	90490.3	75972.4	490421	428827	214028	191969	188350	89726.4	66382.1	83793.9	1.91996e+06	0.0471314	0.0395698	0.255433	0.223352	0.111475	0.0999859	0.0981009	0.0467335	0.0345748	0.0436436	1.25434	0.00185734	2.46752	0.00412712
A2RSY1	Kansl3	KAT8 regulatory NSL complex subunit 3	8	61202.3	56303.4	294459	290955	89000.7	84428	79014.4	44167.8	38954.9	46818.4	1.0853e+06	0.0563919	0.051878	0.271314	0.268087	0.0820053	0.0777921	0.072804	0.0406962	0.0358931	0.0431385	0.517814	0.00702961	2.31796	0.000687264
A2RSY6	Trmt1l	TRMT1-like protein	9	122041	121694	398926	348659	153370	129768	127265	104702	102581	105843	1.71485e+06	0.0711673	0.0709648	0.23263	0.203318	0.0894364	0.0756731	0.0742137	0.0610564	0.0598191	0.0617215	0.161617	0.239088	1.61366	0.00360678
A2RT67	Dennd3	DENN domain-containing protein 3	11	197824	179358	725706	673470	365416	359715	301199	125969	106109	111769	3.14654e+06	0.0628703	0.0570017	0.230637	0.214035	0.116133	0.114321	0.0957241	0.0400342	0.0337226	0.0355212	0.85551	0.00666086	1.89197	0.00219978
A2TJV2	Palm3	Paralemmin-3	9	45782.4	48173.9	212510	185415	67357.8	76571	46188.8	29133.8	29228.9	27665	768027	0.0596104	0.0627242	0.276696	0.241418	0.0877023	0.0996983	0.0601396	0.0379333	0.0380572	0.0360209	0.40054	0.253087	2.07955	0.00254061
A3KFM7	Chd6	Chromodomain-helicase-DNA-binding protein 6	7	112006	113039	490271	484754	146822	130259	127553	84440.7	74662.7	93377	1.85718e+06	0.0603096	0.0608657	0.263986	0.261016	0.0790561	0.070138	0.0686808	0.0454671	0.0402021	0.0502788	0.258651	0.0507333	2.11522	2.4693e-05
A3KGB4	Tbc1d8b	TBC1 domain family member 8B	16	232663	243303	1.19626e+06	1.0841e+06	561856	550339	481592	185907	166020	175769	4.87782e+06	0.0476982	0.0498795	0.245246	0.222252	0.115186	0.112825	0.0987312	0.0381127	0.0340356	0.0360344	1.15561	0.00112747	2.25895	0.00119015
A3KGS3	Ralgapa2	Ral GTPase-activating protein subunit alpha-2	8	106986	93229.6	483423	479038	148321	141497	131442	69327.2	58739.9	62979.9	1.77498e+06	0.0602743	0.0525242	0.272354	0.269883	0.0835619	0.0797174	0.0740524	0.039058	0.0330932	0.035482	0.489832	0.0157586	2.26857	0.0019181
A6H5Y1	Mphosph9	M-phase phosphoprotein 9	14	68377.4	80241.4	517755	542064	295741	311298	257041	118860	92800.3	108558	2.39274e+06	0.028577	0.0335354	0.216386	0.226545	0.1236	0.130101	0.107426	0.0496755	0.0387842	0.0453699	1.95454	0.000746053	2.83836	0.00178458
A6H5Y3	Mtr	Methionine synthase	12	68267.1	71439.4	323485	310397	169809	172684	149510	85662.9	75525.7	84077.3	1.51086e+06	0.0451843	0.047284	0.214107	0.205444	0.112392	0.114295	0.0989573	0.0566982	0.0499886	0.0556487	1.22874	0.000800241	2.18188	0.000411705
A6H5Z3	Exoc6b	Exocyst complex component 6B	2	4963.21	5717.87	19612.3	20839.6	10468.7	10705.7	9402.92	2802.39	4907.83	3825.41	93245.9	0.0532271	0.0613203	0.210328	0.223491	0.11227	0.114811	0.10084	0.0300538	0.0526332	0.041025	0.933766	0.00312979	1.92409	0.0033172
A6H611	Mipep	Mitochondrial intermediate peptidase	7	249227	212238	278568	274020	143500	123670	122590	99037.1	89817.1	104274	1.69694e+06	0.146868	0.125071	0.164159	0.161479	0.0845639	0.0728783	0.0722418	0.0583622	0.0529288	0.061448	-0.827774	0.00758959	0.264585	0.151114
A6H619	Phrf1	PHD and RING finger domain-containing protein 1	3	14669.6	15666.9	51297	54207.8	16109.6	15214.1	11865.5	9820.39	7383.6	8676.98	204911	0.0715901	0.0764567	0.250337	0.264543	0.0786173	0.0742471	0.0579057	0.047925	0.0360331	0.042345	-0.0869056	0.659449	1.79841	0.0011839
A6H630	Armt1	Damage-control phosphatase ARMT1	7	278329	268559	604308	557966	286996	278852	268416	126661	115867	144558	2.93051e+06	0.0949761	0.0916425	0.206212	0.190399	0.0979336	0.0951547	0.0915935	0.0432215	0.0395382	0.0493287	0.0239843	0.59876	1.08672	0.00335035
A6H687	Sac3d1	SAC3 domain-containing protein 1	3	36836.4	35209.7	130836	136892	57107.5	66205.8	52940	20576	16669	15974	569246	0.0647108	0.0618532	0.22984	0.24048	0.100321	0.116304	0.0930003	0.0361461	0.0292826	0.0280618	0.69978	0.0111791	1.89377	0.000592535
A6H6A9	Rabgap1l	Rab GTPase-activating protein 1-like	5	23945.8	22076.3	93566.5	81868.1	40749.6	36935.1	35075.5	23906.6	18976.6	23611.1	400711	0.0597583	0.0550928	0.233501	0.204307	0.101693	0.0921738	0.087533	0.0596605	0.0473573	0.0589231	0.706277	0.00471374	1.92851	0.00340286
A6H6J9	Ankrd50	Ankyrin repeat domain 50	4	58332.1	52837.9	232470	212008	97274	101115	82266.9	22922.6	21662.2	19559.1	900447	0.0647812	0.0586796	0.258172	0.235448	0.108029	0.112294	0.0913622	0.0254569	0.0240572	0.0217215	0.747163	0.0103154	1.99958	0.00236985
A6H8H2	Dennd4c	DENN domain-containing protein 4C	37	977204	913260	3.64427e+06	3.49215e+06	1.33678e+06	1.35648e+06	1.07141e+06	520133	440675	491265	1.42436e+07	0.0686064	0.0641171	0.255853	0.245173	0.0938511	0.0952345	0.0752201	0.0365169	0.0309384	0.0344901	0.401466	0.0715715	1.91696	0.00090472
A6PWY4	Wdr76	WD repeat-containing protein 76	10	141713	144862	699778	664729	331517	295084	277409	152780	142389	147943	2.9982e+06	0.0472658	0.0483163	0.233399	0.221709	0.110572	0.0984203	0.0925252	0.0509571	0.0474915	0.0493439	1.06858	0.00165133	2.25101	0.000320603
A6X8Z5	Arhgap31	Rho GTPase-activating protein 31	6	2002.5	2283.93	22879.7	21773.1	9377.33	8826.08	8130.1	5132.22	5663.21	4113.61	90181.8	0.0222052	0.0253258	0.253706	0.241436	0.103983	0.0978698	0.0901523	0.0569097	0.0627977	0.0456147	2.03475	0.000296399	3.38357	0.000896416
A8C756	Thada	Thyroid adenoma-associated protein homolog	24	984972	964563	4.32044e+06	3.94042e+06	1.42147e+06	1.48855e+06	1.1984e+06	389681	323837	347131	1.53795e+07	0.0640446	0.0627176	0.280922	0.256213	0.0924262	0.0967879	0.0779223	0.0253378	0.0210564	0.0225711	0.484414	0.0293748	2.08171	0.00106873
A8Y5H7	Sec14l1	SEC14-like protein 1	8	143058	145254	590334	624748	267231	314409	216892	50877.4	41312	47317	2.44143e+06	0.0585958	0.0594953	0.241798	0.255894	0.109457	0.128781	0.0888378	0.0208391	0.0169212	0.0193809	0.868316	0.0226488	2.07482	0.00041584
B0V2N1	Ptprs	Receptor-type tyrosine-protein phosphatase S	13	562525	589002	1.90304e+06	1.90803e+06	715013	681273	623952	333161	308789	331471	7.95626e+06	0.0707022	0.0740301	0.239188	0.239815	0.089868	0.0856274	0.0784228	0.0418741	0.0388108	0.0416616	0.224118	0.0644067	1.72703	0.000370064
B1AQJ2	Usp36	Ubiquitin carboxyl-terminal hydrolase 36	12	310048	270213	656007	633411	260828	273463	229500	67751.4	57545.9	65731.8	2.8245e+06	0.109771	0.0956677	0.232256	0.224256	0.0923449	0.0968182	0.0812533	0.0239871	0.0203738	0.023272	-0.188983	0.220187	1.15513	0.00776227
B1AR17	Chd3	DNA helicase	19	500995	477114	2.42278e+06	2.36193e+06	882159	863760	778632	556162	489920	574073	9.90752e+06	0.0505671	0.0481568	0.244539	0.238397	0.0890393	0.0871822	0.07859	0.0561353	0.0494493	0.0579432	0.781304	0.00200125	2.29068	0.000300572
B1ARD6	Slfn9	Schlafen family member 9	20	628515	575480	3.1095e+06	3.04264e+06	1.40832e+06	1.31884e+06	1.25729e+06	848904	674664	887159	1.37513e+07	0.0457058	0.0418491	0.226124	0.221262	0.102414	0.0959065	0.0914306	0.0617325	0.0490618	0.0645144	1.14143	0.000677498	2.35458	0.000772831
B1ART2	Vps13d	Vacuolar protein sorting 13D	9	58449.7	52594.7	252505	239944	107199	96423.7	91774.6	41885.9	44051.9	43121.6	1.02795e+06	0.0568604	0.0511647	0.24564	0.23342	0.104284	0.0938019	0.0892793	0.040747	0.0428541	0.0419491	0.82551	0.00399763	2.15038	0.00154307
B1AUN2	Eif2b3	Eukaryotic translation initiation factor 2B, subunit 3	13	634598	598672	1.27798e+06	1.20486e+06	608672	643448	535361	349542	269859	306837	6.42983e+06	0.0986959	0.0931085	0.198758	0.187386	0.0946638	0.100072	0.0832621	0.0543625	0.0419698	0.0477209	-0.0531378	0.651087	1.00949	0.00348827
B1AUR6	Mms22l	Protein MMS22-like	4	34176.7	30269.6	255761	238816	86381.1	84834	74141.1	32849.5	27731.9	30446.9	895408	0.0381689	0.0338054	0.285636	0.266712	0.0964712	0.0947433	0.0828015	0.0366866	0.0309712	0.0340034	1.3431	0.00121489	2.94183	0.00116662
B1AVH7	Tbc1d2	TBC1 domain family member 2A	3	107432	95015.4	85353	69670.1	33409.9	30941.7	26526.7	31491.6	29300.2	31535.6	540676	0.198699	0.175734	0.157863	0.128857	0.0617928	0.0572278	0.0490621	0.0582448	0.0541918	0.0583262	-1.74433	0.00117527	-0.389765	0.150496
B1AVK5	Col4a6	Collagen, type IV, alpha 6	10	128700	133591	217554	250676	99773	110895	100466	411577	367710	414044	2.23499e+06	0.0575842	0.0597724	0.0973401	0.11216	0.0446414	0.0496178	0.0449516	0.184152	0.164525	0.185256	-0.340039	0.0145706	0.832685	0.0157365
B1AVY7	Kif16b	Kinesin-like protein KIF16B	6	51215.1	46740	182325	171351	81749.1	76606.2	57766.9	30503	26337.2	32176.3	756770	0.0676759	0.0617625	0.240925	0.226424	0.108024	0.101228	0.0763335	0.0403068	0.0348022	0.042518	0.542357	0.0768579	1.85305	0.00184566
B1AVZ0	Uprt	Uracil phosphoribosyltransferase homolog	6	145773	131464	587937	546765	144064	141198	105824	73491.2	79078.6	74554	2.03015e+06	0.0718039	0.0647558	0.289603	0.269323	0.0709623	0.0695507	0.0521263	0.0361999	0.0389521	0.0367234	-0.100493	0.63978	2.0341	0.00199921
B1AWL2	Znf462	Zinc finger protein 462	12	108141	100399	717628	714316	195754	196176	163128	75663.4	73574.3	84125.4	2.42891e+06	0.0445227	0.0413351	0.295453	0.29409	0.0805936	0.0807671	0.0671612	0.0311512	0.0302911	0.0346351	0.823066	0.00644647	2.78057	0.000372627
B1AY10	Nfx1	Transcriptional repressor NF-X1	10	69073.5	60300.1	274911	254560	155490	149369	135929	46194.6	44391.6	42384.3	1.2326e+06	0.0560388	0.048921	0.223033	0.206522	0.126148	0.121181	0.110278	0.0374773	0.0360145	0.034386	1.18463	0.00145691	2.03527	0.00304702
B1AY13	Usp24	Ubiquitin carboxyl-terminal hydrolase 24	25	450905	443150	1.61699e+06	1.47746e+06	854974	862686	770211	326973	265714	309307	7.37837e+06	0.0611118	0.0600608	0.219153	0.200242	0.115876	0.116921	0.104388	0.0443151	0.0360125	0.0419207	0.889679	0.000982	1.78983	0.0013688
B1AYB6	Mbd5	Methyl-CpG-binding domain protein 5	2	2293.64	2289.01	32011.6	30943.7	9853.98	8852.21	4653.69	3046.85	2208.1	932.033	97084.8	0.0236251	0.0235775	0.329728	0.318729	0.101499	0.0911801	0.0479342	0.0313834	0.022744	0.00960019	1.69219	0.0303553	3.77987	4.20664e-05
B1AZA5	Tmem245	Transmembrane protein 245	3	38676.2	38978.4	51629.1	53750.3	28200.6	28429.3	26333.3	22989.7	20471.8	24465.5	333924	0.115823	0.116728	0.154613	0.160966	0.0844523	0.0851369	0.0788601	0.0688469	0.0613068	0.0732667	-0.490396	0.00170199	0.440168	0.00448632
B1AZI6	Thoc2	THO complex subunit 2	23	679186	642085	3.06356e+06	3.00995e+06	1.17827e+06	1.12048e+06	1.0373e+06	470459	385790	445382	1.20325e+07	0.0564462	0.0533627	0.254608	0.250152	0.0979244	0.0931214	0.0862085	0.0390991	0.0320624	0.037015	0.749849	0.00215777	2.20112	0.000372181
B1AZP2	Dlgap4	Disks large-associated protein 4	11	98798.9	118122	845210	819459	337111	312132	223971	56523.2	54053.6	53416.5	2.9188e+06	0.0338492	0.0404696	0.289575	0.280752	0.115497	0.106939	0.0767338	0.0193652	0.0185191	0.0183009	1.40814	0.0113974	2.94557	0.00196537
B2KF50	Uhrf1bp1	UHRF1 (ICBP90)-binding protein 1	3	15592.2	19756.5	51176.8	58728.8	25587.8	26405.9	22254.3	11564.4	13138.9	13479.9	257686	0.0605085	0.0766692	0.198602	0.227909	0.0992987	0.102473	0.0863622	0.0448781	0.0509881	0.0523114	0.49189	0.0548463	1.6432	0.0141437
B2RPY5	Gpr161	G-protein coupled receptor 161	9	49487.2	25166.7	1.65151e+06	1.09865e+06	1.76107e+06	1.94416e+06	1.92631e+06	1.38422e+06	1.07593e+06	1.30891e+06	1.22254e+07	0.0040479	0.00205856	0.135088	0.0898659	0.14405	0.159026	0.157566	0.113225	0.088008	0.107065	5.73172	0.000576408	5.25433	0.0115461
B2RQC2	Usp42	Ubiquitin carboxyl-terminal hydrolase 42	4	31754.1	31880	123865	124153	47612.5	50273.9	34104.9	19877.8	15162.6	20256.7	498941	0.0636431	0.0638953	0.248256	0.248834	0.0954273	0.100761	0.0683546	0.03984	0.0303897	0.0405993	0.447246	0.142128	1.96258	2.84371e-06
B2RQC6	Cad	CAD protein	69	1.06118e+07	9.73699e+06	2.64002e+07	2.35009e+07	9.43129e+06	1.02032e+07	8.51338e+06	3.01953e+06	2.37652e+06	2.73085e+06	1.06525e+08	0.0996184	0.091406	0.247832	0.220614	0.0885363	0.0957824	0.0799195	0.0283458	0.0223096	0.0256359	-0.119492	0.349417	1.29302	0.0064527
B2RQE8	Arhgap42	Rho GTPase-activating protein 42	7	26552.2	23242	137443	129817	64401.7	63582.7	56840.4	20748.2	19062.1	21201.2	562890	0.0471712	0.0412905	0.244173	0.230625	0.114413	0.112958	0.10098	0.0368602	0.0338648	0.037665	1.3081	0.00104946	2.4268	0.00184924
B2RQG2	Phf3	PHD finger protein 3	24	367352	360727	2.64884e+06	2.52866e+06	594080	563484	430784	197962	187845	197950	8.07769e+06	0.0454773	0.0446572	0.327921	0.313043	0.0735458	0.0697581	0.0533301	0.0245073	0.0232548	0.0245058	0.526631	0.0657681	2.82976	0.000161583
B2RR83	Ythdc2	3'-5' RNA helicase YTHDC2	26	499729	487147	2.18316e+06	1.94663e+06	1.18845e+06	1.09557e+06	946538	274353	233017	259905	9.11449e+06	0.0548279	0.0534476	0.239526	0.213575	0.130391	0.120201	0.10385	0.0301007	0.0255656	0.0285155	1.11967	0.00292025	2.06287	0.00168316
B2RRD7	Brpf1	Peregrin	4	47326.6	46940.8	362117	331183	80588.8	84777.1	65845	33915.6	37366.7	34790.4	1.12485e+06	0.0420737	0.0417307	0.321924	0.294424	0.071644	0.0753674	0.0585366	0.0301512	0.0332192	0.0309288	0.701028	0.0165095	2.87722	0.000505017
B2RRE7	Otud4	OTU domain-containing protein 4	26	1.53291e+06	1.47486e+06	8.21081e+06	7.67987e+06	2.27041e+06	2.23735e+06	1.81679e+06	1.09227e+06	839880	962962	2.81181e+07	0.0545168	0.0524522	0.292012	0.273129	0.0807454	0.0795696	0.0646128	0.0388457	0.0298697	0.0342471	0.480287	0.038349	2.40088	0.000537513
B2RSH2	Gnai1	Guanine nucleotide-binding protein G(i) subunit alpha-1	4	5073.3	5379.44	115028	93326.4	60369.1	52468.7	57165.5	18390.6	15988.5	17489.5	440679	0.0115125	0.0122072	0.261024	0.211779	0.136991	0.119063	0.129721	0.0417325	0.0362816	0.0396875	3.43688	3.02194e-05	4.30984	0.00131806
B2RT41	Zfc3h1	Zinc finger, C3H1-type-containing	7	47873.6	45948.2	287249	276568	83755.3	78136.6	71802	15745.7	13883.4	13037.8	934000	0.0512565	0.049195	0.307547	0.296112	0.0896738	0.0836581	0.0768758	0.0168583	0.0148645	0.0139591	0.729116	0.00342364	2.58728	0.00024251
B2RUP2	Unc13d	Protein unc-13 homolog D	3	5804.74	4166.8	14502.5	12463.8	10232.5	7651.24	8109.06	6700.58	5982.58	4767.77	80381.6	0.0722147	0.0518377	0.180421	0.155057	0.1273	0.0951865	0.100882	0.0833596	0.0744272	0.0593143	0.805356	0.0453317	1.45086	0.0313081
B2RUR8	Otud7b	OTU domain-containing protein 7B	17	1.37644e+06	1.34991e+06	4.2045e+06	3.92804e+06	2.94068e+06	2.81564e+06	2.47435e+06	856729	716087	791418	2.14538e+07	0.0641585	0.0629218	0.195979	0.183093	0.13707	0.131242	0.115334	0.0399337	0.0333781	0.0368894	1.00532	0.00192462	1.57597	0.00104687
B2RWS6	Ep300	Histone acetyltransferase p300	2	37875.1	40736.4	261184	248693	71340.5	73943.8	63877.7	30703	31941.3	29776.8	890071	0.0425529	0.0457675	0.293442	0.279408	0.0801515	0.0830763	0.0717669	0.034495	0.0358862	0.0334544	0.825038	0.00282432	2.69786	0.000550436
B2RX14	Tut4	Terminal uridylyltransferase 4	37	1.19174e+06	1.17732e+06	7.9289e+06	7.66432e+06	2.78777e+06	2.59824e+06	2.21082e+06	855348	737439	816776	2.79687e+07	0.0426097	0.0420943	0.283492	0.274032	0.0996748	0.0928982	0.0790464	0.0305824	0.0263666	0.0292033	1.08946	0.00340666	2.71835	9.15263e-05
B2RX88	Cspp1	Centrosome and spindle pole associated protein 1	53	316504	282432	2.26124e+06	1.86111e+06	4.90354e+06	5.15807e+06	5.24652e+06	9.1436e+06	8.70728e+06	9.39597e+06	4.72763e+07	0.00669477	0.00597408	0.0478304	0.0393666	0.103721	0.109105	0.110976	0.193408	0.184179	0.198746	4.09254	1.19818e-05	2.7785	0.00341299
B2RXC1	Trappc11	Trafficking protein particle complex subunit 11	10	216087	214833	1.28639e+06	1.19866e+06	416485	390686	365887	159334	167173	159195	4.57474e+06	0.0472348	0.0469608	0.281195	0.262018	0.0910401	0.0854008	0.0799799	0.0348291	0.0365426	0.0347987	0.85781	0.00115611	2.52689	0.000409073
B2RXC6	Polr3a	DNA-directed RNA polymerase subunit	7	81191.3	81975.5	248157	222682	94211.7	98068.3	79357.7	47954.3	32584.2	42771.6	1.02895e+06	0.0789066	0.0796687	0.241174	0.216416	0.0915606	0.0953087	0.0771246	0.0466049	0.0316673	0.041568	0.144429	0.318496	1.52679	0.00262917
B2RXC8	Ppp2r3a	3222402P14Rik protein	13	84118.1	86055.8	837915	772086	210701	205903	146614	65010.4	54160.7	60781	2.52334e+06	0.033336	0.0341039	0.332065	0.305977	0.0835006	0.0815992	0.058103	0.0257636	0.0214639	0.0240875	1.12281	0.0143104	3.24087	0.000357172
B2RXQ2	Ppfia1	Ppfia1 protein	21	436197	376054	1.68911e+06	1.65323e+06	669233	659141	577278	366765	278066	359010	7.06408e+06	0.0617486	0.0532347	0.239112	0.234033	0.0947375	0.0933087	0.0817202	0.0519197	0.0393634	0.0508218	0.64616	0.0120742	2.04474	0.00278509
B2RXR6	Ankrd44	Serine/threonine-protein phosphatase 6 regulatory ankyrin repeat subunit B	14	114569	116302	1.0264e+06	924731	291652	248269	239934	190802	175051	188253	3.51597e+06	0.0325854	0.0330783	0.291926	0.263009	0.0829509	0.070612	0.0682412	0.0542673	0.0497874	0.0535422	1.16588	0.00191142	3.07723	0.000609751
B2RXS4	Plxnb2	Plexin-B2	34	3.64393e+06	4.00526e+06	5.14112e+06	5.11789e+06	2.13465e+06	2.17046e+06	1.7768e+06	820573	700515	824860	2.63361e+07	0.138363	0.152083	0.195212	0.19433	0.0810543	0.0824139	0.0674666	0.0311578	0.0265991	0.0313205	-0.919934	0.00577563	0.425121	0.0248395
B2RXV4	Flvcr1	Feline leukemia virus subgroup C receptor-related protein 1	2	15732	23048.9	67262.6	62636.6	207392	81115.5	211541	19862.3	11783.9	12727.9	713103	0.0220613	0.0323219	0.0943239	0.0878366	0.29083	0.11375	0.296649	0.0278533	0.0165249	0.0178485	3.00318	0.0170701	1.76921	0.0241859
B2RY04	Dock5	Dedicator of cytokinesis protein 5	4	61960.4	49490.6	113450	105711	59870.3	55019.9	55691.5	29022.6	29614.5	28058	587889	0.105395	0.0841836	0.192979	0.179815	0.101839	0.0935889	0.0947313	0.0493676	0.0503743	0.0477268	0.0371668	0.794206	0.983769	0.0285611
B2RY56	Rbm25	RNA-binding protein 25	21	1.3539e+06	1.25028e+06	4.71876e+06	4.40748e+06	1.29653e+06	1.28754e+06	1.10819e+06	515664	488375	535400	1.69621e+07	0.0798193	0.0737101	0.278194	0.259842	0.0764365	0.0759066	0.0653333	0.0304009	0.0287921	0.0315645	-0.0838642	0.48105	1.80949	0.00174315
B7ZMP1	Xpnpep3	Xaa-Pro aminopeptidase 3	3	20266.7	20638.5	68876	63799.1	64616.2	55664	75794.3	24652.3	24172.5	28852.8	447332	0.0453057	0.0461368	0.153971	0.142621	0.144448	0.124435	0.169436	0.0551096	0.054037	0.0644997	1.66468	0.00212171	1.69654	0.00111777
B7ZNG0	Kif7	Kinesin-like protein KIF7	21	212152	181373	1.49228e+06	1.44644e+06	1.12508e+06	1.27926e+06	1.22578e+06	983157	795065	1.0281e+06	9.76868e+06	0.0217176	0.0185668	0.152761	0.148069	0.115172	0.130955	0.12548	0.100644	0.0813892	0.105244	2.62291	0.000160623	2.90491	0.00157139
B7ZNG4	Troap	Tastin	6	126461	131373	805565	771630	308654	267197	228987	164420	156209	178757	3.13925e+06	0.0402839	0.0418485	0.256611	0.245801	0.0983209	0.0851147	0.072943	0.0523756	0.0497598	0.0569425	1.04687	0.00749915	2.61277	0.000251777
B7ZNL9	Tatdn2	TatD DNase domain-containing 2	6	16044.2	13935.3	136253	132792	51814.5	45625.4	41582.8	12738.3	12407.3	17082.9	480276	0.0334062	0.0290152	0.283698	0.276491	0.107885	0.0949982	0.0865811	0.0265228	0.0258338	0.0355689	1.626	0.00139623	3.16926	0.00106144
B8ZXI1	Qtrt2	Queuine tRNA-ribosyltransferase accessory subunit 2	2	74615.5	69736.4	199884	195007	91298.9	102348	103155	43148.6	46478.9	51975.8	977649	0.0763213	0.0713307	0.204453	0.199466	0.0933862	0.104688	0.105514	0.044135	0.0475415	0.0531641	0.453561	0.0116405	1.45258	0.00127577
B9EJ57	Mterf1b	Transcription termination factor 1b, mitochondrial	0	4956	6190.22	16808.4	18754.8	6206.52	7568.33	6605.67	1297.25	1641.03	2202.79	72231	0.0686131	0.0857003	0.232704	0.25965	0.0859259	0.104779	0.0914519	0.0179597	0.0227192	0.0304964	0.289571	0.17153	1.68057	0.0111336
B9EJ80	Pdzd8	PDZ domain-containing protein 8	17	369941	357226	1.26058e+06	1.22381e+06	450553	439205	383802	196577	177621	180433	5.03976e+06	0.0734046	0.0708815	0.250128	0.242832	0.0893998	0.087148	0.0761549	0.0390053	0.0352439	0.0358019	0.220252	0.102178	1.7726	0.000347532
B9EJ86	Osbpl8	Oxysterol-binding protein-related protein 8	15	318247	285700	800896	741534	406893	374203	358811	180453	165030	163733	3.7955e+06	0.0838485	0.0752734	0.211012	0.195372	0.107204	0.0985911	0.0945359	0.0475441	0.0434805	0.0431388	0.331573	0.0346791	1.35374	0.0049516
B9EJR8	Dnaaf5	Dynein axonemal assembly factor 5	8	94828.5	98288.2	181111	167748	77029	81370.8	61071.5	23637.2	22671.9	20174.6	827931	0.114537	0.118715	0.218752	0.202611	0.0930379	0.0982821	0.073764	0.0285498	0.0273838	0.0243675	-0.411032	0.0883324	0.852345	0.00508833
B9EKI3	Tmf1	TATA element modulatory factor	26	217215	216793	1.98414e+06	2.0861e+06	350873	340022	215260	93280.9	87489	90652.6	5.68183e+06	0.0382297	0.0381554	0.349209	0.367153	0.0617534	0.0598436	0.0378856	0.0164174	0.015398	0.0159548	0.443164	0.228901	3.22887	0.000125492
C0HKD8	Mfap1a	Microfibrillar-associated protein 1A	0	33896.7	40772.2	119179	71894.6	36868.7	43227.1	34856.4	15423.9	22134.2	15320.6	433573	0.0781799	0.0940376	0.274876	0.165819	0.0850344	0.0996996	0.0803933	0.0355739	0.0510507	0.0353357	0.0375522	0.825065	1.3161	0.077065
C0HKE1	H2ac4	Histone H2A type 1-B	0	171606	230749	443735	601472	272509	610928	435748	198524	271179	536134	3.77259e+06	0.0454877	0.0611646	0.117621	0.159432	0.072234	0.161939	0.115504	0.0526229	0.0718815	0.142113	1.06755	0.104979	1.37639	0.0460994
C0HKG5	Rnaset2a	Ribonuclease T2-A	0	32040.1	38358	56160.9	54413.2	20133.3	14437.7	17026.5	6833.65	8757.89	10423.3	258585	0.123906	0.148338	0.217186	0.210427	0.0778595	0.0558335	0.0658452	0.0264272	0.0338686	0.0403089	-1.04064	0.0144311	0.657058	0.0379672
D3YUB6	Btbd8	BTB/POZ domain-containing protein 8	6	133503	115791	525718	534648	353152	353838	293531	118092	104534	107101	2.63991e+06	0.0505711	0.0438618	0.199142	0.202525	0.133774	0.134034	0.11119	0.0447334	0.0395976	0.04057	1.4181	0.00198508	2.09224	0.00243302
D3YUJ3	Ccnyl1	Cyclin Y-like 1	2	101972	107480	336744	309434	201946	195461	186390	93285.4	91169.2	88433	1.71231e+06	0.0595522	0.0627687	0.19666	0.180711	0.117937	0.11415	0.108852	0.0544791	0.0532433	0.0516453	0.893605	0.00042338	1.62452	0.00195034
D3YX43	Vsig10	V-set and immunoglobulin domain-containing protein 10	2	19780.7	22187	16148.4	16959.9	4989.95	4307.24	2882.54	5704.37	2023.42	2393.7	97377.2	0.203134	0.227846	0.165833	0.174167	0.0512435	0.0442325	0.0296018	0.0585802	0.0207792	0.0245818	-2.40446	0.00452486	-0.340145	0.0634849
D3YXK1	Samd1	Sterile alpha motif domain-containing protein 1	9	71177.7	67067.1	392397	361955	238833	239195	225303	534866	455340	558977	3.14511e+06	0.0226312	0.0213242	0.124764	0.115085	0.0759379	0.0760529	0.071636	0.170063	0.144777	0.177729	1.7621	4.63395e-05	2.44747	0.000872703
D3YXK2	Safb	Scaffold attachment factor B1	14	314466	340181	2.57136e+06	2.48837e+06	697500	634895	543852	230190	238371	263773	8.32296e+06	0.0377829	0.0408726	0.308948	0.298977	0.0838044	0.0762824	0.0653436	0.0276573	0.0286402	0.0316922	0.927706	0.00722472	2.95119	0.000433154
D3YYU8	Obsl1	Obscurin-like protein 1	10	147259	137475	459534	421908	200649	194317	179771	112920	85541.6	110794	2.05017e+06	0.0718276	0.0670556	0.224145	0.205792	0.0978694	0.0947809	0.087686	0.0550783	0.0417242	0.0540413	0.427653	0.00921437	1.62979	0.0023471
D3YZP9	Ccdc6	Coiled-coil domain-containing protein 6	22	1.49757e+06	1.45953e+06	8.88569e+06	7.51323e+06	3.42381e+06	2.84295e+06	2.43441e+06	595386	655369	498405	2.98063e+07	0.0502434	0.0489671	0.298114	0.252068	0.114869	0.0953807	0.0816741	0.0199751	0.0219876	0.0167215	0.958124	0.0137947	2.46639	0.00245539
D3YZZ5	Tmed7	Transmembrane p24-trafficking protein 7	8	4.76475e+06	6.19295e+06	8.14668e+06	9.99302e+06	933943	925735	368294	376195	331754	383254	3.24166e+07	0.146985	0.191043	0.251312	0.308269	0.0288107	0.0285575	0.0113613	0.011605	0.0102341	0.0118228	-2.99184	0.0149481	0.732053	0.0925968
D3Z0K6	Rsbn1l	Round spermatid basic protein 1-like	10	174671	181088	1.1774e+06	1.08428e+06	297253	264703	216785	84929	90965.9	82282.7	3.65436e+06	0.047798	0.0495538	0.322191	0.296709	0.081342	0.0724348	0.0593223	0.0232404	0.0248924	0.0225163	0.533446	0.0538355	2.66744	0.000591113
D3Z0M9	Ddx23	RNA helicase	18	309723	319427	1.16144e+06	977811	582054	579381	488300	340913	304596	340513	5.40416e+06	0.0573119	0.0591076	0.214916	0.180937	0.107705	0.10721	0.0903563	0.0630834	0.0563633	0.0630094	0.801245	0.00519067	1.76047	0.0050934
D3Z286	Tmppe	Transmembrane protein with metallophosphoesterase domain	4	17267.2	15633.3	63728.3	60448.4	34093.2	35592.5	35749.3	37425.3	24181.8	38696.2	362816	0.0475924	0.043089	0.175649	0.166609	0.0939683	0.0981009	0.0985329	0.103153	0.0666504	0.106655	1.09666	0.000364852	1.91749	0.00178876
D3Z2H9	Tpm3-rs7	Tropomyosin 3, related sequence 7	12	2.20069e+06	2.38037e+06	1.43568e+07	1.24366e+07	3.70285e+06	3.80952e+06	2.84132e+06	1.04557e+06	1.46806e+06	916103	4.51579e+07	0.0487333	0.0527122	0.317925	0.275402	0.0819979	0.08436	0.0629196	0.0231536	0.0325096	0.0202867	0.580364	0.0477384	2.54552	0.00214324
D3Z2R5	Selenon	Selenoprotein N	4	377316	456547	140083	154284	28458.3	31678.8	21482.6	17288.7	11931.2	16726.9	1.2558e+06	0.30046	0.363551	0.111549	0.122858	0.0226615	0.0252261	0.0171068	0.0137671	0.00950093	0.0133198	-3.95002	0.000480986	-1.49733	0.0104305
D3Z3N4	Hnrnph3	Heterogeneous nuclear ribonucleoprotein H3	7	125502	122696	540092	483499	375705	352435	321014	242233	212034	313968	3.08918e+06	0.0406262	0.0397179	0.174834	0.156514	0.12162	0.114087	0.103916	0.0784133	0.0686376	0.101635	1.4918	0.000416657	2.04196	0.00158902
D3Z3Y1	Pigg	GPI ethanolamine phosphate transferase 2	5	49934.4	42766.5	47813.6	47678.1	19753.5	19014.9	20003.7	16401.4	11116.7	13030.6	287513	0.173677	0.148746	0.1663	0.165829	0.0687047	0.0661355	0.069575	0.0570456	0.0386652	0.0453217	-1.23842	0.000777532	0.0471168	0.714399
D3Z4S3	Ptrhd1	Putative peptidyl-tRNA hydrolase PTRHD1	4	76931.7	74163.5	244951	256421	130157	115791	132961	87817.7	76488.4	129217	1.3249e+06	0.0580661	0.0559767	0.184883	0.19354	0.0982394	0.0873958	0.100356	0.0662826	0.0577315	0.0975295	0.739044	0.00292945	1.73029	0.000596846
D3Z7P3	Gls	Glutaminase kidney isoform, mitochondrial	12	537572	530891	1.38881e+06	1.28852e+06	722503	746865	661004	392329	271685	337521	6.8777e+06	0.0781616	0.0771902	0.201929	0.187348	0.10505	0.108592	0.0961083	0.0570437	0.0395023	0.0490747	0.408733	0.00931798	1.32427	0.00170878
D4AFX7	Dnajc13	DnaJ heat shock protein family (Hsp40) member C13	38	1.16572e+06	1.11463e+06	3.50084e+06	3.27688e+06	1.91539e+06	1.82445e+06	1.7723e+06	1.32256e+06	1.05905e+06	1.28892e+06	1.82407e+07	0.0639075	0.0611066	0.191924	0.179646	0.105006	0.100021	0.0971618	0.0725056	0.0580598	0.0706614	0.688016	0.000762787	1.57112	0.00134205
DMC181	cilia-APEX	NA	40	7.26361e+06	6.67864e+06	2.52424e+07	2.14248e+07	4.24638e+07	4.74758e+07	4.73782e+07	5.32009e+07	5.28661e+07	5.2581e+07	3.56575e+08	0.0203705	0.01873	0.0707913	0.060085	0.119088	0.133144	0.13287	0.1492	0.148261	0.147461	2.71436	6.09372e-05	1.73937	0.00578639
E0CZ22	Mroh1	Maestro heat-like repeat family member 1	21	420767	403017	1.70659e+06	1.61027e+06	732960	660640	667714	922842	710030	910123	8.74496e+06	0.0481153	0.0460856	0.195152	0.184137	0.0838152	0.0755452	0.0763542	0.105528	0.0811931	0.104074	0.737013	0.00151724	2.00921	0.000673806
E0CZ26	Kctd18	Potassium channel tetramerisation domain-containing 18	2	6587.91	6023.98	80080.3	72312.3	30588.8	25671.4	19196.7	4973.42	5298.51	4990.34	255724	0.0257618	0.0235566	0.313152	0.282775	0.119617	0.100387	0.075068	0.0194484	0.0207197	0.0195146	1.97133	0.00463278	3.5945	0.000740979
E1U8D0	Soga1	Protein SOGA1	64	955322	830639	1.75875e+07	1.74012e+07	4.50211e+06	3.93571e+06	3.39567e+06	2.29088e+06	1.88352e+06	2.15602e+06	5.49386e+07	0.0173889	0.0151194	0.320131	0.316739	0.081948	0.0716383	0.0618084	0.0416989	0.0342841	0.0392442	2.13713	0.00107231	4.29562	0.000554281
E2JF22	Piezo1	Piezo-type mechanosensitive ion channel component 1	3	141417	123235	284300	291537	128041	124103	110890	96512.5	90292.1	110076	1.5004e+06	0.0942527	0.0821346	0.189482	0.194305	0.0853378	0.0827132	0.0739068	0.0643243	0.0601785	0.0733644	-0.128259	0.327738	1.12486	0.00795248
E9PUA5	Kifc5b	Kinesin-like protein	6	1.20734e+06	1.09434e+06	4.07587e+06	3.99281e+06	1.89564e+06	1.85743e+06	1.93099e+06	1.32685e+06	1.11871e+06	1.36727e+06	1.98672e+07	0.0607704	0.0550829	0.205155	0.200974	0.0954152	0.0934919	0.0971946	0.0667859	0.0563092	0.0688202	0.720826	0.0010561	1.81131	0.00159485
E9PUQ8	Dgkd	Diacylglycerol kinase delta	3	54767.4	48959.7	104367	99271.7	41870.5	45910.1	33313.8	16344.1	14888.3	20076.1	479769	0.114154	0.102049	0.217536	0.206916	0.0872722	0.0956921	0.0694373	0.0340665	0.0310321	0.0418455	-0.372168	0.141404	0.975031	0.00814835
E9PUR0	Ankhd1	Ankyrin repeat and KH domain-containing 1	25	2.4705e+06	2.38433e+06	1.17561e+07	1.11974e+07	3.03699e+06	3.04024e+06	2.25387e+06	1.02796e+06	885974	964784	3.90181e+07	0.0633169	0.0611084	0.301297	0.28698	0.0778354	0.0779187	0.0577648	0.0263457	0.0227067	0.0247266	0.180549	0.404311	2.24102	0.000375978
E9PV48	Ifit3b	Interferon-induced protein with tetratricopeptide repeats 3B	4	25825.6	16832	672929	617193	354728	244432	247383	31841.5	31117.2	19037.6	2.26132e+06	0.0114206	0.00744344	0.297582	0.272935	0.156868	0.108093	0.109398	0.014081	0.0137606	0.00841882	3.73622	0.00139603	4.95001	0.00402599
E9PV87	Talpid3	Protein TALPID3	7	149912	141404	476131	501856	179710	183785	144838	110916	86198.2	102062	2.07681e+06	0.0721839	0.0680873	0.22926	0.241647	0.0865315	0.0884939	0.0697405	0.0534067	0.041505	0.0491436	0.210736	0.241715	1.74734	0.00105201
E9PVA8	Gcn1	eIF-2-alpha kinase activator GCN1	88	6.32132e+06	6.22863e+06	1.63347e+07	1.44843e+07	5.79071e+06	6.03129e+06	4.87944e+06	3.18992e+06	2.39491e+06	3.06394e+06	6.87191e+07	0.0919878	0.090639	0.237702	0.210775	0.0842664	0.0877672	0.0710055	0.0464197	0.0348507	0.0445865	-0.178597	0.237012	1.29357	0.00453166
E9PVB5	Ttc17	Tetratricopeptide repeat protein 17	12	898937	879125	712117	790880	205522	212144	170866	84671.3	71518.9	84274.7	4.11006e+06	0.218717	0.213896	0.173262	0.192426	0.0500047	0.0516158	0.0415727	0.020601	0.017401	0.0205045	-2.18641	0.000419332	-0.244357	0.0873032
E9PVX6	Mki67	Proliferation marker protein Ki-67	119	3.25467e+06	3.21846e+06	2.92618e+07	2.86438e+07	1.00249e+07	8.27508e+06	9.14421e+06	3.88898e+06	3.58868e+06	3.7664e+06	1.03067e+08	0.0315782	0.0312269	0.28391	0.277914	0.097266	0.0802884	0.0887211	0.0377326	0.0348189	0.0365432	1.49461	0.000716614	3.16111	3.02436e-05
E9PVZ8	Golgb1	Golgi autoantigen, golgin subfamily b, macrogolgin 1	43	414566	362163	2.80513e+06	2.60203e+06	607057	564358	535961	219915	204317	226288	8.54178e+06	0.0485339	0.042399	0.328401	0.304624	0.0710691	0.0660703	0.0627458	0.0257458	0.0239197	0.026492	0.552736	0.0113565	2.80166	0.0015813
E9PWG6	Ncapg	Non-SMC condensin I complex, subunit G	25	790385	782781	4.06037e+06	3.67943e+06	1.33951e+06	1.3287e+06	1.07936e+06	550083	438668	519739	1.4569e+07	0.054251	0.0537291	0.278699	0.252552	0.0919426	0.0912004	0.0740857	0.037757	0.0301096	0.0356742	0.660313	0.0152843	2.29689	0.00096505
E9PWI3	Mcc	Mutated in colorectal cancers	22	101235	93308.7	1.96311e+06	1.96207e+06	630481	602200	445814	61015.8	51540.2	45234.6	5.95602e+06	0.016997	0.0156663	0.329602	0.329427	0.105856	0.101108	0.074851	0.0102444	0.00865347	0.00759477	2.50882	0.00121118	4.3358	0.000183936
E9PWW6	Zc3h7a	Zinc finger CCCH type-containing 7 A	12	221889	209697	894018	806257	435126	425379	385007	237877	203258	223649	4.04216e+06	0.0548937	0.0518776	0.221174	0.199462	0.107647	0.105236	0.0952478	0.0588489	0.0502846	0.055329	0.942616	0.00114344	1.9767	0.0018419
E9PX68	Slc4a1ap	Solute carrier family 4 (anion exchanger), member 1, adaptor protein	11	273230	309996	1.31281e+06	1.17216e+06	330920	314426	237499	126849	145491	123156	4.34655e+06	0.0628614	0.07132	0.302036	0.269677	0.0761341	0.0723392	0.0546409	0.0291839	0.0334728	0.0283342	0.00119305	0.995694	2.09167	0.00340534
E9PXF8	Sbf2	Myotubularin-related protein 13	5	8872.5	8081.41	29660.3	28566.7	15089.3	10876.6	10496	9903.91	6920.16	9174.28	137641	0.0644612	0.0587136	0.21549	0.207545	0.109628	0.0790216	0.0762563	0.0719546	0.0502769	0.0666536	0.501486	0.107942	1.78139	0.00165746
E9PY28	Btbd2	BTB (POZ) domain-containing 2	1	29603.6	30377.2	171629	170821	60162.6	50822	49927.9	14675.3	15688.8	19359.3	613067	0.0482877	0.0495496	0.279951	0.278634	0.0981339	0.082898	0.0814396	0.0239376	0.0255907	0.0315778	0.833676	0.00495934	2.51344	5.66428e-05
E9PY46	Ift140	Intraflagellar transport protein 140 homolog	65	1.23295e+06	1.20972e+06	1.29455e+07	1.18822e+07	2.72383e+07	2.83532e+07	2.70262e+07	1.62165e+07	1.32554e+07	1.44422e+07	1.53802e+08	0.00801645	0.0078654	0.08417	0.0772565	0.177099	0.184349	0.17572	0.105437	0.086185	0.0939013	4.49471	6.22459e-07	3.34417	0.000358425
E9PYF4	Lmo7	LIM domain only 7	15	431909	422649	931999	851488	356459	344519	285163	254097	259038	249236	4.38656e+06	0.098462	0.0963509	0.212467	0.194113	0.0812616	0.0785398	0.0650085	0.0579262	0.0590527	0.0568182	-0.385057	0.0592287	1.06006	0.00397334
E9PYF7	Ap1ar	AP1AR	4	68963.4	65968.5	218183	207531	61805.1	58200.5	41162.2	50755.6	44866.3	54017	871452	0.0791362	0.0756995	0.250367	0.238143	0.070922	0.0667856	0.047234	0.0582426	0.0514845	0.061985	-0.350445	0.235954	1.65755	0.000846776
E9PYG6	Rasa1	RAS p21 protein activator 1	9	382017	334004	1.40719e+06	1.3508e+06	757275	735070	935384	250587	261151	236237	6.64972e+06	0.0574486	0.0502283	0.211616	0.203137	0.113881	0.110542	0.140665	0.0376838	0.0392725	0.035526	1.17133	0.00513998	1.94849	0.00269072
E9PYH6	Setd1a	Histone-lysine N-methyltransferase SETD1A	13	171216	158479	912494	843624	363082	355453	342291	209640	195165	206664	3.75811e+06	0.0455591	0.0421699	0.242807	0.224481	0.096613	0.094583	0.0910806	0.0557833	0.0519318	0.0549916	1.10167	0.000237077	2.41315	0.00108249
E9PYK3	Parp4	Protein mono-ADP-ribosyltransferase PARP4	10	78746.8	71637.3	310034	294013	109566	113207	97141.3	95330.1	78459.2	99474.8	1.34761e+06	0.0584345	0.0531588	0.230062	0.218174	0.0813037	0.0840061	0.0720842	0.0707402	0.058221	0.0738158	0.502601	0.0153847	2.00711	0.00151661
E9PYL2	Prr12	Proline-rich protein 12	6	260815	269355	1.00529e+06	986214	347977	323546	318152	144610	135237	162787	3.95399e+06	0.0659626	0.0681223	0.254248	0.249423	0.0880067	0.0818277	0.0804636	0.0365733	0.0342026	0.0411704	0.314625	0.0101055	1.90946	0.000200478
E9PYP2	Nbeal1	Neurobeachin-like 1	6	58225	56336	271437	249197	113793	106531	94350.4	78645.8	62331.5	76193.8	1.16704e+06	0.0498912	0.0482726	0.232586	0.213529	0.0975053	0.0912827	0.0808459	0.0673891	0.0534099	0.0652881	0.868671	0.00357026	2.18303	0.000915435
E9PYR1	Fbxl18	F-box and leucine-rich repeat protein 18	9	233135	216081	476039	472651	218262	223770	203261	147873	114088	142544	2.4477e+06	0.0952466	0.0882792	0.194484	0.1931	0.0891699	0.0914204	0.0830413	0.0604131	0.0466104	0.0582357	-0.062569	0.42186	1.07956	0.00258917
E9PZ36	Pkhd1	Fibrocystin	14	404445	402950	270672	274578	84732.5	79171	67810.5	60007.9	47578	57038.5	1.74899e+06	0.231246	0.230391	0.15476	0.156993	0.0484467	0.0452668	0.0387713	0.0343101	0.0272032	0.0326123	-2.39207	0.000295588	-0.566391	0.000355009
E9PZJ8	Ascc3	Activating signal cointegrator 1 complex subunit 3	36	2.11291e+06	2.00116e+06	5.72154e+06	5.15537e+06	3.20546e+06	3.08077e+06	2.74923e+06	740008	593231	713892	2.60736e+07	0.0810363	0.0767504	0.219438	0.197724	0.122939	0.118157	0.105441	0.0283815	0.0227522	0.0273799	0.547585	0.00906815	1.40121	0.00363997
E9PZM4	Chd2	Chromodomain-helicase-DNA-binding protein 2	8	110628	105065	358925	342930	174445	157971	157606	126602	102510	118234	1.75491e+06	0.0630393	0.0598687	0.204525	0.195411	0.0994035	0.0900162	0.0898082	0.0721414	0.058413	0.067373	0.597749	0.00312987	1.7023	0.000850226
E9PZM7	Scaf11	SR-related CTD-associated factor 11	15	516666	545175	4.23359e+06	4.15191e+06	873360	827394	653028	225600	257259	229511	1.25135e+07	0.0412887	0.043567	0.338322	0.331794	0.0697935	0.0661201	0.0521859	0.0180285	0.0205585	0.0183411	0.55279	0.0465809	2.98178	0.000190994
E9PZP8	Herc1	HECT and RLD domain-containing E3 ubiquitin protein ligase family member 1	5	38967.8	35011.8	161398	145932	61280.1	62199.8	52005.6	24000.1	22105.4	18472	621372	0.0627126	0.056346	0.259744	0.234854	0.0986206	0.100101	0.0836948	0.0386244	0.0355751	0.0297278	0.658602	0.012269	2.05482	0.00265217
E9Q0S6	Tns1	Tensin-1	56	2.0385e+06	1.83415e+06	1.49553e+07	1.36488e+07	6.53253e+06	6.29773e+06	5.54172e+06	2.60729e+06	2.39336e+06	2.41077e+06	5.82602e+07	0.0349895	0.031482	0.256699	0.234274	0.112127	0.108097	0.0951202	0.0447525	0.0410804	0.0413794	1.65963	0.000612817	2.88534	0.00121751
E9Q137	Tex264	Testis-expressed protein 264 homolog	4	46085.5	45310.1	444497	486898	87605.7	76798.1	52332	18262.2	21881	18226.3	1.2979e+06	0.0355079	0.0349104	0.342475	0.375144	0.0674983	0.0591712	0.0403207	0.0140706	0.0168588	0.014043	0.627857	0.117336	3.34775	0.000398538
E9Q1P8	Irf2bp2	Interferon regulatory factor 2-binding protein 2	5	172921	168714	782466	739206	276429	257796	208815	122192	136423	109482	2.97445e+06	0.0581357	0.0567211	0.263063	0.248519	0.0929347	0.0866704	0.070203	0.0410806	0.0458651	0.0368076	0.526108	0.04444	2.15465	0.000430279
E9Q236	Abcc4	ATP-binding cassette sub-family C member 4	25	1.47695e+06	1.48084e+06	1.47205e+06	1.38193e+06	781314	822175	749638	766049	599899	758034	1.02889e+07	0.143548	0.143926	0.143072	0.134313	0.0759376	0.079909	0.072859	0.074454	0.0583055	0.073675	-0.915935	0.000350073	-0.0522604	0.370479
E9Q238	Kank1	KN motif and ankyrin repeat domains 1	33	781994	658917	7.71245e+06	7.57262e+06	1.86973e+06	1.53281e+06	1.4467e+06	803176	671913	802672	2.3853e+07	0.0327839	0.0276241	0.323333	0.317471	0.0783855	0.0642609	0.0606505	0.0336719	0.028169	0.0336508	1.16223	0.00656621	3.41229	0.00132288
E9Q286	Ice1	Little elongation complex subunit 1	4	7521.2	8244.28	50144.1	51664.2	14472.1	16176.4	14870.4	6364.59	4576.87	5384.6	179419	0.0419198	0.0459499	0.279481	0.287953	0.080661	0.0901601	0.0828812	0.0354734	0.0255094	0.0300114	0.944621	0.00128543	2.69237	0.000668189
E9Q2E4	Hectd4	HECT domain E3 ubiquitin protein ligase 4	31	425426	381888	1.9293e+06	1.85718e+06	578733	530836	492978	303054	228401	270606	6.9984e+06	0.060789	0.0545679	0.275677	0.265373	0.082695	0.075851	0.0704415	0.0433032	0.0326361	0.0386669	0.4032	0.030399	2.2315	0.00136681
E9Q2S7	Zfp266	Zinc finger protein 266	3	125128	129934	857595	921970	244027	208629	202595	111070	83723.6	94815.5	2.97949e+06	0.0419964	0.0436096	0.287833	0.309439	0.0819024	0.0700217	0.0679966	0.0372784	0.0281	0.0318228	0.771601	0.00586832	2.80192	0.000441109
E9Q309	Cep350	Centrosome-associated protein 350	12	73624.7	77208.5	326056	315868	117665	102553	97322.8	76761.3	56758.7	75445.9	1.31926e+06	0.0558075	0.058524	0.24715	0.239428	0.0891897	0.0777349	0.0737706	0.058185	0.0430231	0.057188	0.484752	0.0208738	2.08967	0.00038903
E9Q368	Tarbp1	TAR RNA-binding protein 1	7	71047.1	74118.1	162657	155057	70871.2	79023.6	65066.6	32890	24045.2	35215.6	769991	0.09227	0.0962583	0.211246	0.201374	0.0920415	0.102629	0.084503	0.0427148	0.0312279	0.0457351	-0.0228338	0.844954	1.12994	0.00165899
E9Q394	Akap13	A-kinase anchor protein 13	46	757947	707181	7.13355e+06	6.63432e+06	1.37648e+06	1.21664e+06	938090	480342	408020	458610	2.01112e+07	0.0376878	0.0351636	0.354706	0.329882	0.0684436	0.0604956	0.0466452	0.0238843	0.0202882	0.0228037	0.667067	0.0524392	3.23212	0.000501211
E9Q3C1	C2cd2	C2 domain-containing protein 2	8	97361.3	94634.3	335038	312229	134808	118909	117788	109580	88714.1	113496	1.52256e+06	0.0639459	0.0621548	0.220049	0.205069	0.0885404	0.0780984	0.0773617	0.071971	0.0582665	0.074543	0.364723	0.0214463	1.75254	0.000977481
E9Q3G8	Nup153	Nucleoporin 153	39	3.1116e+06	2.64334e+06	4.37566e+06	4.15046e+06	1.77519e+06	1.76744e+06	1.77878e+06	1.85665e+06	1.57965e+06	2.06421e+06	2.5103e+07	0.123954	0.1053	0.174308	0.165337	0.0707161	0.0704075	0.0708595	0.0739613	0.0629269	0.0822296	-0.693171	0.00422983	0.571374	0.0437912
E9Q3L2	Pi4ka	Phosphatidylinositol 4-kinase alpha	17	167599	170330	734719	651800	386645	366926	341787	189081	152801	203369	3.36506e+06	0.0498056	0.0506173	0.218338	0.193697	0.1149	0.10904	0.101569	0.0561895	0.0454083	0.0604355	1.10986	0.000481441	2.03414	0.00183119
E9Q3P4	Cenpf	Centromere protein F	38	276753	251978	2.21626e+06	2.07215e+06	480129	459805	349390	155407	139755	168055	6.56969e+06	0.0421257	0.0383546	0.337347	0.315411	0.0730825	0.0699889	0.0531821	0.0236551	0.0212727	0.0255803	0.688814	0.037144	3.02061	0.000758528
E9Q411	Nbas	Neuroblastoma-amplified sequence	19	318078	305754	890477	815606	396074	399929	377766	273426	199896	271378	4.24838e+06	0.0748703	0.0719695	0.209604	0.19198	0.0932294	0.0941366	0.08892	0.0643601	0.0470523	0.0638778	0.326793	0.00358669	1.45035	0.00228647
E9Q414	Apob	Apolipoprotein B-100	2	7981.04	9503.04	253447	287091	76986.7	49809.6	51956.3	9524.78	8457.88	9700.54	764458	0.0104401	0.0124311	0.331538	0.375548	0.100708	0.0651568	0.067965	0.0124595	0.0110639	0.0126894	2.74556	0.00213285	4.95297	0.000974304
E9Q444	Zbtb21	Zinc finger and BTB domain-containing 21	7	130301	130504	917171	946473	219442	210227	157281	83904.5	75429	79170.7	2.9499e+06	0.0441714	0.0442402	0.310916	0.320849	0.0743897	0.0712657	0.0533172	0.0284431	0.02557	0.0268384	0.570068	0.0611988	2.8369	6.40931e-05
E9Q4F7	Ankrd11	Ankyrin repeat domain-containing protein 11	12	113781	103631	758876	720679	172809	147869	127327	73148.1	70565.5	89860	2.37855e+06	0.0478363	0.043569	0.31905	0.302992	0.0726534	0.0621678	0.0535313	0.0307533	0.0296675	0.0377794	0.448491	0.0795884	2.76776	0.000773314
E9Q4N7	Arid1b	AT-rich interactive domain-containing protein 1B	21	298576	297154	1.86803e+06	1.60638e+06	579279	505772	499738	535773	492804	541245	7.22475e+06	0.0413268	0.0411301	0.25856	0.222344	0.0801798	0.0700055	0.0691703	0.074158	0.0682105	0.0749155	0.823318	0.00260716	2.53994	0.00183348
E9Q4Y4	Cep192	Centrosomal protein 192	34	379856	340816	3.28531e+06	3.4819e+06	1.25909e+06	1.19569e+06	953792	317045	259402	269834	1.17427e+07	0.0323482	0.0290236	0.279774	0.296515	0.107223	0.101824	0.081224	0.0269992	0.0220905	0.0229788	1.64869	0.00229554	3.23266	0.00075295
E9Q4Z2	Acacb	Acetyl-CoA carboxylase 2	3	4179.35	5873.15	6578.54	4441.33	4664.94	4947.37	5683.47	1057.16	1649.19	4111.21	43185.7	0.0967763	0.135998	0.152332	0.102842	0.10802	0.11456	0.131605	0.0244794	0.0381884	0.0951983	0.0363908	0.875195	0.125673	0.769352
E9Q512	Trip11	Thyroid hormone receptor interactor 11	25	313416	296788	925404	908188	227303	223986	198205	145721	127772	165261	3.53204e+06	0.088735	0.0840274	0.262002	0.257128	0.0643546	0.0634154	0.0561162	0.0412568	0.036175	0.0467891	-0.497084	0.0103032	1.58778	0.000685401
E9Q555	Rnf213	E3 ubiquitin-protein ligase RNF213	71	2.60155e+06	2.33323e+06	4.9237e+06	4.48774e+06	2.03016e+06	1.92189e+06	1.88091e+06	1.10575e+06	855313	1.04003e+06	2.31803e+07	0.112231	0.100656	0.212409	0.193602	0.0875814	0.0829105	0.0811426	0.0477022	0.0368983	0.0448669	-0.342335	0.017814	0.932016	0.0120267
E9Q557	Dsp	Desmoplakin	122	2.76927e+06	2.28214e+06	1.38019e+07	1.29136e+07	4.94885e+06	5.32446e+06	4.8824e+06	2.85142e+06	2.61527e+06	3.17237e+06	5.55617e+07	0.0498414	0.041074	0.248406	0.232419	0.0890694	0.0958298	0.0878736	0.0513199	0.0470698	0.0570963	1.00583	0.00318531	2.40886	0.00373241
E9Q5C9	Nolc1	Nucleolar and coiled-body phosphoprotein 1	16	961290	900778	1.45765e+06	1.30396e+06	848569	862212	887934	304898	294347	283996	8.10563e+06	0.118595	0.11113	0.179831	0.160871	0.104689	0.106372	0.109545	0.0376156	0.0363139	0.0350369	-0.103562	0.0943115	0.567128	0.0258813
E9Q5E2	Thoc2l	THO complex subunit 2	4	15949.5	14825.1	44859.9	44870.5	17317.3	16772.4	13259.9	5673.05	5396.14	7381.18	186305	0.0856098	0.0795741	0.240788	0.240844	0.0929515	0.0900265	0.0711731	0.0304503	0.028964	0.0396188	0.027682	0.874902	1.54482	0.00116343
E9Q5F9	Setd2	Histone-lysine N-methyltransferase SETD2	27	438622	367741	2.70273e+06	2.68652e+06	777990	759061	607867	311717	281231	300924	9.2344e+06	0.0474987	0.0398229	0.292681	0.290925	0.084249	0.0821992	0.0658263	0.033756	0.0304548	0.0325873	0.823407	0.0179385	2.74617	0.0021392
E9Q5G3	Kif23	Kinesin-like protein KIF23	24	661249	613286	3.17906e+06	3.05819e+06	827729	834909	663409	319502	270144	348098	1.07756e+07	0.0613655	0.0569144	0.295025	0.283808	0.0768152	0.0774815	0.0615659	0.0296505	0.02507	0.0323044	0.276015	0.15483	2.29169	0.000709866
E9Q5K9	Ythdc1	YTH domain-containing protein 1	15	876008	782915	3.16233e+06	3.06084e+06	1.59634e+06	1.44971e+06	1.51534e+06	726014	702725	830608	1.47028e+07	0.0595809	0.0532493	0.215083	0.208181	0.108574	0.098601	0.103064	0.0493792	0.0477952	0.0564931	0.875419	0.00161065	1.90949	0.00194754
E9Q616	Ahnak	AHNAK nucleoprotein (desmoyokin)	249	1.86717e+07	1.85857e+07	9.75719e+07	9.23949e+07	2.24382e+07	2.4556e+07	1.69638e+07	4.73457e+06	3.87221e+06	4.65018e+06	3.04439e+08	0.0613316	0.061049	0.320497	0.303492	0.0737033	0.0806597	0.0557214	0.0155518	0.0127192	0.0152746	0.177304	0.455447	2.34962	0.000282034
E9Q634	Myo1e	Unconventional myosin-Ie	34	1.40025e+06	1.29042e+06	3.71083e+06	3.52615e+06	2.00748e+06	1.99813e+06	1.94154e+06	1.64867e+06	1.36331e+06	1.67257e+06	2.05593e+07	0.0681076	0.0627656	0.180493	0.171511	0.0976433	0.0971882	0.0944361	0.0801907	0.0663109	0.0813532	0.56032	0.00135313	1.42816	0.0023585
E9Q6D6	Znf277	Zinc finger protein 277	2	39295.7	35663.4	171412	169791	61587.7	67732.5	47080.7	13049.1	13077.4	12646.6	631337	0.0622421	0.0564887	0.271507	0.268939	0.0975513	0.107284	0.074573	0.0206691	0.0207139	0.0200315	0.634801	0.0562604	2.18814	0.00103058
E9Q6E5	Srsf11	Serine and arginine-rich-splicing factor 11	4	23230.5	23780.9	119747	120633	47666.9	41916.9	39860.3	20542.5	18345.7	21035.7	476759	0.0487258	0.0498804	0.251168	0.253027	0.0999812	0.0879204	0.0836068	0.0430878	0.0384801	0.0441223	0.872245	0.0031705	2.35432	5.65804e-05
E9Q6E9	Simc1	SUMO-interacting motif-containing protein 1	4	7288.54	7274.25	41469.2	37350.6	11596	10582.4	7202.25	4565.82	3440.81	2880.88	133651	0.0545342	0.0544273	0.31028	0.279464	0.0867636	0.0791793	0.0538886	0.0341623	0.0257448	0.0215553	0.398318	0.239007	2.4343	0.000959699
E9Q6H8	Plekha5	Pleckstrin homology domain-containing, family A member 5	18	449106	409255	2.2127e+06	2.10234e+06	1.11155e+06	1.00478e+06	905041	393180	371571	378401	9.33793e+06	0.0480948	0.0438271	0.236958	0.22514	0.119036	0.107602	0.096921	0.0421057	0.0397916	0.0405231	1.22707	0.00205666	2.3308	0.00107597
E9Q6J5	Bod1l	Biorientation of chromosomes in cell division protein 1-like 1	64	1.15712e+06	1.25043e+06	1.23512e+07	1.18915e+07	2.05461e+06	1.83945e+06	1.36927e+06	412225	404647	330885	3.30614e+07	0.034999	0.0378215	0.373584	0.359681	0.0621452	0.0556374	0.0414159	0.0124685	0.0122393	0.0100082	0.524034	0.106512	3.33274	0.000348997
E9Q6R7	Utrn	Utrophin	74	1.7519e+06	1.67074e+06	1.00319e+07	9.26554e+06	2.43775e+06	2.31655e+06	2.02493e+06	1.12475e+06	988023	1.14405e+06	3.27561e+07	0.0534832	0.0510054	0.30626	0.282864	0.0744211	0.0707212	0.0618184	0.0343372	0.030163	0.0349264	0.397095	0.0333498	2.49449	0.00071546
E9Q6Y8	Usp31	Ubiquitin-specific peptidase 31	3	4611.38	3909.75	15545.1	15040.2	9917.15	10367.1	9643.42	4710.6	3401.73	3890.51	81037	0.0569047	0.0482465	0.191827	0.185597	0.122378	0.12793	0.119	0.0581291	0.0419775	0.0480091	1.23167	0.00105463	1.84843	0.00428724
E9Q735	Ube4a	Ubiquitin conjugation factor E4 A	3	22765.8	23547.4	96238.8	91531.1	39038.9	36063.6	33281.7	20386.8	16374.8	22778	402007	0.0566305	0.0585745	0.239396	0.227685	0.0971101	0.089709	0.082789	0.0507126	0.0407325	0.0566607	0.638844	0.00533749	2.01922	0.000466086
E9Q777	Akap11	A kinase (PRKA) anchor protein 11	23	345553	319426	2.47002e+06	2.38765e+06	1.09915e+06	1.0276e+06	866311	235157	202415	218045	9.17131e+06	0.0376776	0.0348288	0.26932	0.260339	0.119846	0.112044	0.0944588	0.0256404	0.0220705	0.0237747	1.57927	0.00144908	2.86979	0.000462899
E9Q784	Zc3h13	Zinc finger CCCH domain-containing protein 13	10	131428	110279	784245	827317	219437	203490	181258	63776.7	69649	67390.3	2.65827e+06	0.0494412	0.0414854	0.295021	0.311224	0.0825486	0.07655	0.0681864	0.0239918	0.0262009	0.0253512	0.737884	0.013328	2.74215	0.00231969
E9Q7C4	Prr14l	Proline-rich 14-like	25	343814	301344	2.81665e+06	2.87621e+06	652550	594912	499036	185602	168187	181834	8.62014e+06	0.039885	0.0349581	0.326752	0.333662	0.0757006	0.0690142	0.0578918	0.0215312	0.0195109	0.0210941	0.846117	0.0138278	3.14448	0.00093658
E9Q7D5	Arhgef5	Rho guanine nucleotide exchange factor 5	24	611898	547345	1.18795e+06	1.13835e+06	523743	533563	465163	232888	204888	227895	5.67369e+06	0.107848	0.0964709	0.209379	0.200637	0.092311	0.0940417	0.0819861	0.0410471	0.036112	0.040167	-0.19212	0.150433	1.00677	0.00723525
E9Q7E2	Arid2	AT-rich interactive domain-containing protein 2	17	121464	112274	929547	847956	249874	221228	210136	113770	94565.7	117896	3.01871e+06	0.0402372	0.0371928	0.307928	0.2809	0.082775	0.0732856	0.0696111	0.0376883	0.0313265	0.039055	0.955572	0.0027712	2.92648	0.000887682
E9Q7F2	Rnf169	E3 ubiquitin-protein ligase RNF169	4	28978.5	26176.9	202891	194900	65003.7	57311.2	44908.7	30771.6	25259.4	27875.1	704076	0.0411581	0.0371791	0.288166	0.276817	0.0923247	0.0813991	0.0637838	0.043705	0.0358759	0.039591	1.00047	0.0174344	2.85201	0.000763724
E9Q7G0	Numa1	Nuclear mitotic apparatus protein 1	116	4.9582e+06	3.96159e+06	1.99534e+07	1.93523e+07	1.00687e+07	9.15877e+06	1.09586e+07	6.7841e+06	5.25374e+06	7.233e+06	9.76824e+07	0.0507584	0.0405558	0.204268	0.198114	0.103076	0.0937607	0.112186	0.0694506	0.0537839	0.0740461	1.17904	0.00467182	2.14855	0.00573174
E9Q7L0	Ogdhl	oxoglutarate dehydrogenase (succinyl-transferring)	5	33803.5	29542.9	98395.2	94328.1	44867.7	32223.6	40451.6	25766.6	32640.8	30153.8	462174	0.0731403	0.0639216	0.212896	0.204097	0.0970798	0.0697219	0.0875246	0.0557508	0.0706245	0.0652434	0.296672	0.227257	1.60815	0.00398639
E9Q7L1	Urb2	URB2 ribosome biogenesis 2 homolog (S. cerevisiae)	11	159910	146329	451944	555313	338125	229308	246965	137419	85696.1	94982.7	2.44599e+06	0.0653764	0.059824	0.184769	0.22703	0.138236	0.0937485	0.100967	0.0561813	0.0350353	0.038832	0.806478	0.0379178	1.71148	0.00881769
E9Q7M2	Tsc22d2	TSC22 domain family, member 2	4	94533.2	100789	291616	246431	90580.2	80360.4	67079.4	62988.6	57417.1	58435.3	1.15023e+06	0.0821864	0.0876247	0.253528	0.214245	0.0787497	0.0698647	0.0583183	0.0547618	0.0499179	0.0508032	-0.309857	0.159147	1.45751	0.0078547
E9Q7X6	Heg1	Protein HEG homolog 1	5	55762.9	49357.9	336090	352656	109616	94961.1	75990.3	33805.5	35949.1	32788.8	1.17698e+06	0.0473781	0.0419362	0.285553	0.299629	0.0931332	0.0806822	0.064564	0.0287223	0.0305436	0.0278585	0.817884	0.0296852	2.71419	0.00121279
E9Q842	Nav2	Neuron navigator 2	4	34993.3	37238.6	62793.1	55273.7	31412.4	29941.5	25973.8	18412.1	12212.9	20170.2	328422	0.10655	0.113387	0.191197	0.168301	0.0956465	0.0911679	0.0790867	0.0560624	0.0371867	0.0614156	-0.315094	0.0663437	0.706661	0.0203434
E9Q8D0	Dnajc21	DnaJ homolog subfamily C member 21	3	28089.9	28020.4	98171.4	87243.8	42145.1	42912.6	37524	10420.9	8951.42	9823.31	393303	0.0714206	0.0712438	0.249608	0.221824	0.107157	0.109108	0.0954074	0.0264959	0.0227596	0.0249764	0.539929	0.00625338	1.72191	0.00243609
E9Q8I7	Nfxl1	Nuclear transcription factor, X-box-binding-like 1	7	258786	227242	621164	561298	278049	242844	242931	240350	183876	222682	3.07922e+06	0.0840426	0.0737985	0.201728	0.182286	0.0902984	0.0788655	0.0788937	0.0780553	0.059715	0.0723176	0.0673122	0.581313	1.28388	0.00846719
E9Q8I9	Fry	Protein furry homolog	4	15599.8	13211.8	104824	83786.2	44138.8	42043	31869.8	46677.2	41451	47231.2	470833	0.0331322	0.0280604	0.222636	0.177953	0.0937461	0.0892949	0.067688	0.0991375	0.0880376	0.100314	1.44036	0.00625666	2.70664	0.00547988
E9Q912	Rap1gds1	Rap1 GTPase-GDP dissociation stimulator 1	7	134584	136817	1.43146e+06	1.33176e+06	482888	483272	391636	172757	165439	168174	4.89879e+06	0.027473	0.0279288	0.292206	0.271856	0.098573	0.0986513	0.0799455	0.0352653	0.0337713	0.0343298	1.73097	0.000927757	3.34696	0.000254543
E9Q9B7	Kidins220	Kinase D-interacting substrate 220	19	375805	357107	2.26416e+06	2.15087e+06	701902	659468	567972	333876	275832	320231	8.00722e+06	0.0469333	0.0445981	0.282764	0.268616	0.0876586	0.0823592	0.0709325	0.0416968	0.034448	0.0399927	0.806293	0.0067559	2.5907	0.000405958
E9Q9D5	Rabl2	Rab-like protein 2A	3	58318.8	47759.6	372383	366368	273224	233886	202684	82032	53549.3	66162.6	1.75637e+06	0.0332043	0.0271923	0.212019	0.208594	0.155562	0.133165	0.1154	0.0467055	0.0304887	0.0376702	2.15376	0.00154716	2.80709	0.0026417
E9Q9M8	Pwwp2b	PWWP domain-containing protein 2B	2	14782.1	17230.5	78234.7	71335.2	24452	22750.1	18095.4	7214.41	6010.91	6689.98	266795	0.055406	0.0645833	0.293239	0.267378	0.0916509	0.0852716	0.0678251	0.027041	0.02253	0.0250753	0.436076	0.103173	2.2268	0.0033427
E9Q9Q2	R3hdm1	R3H domain-containing 1	14	264208	278291	1.91719e+06	1.82748e+06	491939	445080	348294	149601	132437	137239	5.99176e+06	0.0440951	0.0464455	0.319972	0.304999	0.0821025	0.074282	0.0581287	0.0249678	0.0221032	0.0229046	0.645151	0.0443394	2.78722	0.000334308
E9Q9R9	Dlg5	Disks large homolog 5	9	148858	131659	1.05048e+06	1.00128e+06	308755	290995	265950	146212	126357	153884	3.62442e+06	0.0410709	0.0363255	0.289833	0.276259	0.0851872	0.0802872	0.0733773	0.0403407	0.0348626	0.0424576	1.04083	0.00214396	2.873	0.00109359
E9Q9T0	Fbrsl1	Fibrosin-like 1	1	26645.5	19326.7	70837.9	66655.2	39452.5	41943	39344.3	10807.7	12646.5	11842.1	339502	0.0784843	0.0569267	0.208653	0.196332	0.116207	0.123543	0.115889	0.0318341	0.0372501	0.034881	0.825991	0.0185721	1.59838	0.0210732
E9QA15	Cald1	Caldesmon 1	49	5.29182e+06	5.83898e+06	1.79429e+07	1.46826e+07	6.87225e+06	6.93447e+06	5.61946e+06	1.92817e+06	2.48834e+06	1.9599e+06	6.95588e+07	0.0760769	0.0839431	0.257952	0.211081	0.0987977	0.0996921	0.0807871	0.02772	0.0357731	0.0281762	0.213592	0.22032	1.54595	0.0106891
E9QA22	Zfp644	Zinc finger protein 644	15	301952	265547	1.85952e+06	1.80551e+06	531912	506246	422964	189955	165902	210094	6.2596e+06	0.0482382	0.0424223	0.297067	0.288439	0.0849754	0.080875	0.0675704	0.0303462	0.0265036	0.0335635	0.775544	0.0132627	2.69396	0.00124343
E9QAE3	Btaf1	B-TFIID TATA-box-binding protein-associated factor 1	29	975388	966203	4.20323e+06	3.9607e+06	2.02056e+06	1.92643e+06	1.67871e+06	784491	617637	699237	1.78326e+07	0.054697	0.0541819	0.235705	0.222105	0.113307	0.108028	0.0941371	0.043992	0.0346353	0.0392112	0.945454	0.00278217	2.0714	0.000438924
E9QAF4	Phldb3	Pleckstrin homology-like domain, family B, member 3	6	114296	105885	361952	349169	161203	145621	130077	78961.9	61733.3	82598.7	1.5915e+06	0.0718165	0.0665315	0.227429	0.219397	0.10129	0.0914992	0.0817324	0.0496149	0.0387895	0.0519	0.399186	0.0471804	1.69223	0.00129412
E9QAM5	Helz2	Helicase with zinc finger domain 2	38	782769	699375	2.82661e+06	2.64948e+06	1.04214e+06	995167	850862	415350	348185	428202	1.10381e+07	0.0709149	0.0633598	0.256077	0.240029	0.0944129	0.0901571	0.0770838	0.0376286	0.0315438	0.038793	0.374456	0.06277	1.88699	0.00245743
E9QAP7	Taf4	TATA-box-binding protein-associated factor 4	7	19909.2	20032.6	88655	86234.7	25174.9	24079.1	19303.2	17448.9	14227.9	17763.7	332829	0.059818	0.0601889	0.266368	0.259096	0.0756389	0.0723468	0.0579973	0.0524261	0.0427484	0.0533719	0.184976	0.313215	2.13034	9.22148e-05
E9QAT4	Sec16a	Protein transport protein Sec16A	38	1.09434e+06	1.00552e+06	6.53245e+06	6.29579e+06	1.53962e+06	1.4627e+06	1.17e+06	618332	520757	588669	2.08282e+07	0.0525413	0.048277	0.313635	0.302273	0.0739202	0.0702269	0.0561741	0.0296873	0.0250025	0.0282631	0.396905	0.0934482	2.612	0.000649651
F2Z3U3	Raph1	Ras association (RalGDS/AF-6) and pleckstrin homology domains 1	4	132991	117615	539322	477083	252606	250715	205928	60322.1	61036.2	63659.6	2.16128e+06	0.0615334	0.0544193	0.249539	0.220741	0.116878	0.116003	0.0952805	0.0279104	0.0282408	0.0294546	0.912324	0.00749169	2.01999	0.00382042
F2Z461	Herc6	E3 ISG15--protein ligase Herc6	3	21583.4	19583.4	91656.1	83748.7	42934	44343.8	36083	11698.4	8118.63	10307.3	370057	0.0583246	0.0529199	0.247681	0.226313	0.11602	0.11983	0.0975067	0.0316124	0.0219389	0.0278533	0.994282	0.00466118	2.09137	0.0020869
F6VAN0	Atf6	Cyclic AMP-dependent transcription factor ATF-6 alpha	5	234324	244094	88315	94003.8	28888	26858.5	25298.8	18970.6	16530.5	18635.4	795918	0.294406	0.306683	0.11096	0.118107	0.0362952	0.0337452	0.0317857	0.0238348	0.0207691	0.0234137	-3.14826	2.94539e-05	-1.39221	0.00149087
F6ZDS4	Tpr	Nucleoprotein TPR	44	993047	1.07539e+06	4.18462e+06	3.52095e+06	1.23006e+06	1.18803e+06	1.14221e+06	452118	571850	487658	1.48459e+07	0.0668902	0.0724369	0.28187	0.237166	0.0828551	0.080024	0.0769375	0.030454	0.0385189	0.0328479	0.198977	0.0424455	1.89313	0.00520992
F7BJB9	Morc3	MORC family CW-type zinc finger protein 3	13	91290.1	93224	629576	624599	277393	304726	263296	119761	111975	140123	2.65597e+06	0.0343717	0.0350998	0.237042	0.235168	0.104442	0.114733	0.099134	0.0450915	0.04216	0.052758	1.60839	0.000273295	2.765	3.41938e-05
F8VPK0	Ttc37	Tetratricopeptide repeat domain 37	28	912577	875989	2.22812e+06	2.15937e+06	1.21972e+06	1.17426e+06	1.10775e+06	685618	519711	665668	1.15488e+07	0.0790193	0.0758511	0.192931	0.186978	0.105615	0.101678	0.0959192	0.059367	0.0450013	0.0576397	0.383477	0.00657308	1.29472	0.000823667
F8VPN4	Agl	Glycogen debranching enzyme	22	222612	200670	2.44247e+06	2.09423e+06	673929	641431	461658	159680	175525	164886	7.23708e+06	0.0307599	0.0277281	0.337493	0.289374	0.0931216	0.0886312	0.0637906	0.0220641	0.0242535	0.0227835	1.46723	0.00761287	3.41963	0.0015285
F8VPP8	Zc3h7b	Zinc finger CCCH type-containing 7B	13	327107	295355	1.36011e+06	1.27964e+06	717030	650362	598082	263820	248837	232990	5.97334e+06	0.0547612	0.0494456	0.227697	0.214225	0.120038	0.108877	0.100125	0.0441662	0.041658	0.0390049	1.07177	0.00242097	2.08555	0.00168798
F8VPQ2	Arid4a	AT-rich interactive domain-containing protein 4A	7	94401.8	87565.7	521629	503247	144412	130495	117423	78488	64784	76810.1	1.81926e+06	0.0518904	0.0481327	0.286727	0.276622	0.0793799	0.0717299	0.0645443	0.043143	0.0356102	0.0422206	0.519304	0.0219296	2.49448	0.000579664
F8VPU2	Farp1	FERM, ARHGEF and pleckstrin domain-containing protein 1	17	795486	726201	1.59389e+06	1.5167e+06	730099	689313	652469	680361	620030	810168	8.81472e+06	0.0902452	0.082385	0.180822	0.172065	0.0828272	0.0782002	0.0740204	0.0771846	0.0703403	0.0919108	-0.139716	0.170428	1.03257	0.00521415
F8VPX2	Fbxw9	F-box and WD-40 domain protein 9	3	84852	92852.3	302129	301412	156372	156127	132717	129680	96884.5	124670	1.5777e+06	0.0537823	0.0588531	0.1915	0.191046	0.0991144	0.098959	0.0841207	0.0821956	0.0614089	0.07902	0.737337	0.00719138	1.76544	0.00135351
F8VPZ3	Usp32	ubiquitinyl hydrolase 1	21	455917	461745	3.00025e+06	2.73288e+06	930746	870788	735147	379250	405836	354736	1.03273e+07	0.0441468	0.0447112	0.290517	0.264627	0.0901249	0.0843191	0.0711849	0.0367231	0.0392975	0.0343493	0.874979	0.0068394	2.64174	0.000660984
F8VQ05	Fryl	FRY-like transcription coactivator	44	1.93565e+06	1.84202e+06	7.60818e+06	6.97843e+06	2.69749e+06	2.59444e+06	2.22211e+06	1.03448e+06	781500	968513	2.86628e+07	0.0675319	0.064265	0.265437	0.243466	0.0941111	0.0905159	0.077526	0.0360915	0.0272653	0.0337899	0.402603	0.0381255	1.94817	0.00135774
F8VQ29	Iqgap3	IQ motif-containing GTPase-activating protein 3	39	1.51365e+06	1.40392e+06	5.02542e+06	4.73556e+06	2.61293e+06	2.61346e+06	2.36902e+06	1.62613e+06	1.27119e+06	1.63108e+06	2.48024e+07	0.0610283	0.0566044	0.202619	0.190932	0.10535	0.105372	0.0955159	0.0655633	0.051253	0.065763	0.794895	0.00166543	1.74264	0.00157128
F8VQ70	Scaper	S phase cyclin A-associated protein in the ER	13	225100	200107	965681	892496	394022	345486	348656	327304	289098	305919	4.29387e+06	0.0524236	0.046603	0.224898	0.207854	0.0917639	0.0804604	0.0811985	0.0762259	0.067328	0.0712456	0.770567	0.00469677	2.12903	0.00229519
F8VQB6	Myo10	Unconventional myosin-X	4	9405.03	8583.02	23920.2	21057.3	11694.4	13183.5	11215.1	7923.3	8366.64	9558.84	124907	0.075296	0.0687151	0.191504	0.168583	0.0936245	0.105546	0.0897875	0.0634333	0.0669827	0.0765274	0.417803	0.0268482	1.32075	0.00726267
F8VQC1	Srp72	Signal recognition particle subunit SRP72	13	265437	313479	953364	828210	309044	319014	265795	135405	133324	157793	3.68086e+06	0.0721126	0.0851646	0.259005	0.225004	0.0839596	0.0866681	0.07221	0.0367861	0.0362208	0.0428686	0.0422115	0.779414	1.62314	0.00924747
F8VQG7	N4bp2	NEDD4-binding protein 2	18	356355	319234	942055	879456	249216	232267	198552	199953	177320	195293	3.7497e+06	0.0950355	0.0851359	0.251235	0.23454	0.0664629	0.0619428	0.0529514	0.0533251	0.0472892	0.0520822	-0.579733	0.0247968	1.43225	0.00424154
G3UVV3	Zfp407	Zinc finger protein 407	9	78548	73616.9	498099	459794	133960	141537	102903	43496.9	40341.1	40571	1.61287e+06	0.0487009	0.0456435	0.308828	0.285079	0.0830568	0.087755	0.0638016	0.0269687	0.025012	0.0251546	0.716545	0.0311125	2.65383	0.000782742
G3UYU0	Mex3a	Mex3 RNA-binding family member A	8	100435	100556	714515	676435	221549	225354	160261	62083.3	55524.4	62146.8	2.37886e+06	0.0422197	0.0422708	0.30036	0.284353	0.0931326	0.0947319	0.0673689	0.0260979	0.0233408	0.0261246	0.99295	0.0171351	2.79033	0.000200492
G3X8Q1	Cabin1	Calcineurin-binding protein 1	12	144926	136078	731936	791969	229041	207442	185847	99099.8	79491.9	87396.2	2.69323e+06	0.0538114	0.050526	0.271769	0.29406	0.0850432	0.0770236	0.0690055	0.0367959	0.0295155	0.0324504	0.5576	0.0177093	2.4387	0.000889726
G3X8X0	Dhx16	RNA helicase	3	39152.6	40627.5	138309	101836	61408.1	65650.5	54873.7	27120.3	28778.1	21564.8	579321	0.0675836	0.0701295	0.238744	0.175785	0.106	0.113323	0.0947207	0.046814	0.0496756	0.0372243	0.600667	0.00910241	1.57322	0.0194096
G3X972	Sec24c	Sec24-related gene family, member C (S. cerevisiae)	24	964442	949195	4.03907e+06	3.35485e+06	2.56102e+06	2.35507e+06	1.97572e+06	786759	742000	873133	1.86012e+07	0.0518483	0.0510285	0.21714	0.180356	0.13768	0.126608	0.106215	0.042296	0.0398898	0.0469395	1.25535	0.0030911	1.94386	0.00474501
G3X9B1	Heatr1	HEAT repeat-containing protein 1	20	684730	624864	1.38494e+06	1.32332e+06	693090	702370	589320	266617	220833	257227	6.74731e+06	0.101482	0.0926094	0.205259	0.196125	0.102721	0.104096	0.0873415	0.0395146	0.032729	0.0381229	0.0119025	0.924756	1.04938	0.00489806
G3X9J0	Sipa1l3	Signal-induced proliferation-associated 1-like protein 3	14	151563	141880	691306	685937	288111	275005	224091	112775	109280	98739.6	2.77869e+06	0.0545448	0.0510601	0.248789	0.246856	0.103686	0.0989695	0.0806465	0.0405857	0.0393278	0.0355346	0.831094	0.0111793	2.2314	0.000461514
G3X9K3	Arfgef1	Brefeldin A-inhibited guanine nucleotide-exchange protein 1	17	1.17812e+06	1.09501e+06	2.81121e+06	2.46605e+06	1.21273e+06	1.08459e+06	1.08489e+06	888168	730222	862504	1.34135e+07	0.0878311	0.081635	0.209581	0.183848	0.0904112	0.0808582	0.0808804	0.0662146	0.0544394	0.0643013	-0.0127319	0.883137	1.21298	0.00786781
G3X9X1	Kbtbd2	Kelch repeat and BTB (POZ) domain-containing 2	4	41165.9	41309.8	233203	215182	97968.4	92915.2	74513.9	25499.2	19842	20560.5	862160	0.0477474	0.0479143	0.270487	0.249585	0.113631	0.10777	0.086427	0.0295759	0.0230142	0.0238477	1.09128	0.00600735	2.44153	0.000565217
G3X9Z4	Pcf11	PCF11 cleavage and polyadenylation factor subunit	8	121062	118930	888789	834840	206846	193117	178030	80199.7	71473.1	89040	2.78233e+06	0.0435111	0.0427447	0.319441	0.300051	0.0743429	0.0694083	0.063986	0.0288247	0.0256882	0.032002	0.680455	0.00357918	2.84374	0.000272517
G3XA30	Nsmce4a	Non-structural maintenance of chromosomes element 4	4	10923.5	7684.93	45147.1	51516	19951.5	18738.3	15739.1	11867.9	16083.5	14884.6	212536	0.0513959	0.0361582	0.212421	0.242387	0.0938732	0.0881651	0.0740535	0.0558395	0.0756743	0.070033	0.978509	0.0239905	2.39606	0.0125463
G3XA57	Rab11fip2	Rab11 family-interacting protein 2	3	45721.1	38101.9	56728.1	53286.4	33531.4	29842.7	28462	23781.2	19567.6	21725.2	350748	0.130353	0.108631	0.161735	0.151922	0.0955998	0.085083	0.0811465	0.0678015	0.0557883	0.0619397	-0.450721	0.0432496	0.397554	0.103637
G5E829	Atp2b1	Plasma membrane calcium-transporting ATPase 1	24	1.3296e+06	1.24926e+06	6.0322e+06	5.76993e+06	3.29863e+06	2.8137e+06	3.09867e+06	1.27387e+06	1.05799e+06	1.16479e+06	2.70886e+07	0.0490832	0.0461175	0.222684	0.213002	0.121772	0.10387	0.11439	0.0470261	0.0390565	0.0429991	1.2493	0.000875724	2.19459	0.000632527
G5E861	Sclt1	Sodium channel and clathrin linker 1	8	41190.5	39838.3	934041	927059	220595	196167	145276	40455.3	36502.7	37829.3	2.61895e+06	0.0157278	0.0152115	0.356646	0.353981	0.0842303	0.074903	0.0554709	0.0154471	0.0139379	0.0144444	2.18779	0.00253799	4.52177	2.97845e-05
G5E870	Trip12	E3 ubiquitin-protein ligase TRIP12	49	1.61208e+06	1.76456e+06	7.3455e+06	7.10257e+06	3.05991e+06	3.19098e+06	2.63708e+06	1.30395e+06	1.12665e+06	1.26786e+06	3.04112e+07	0.0530096	0.0580235	0.24154	0.233552	0.100618	0.104928	0.0867142	0.0428774	0.0370473	0.0416908	0.808026	0.00640338	2.09848	0.00109696
G5E897	Poglut3	Protein O-glucosyltransferase 3	3	43961.4	45704.6	19718.1	21559.6	6451.7	4112.52	5676.45	2494.33	3597.14	2169.12	155445	0.28281	0.294024	0.126849	0.138696	0.0415047	0.0264564	0.0365174	0.0160464	0.0231409	0.0139543	-3.07465	0.00116315	-1.12036	0.0039087
G5E8K5	Ank3	Ankyrin-3	23	654902	659150	1.1441e+06	1.04573e+06	293810	289594	232230	696065	704270	714583	6.43443e+06	0.101781	0.102441	0.177809	0.16252	0.0456622	0.045007	0.0360918	0.108178	0.109453	0.111056	-1.28112	0.00286312	0.735342	0.0077279
G5E8P0	Tubgcp6	Gamma-tubulin complex component 6	16	395970	389625	3.33198e+06	3.25296e+06	1.08757e+06	988964	888040	502755	370636	456836	1.16653e+07	0.0339441	0.0334002	0.285631	0.278857	0.0932306	0.084778	0.0761264	0.0430982	0.0317724	0.0391618	1.32612	0.0012081	3.06726	4.62913e-05
G5E8P1	Brd1	Bromodomain-containing protein 1	6	46844.1	54575.7	254059	260969	93060.1	85581	85346.6	23770.2	27547.9	31081.9	962835	0.0486523	0.0566823	0.263865	0.271042	0.0966521	0.0888843	0.0886409	0.0246878	0.0286112	0.0322817	0.798198	0.00383476	2.34838	0.00226209
G5E8V9	Arfip1	Arfaptin-1	13	329264	362743	1.86553e+06	1.64866e+06	911904	821743	727043	262661	261371	266855	7.45777e+06	0.0441505	0.0486396	0.250146	0.221065	0.122276	0.110186	0.097488	0.0352197	0.0350468	0.0357822	1.24077	0.00258432	2.34327	0.00232782
G5E905	Zfp871	Zinc finger protein 871	2	23377.9	17385.4	85500.9	86502	45510.3	38582.3	34415.2	18929.7	18017.9	17821.4	386043	0.0605579	0.0450348	0.22148	0.224073	0.117889	0.0999429	0.0891487	0.0490352	0.0466733	0.0461643	0.960882	0.0220611	2.09283	0.010276
H3BKQ3	Evi5l	Ecotropic viral integration site 5-like	8	82024.3	65690.8	516855	508440	246050	216444	209909	157835	129416	158787	2.29145e+06	0.0357958	0.0286678	0.225558	0.221886	0.107377	0.0944574	0.0916051	0.0688798	0.0564778	0.0692956	1.60696	0.00173509	2.80398	0.00326516
H7BX60	Pot1b	Protection of telomeres protein 1	3	11591.3	10366.5	69863.5	64391.6	28848.8	30209.3	27669.4	9124.6	9424.38	9571.96	271061	0.0427626	0.0382442	0.25774	0.237554	0.106429	0.111448	0.102078	0.0336625	0.0347684	0.0353129	1.39811	0.000355974	2.61322	0.00145391
J3QN89	Aamp	Angio-associated migratory protein	4	181557	182907	828247	778516	402838	382350	313477	120260	116444	112252	3.41885e+06	0.0531048	0.0534995	0.242259	0.227713	0.117829	0.111836	0.0916908	0.0351756	0.0340594	0.0328332	0.998718	0.00594849	2.13963	0.000441756
J3QQ27	Ccdc191	Coiled-coil domain-containing 191	9	40678.1	46739.3	750090	721137	908707	850314	763979	182510	150938	160281	4.57537e+06	0.00889067	0.0102154	0.163941	0.157613	0.198608	0.185846	0.166976	0.0398896	0.0329892	0.0350313	4.26593	4.91328e-05	4.07615	0.000652064
L0N7N1	Kif14	Kinesin-like protein KIF14	43	713366	643069	5.80527e+06	5.5332e+06	2.89477e+06	2.78788e+06	2.53637e+06	1.11309e+06	894914	1.02369e+06	2.39456e+07	0.0297911	0.0268554	0.242436	0.231074	0.120889	0.116425	0.105922	0.0464842	0.0373728	0.0427505	2.01391	0.000209012	3.06486	0.000723018
O08528	Hk2	Hexokinase-2	26	4.87802e+06	4.75018e+06	2.66642e+06	2.56433e+06	1.05979e+06	1.32044e+06	884673	314864	257786	293663	1.89902e+07	0.256871	0.250139	0.14041	0.135035	0.0558074	0.069533	0.0465858	0.0165803	0.0135747	0.0154639	-2.16447	0.00211995	-0.880397	0.00149318
O08529	Capn2	Calpain-2 catalytic subunit	23	1.58217e+06	1.53136e+06	7.86002e+06	7.72777e+06	4.55044e+06	4.05225e+06	3.94394e+06	2.64426e+06	2.2696e+06	2.70125e+06	3.88631e+07	0.0407115	0.0394041	0.202249	0.198846	0.117089	0.10427	0.101483	0.0680404	0.0583999	0.069507	1.42309	0.00044111	2.32393	0.000130359
O08539	Bin1	Myc box-dependent-interacting protein 1	10	118121	139835	1.04511e+06	847813	430258	440044	350143	99229.7	118730	133651	3.72293e+06	0.0317278	0.0375605	0.280722	0.227727	0.11557	0.118198	0.0940502	0.0266536	0.0318915	0.0358993	1.65494	0.00203673	2.87267	0.00452494
O08547	Sec22b	Vesicle-trafficking protein SEC22b	10	512684	489400	1.5622e+06	1.31105e+06	667716	662464	609572	524848	500935	547173	7.38804e+06	0.0693937	0.0662422	0.21145	0.177456	0.0903779	0.089667	0.0825079	0.0710401	0.0678035	0.074062	0.367082	0.00867591	1.51454	0.0073761
O08553	Dpysl2	Dihydropyrimidinase-related protein 2	22	860924	822818	1.6008e+07	1.34438e+07	8.53295e+06	6.76453e+06	6.01771e+06	1.63562e+06	1.70416e+06	1.39481e+06	5.71854e+07	0.015055	0.0143886	0.279932	0.235092	0.149216	0.118291	0.105232	0.0286021	0.0298006	0.0243911	3.06211	0.00054177	4.1235	0.000993805
O08573	Lgals9	Galectin-9	7	32091.4	25740.9	1.04307e+06	1.11267e+06	373842	393419	284787	49510	44437.5	49299.3	3.40887e+06	0.0094141	0.00755118	0.305986	0.326405	0.109667	0.115411	0.0835432	0.0145239	0.0130359	0.0144621	3.59493	0.000507125	5.22816	0.00100354
O08579	Emd	Emerin	2	4848.67	5503.47	15855.2	11662.1	5184.94	6784.89	5409.06	1669.13	2195.22	2449.23	61561.9	0.0787609	0.0893974	0.257548	0.189437	0.0842233	0.110212	0.0878638	0.027113	0.0356587	0.0397848	0.155046	0.428432	1.39635	0.0282178
O08582	Gtpbp1	GTP-binding protein 1	17	914767	863148	3.93647e+06	3.75237e+06	1.74682e+06	1.68009e+06	1.49772e+06	704553	709453	758959	1.65643e+07	0.0552251	0.0521088	0.237647	0.226533	0.105457	0.101428	0.0904183	0.0425343	0.0428301	0.0458189	0.882433	0.00236727	2.11277	0.000660063
O08583	Alyref	THO complex subunit 4	5	309722	396572	850153	522684	275156	254846	297409	80941.4	117935	91191.8	3.19661e+06	0.0968907	0.12406	0.265955	0.163512	0.0860775	0.0797238	0.0930387	0.025321	0.0368938	0.0285276	-0.348504	0.112637	0.927553	0.142546
O08585	Clta	Clathrin light chain A	4	47114.7	51142	255529	174992	94799.2	94444.9	85297.4	37970.6	43175.7	29862.7	914329	0.0515293	0.0559339	0.279472	0.191389	0.103682	0.103294	0.0932897	0.0415284	0.0472212	0.0326608	0.89694	0.00141629	2.10697	0.0171379
O08586	Pten	Phosphatidylinositol 3,4,5-trisphosphate 3-phosphatase and dual-specificity protein phosphatase PTEN	9	191597	179579	921145	825032	436404	385764	383971	233503	189769	223306	3.97007e+06	0.0482603	0.0452333	0.232022	0.207813	0.109924	0.097168	0.0967163	0.0588159	0.0477999	0.0562473	1.11345	0.000977038	2.23259	0.00170129
O08599	Stxbp1	Syntaxin-binding protein 1	19	159665	155092	2.58699e+06	2.75422e+06	1.29838e+06	1.08888e+06	1.12957e+06	470681	424570	510357	1.05784e+07	0.0150935	0.0146612	0.244554	0.260363	0.122739	0.102934	0.106781	0.0444945	0.0401356	0.0482452	2.89295	9.35498e-05	4.0843	0.000148698
O08601	Mttp	Microsomal triglyceride transfer protein large subunit	30	8.94459e+06	1.05267e+07	3.07077e+06	3.68203e+06	605394	717984	341310	119498	106818	77106	2.81922e+07	0.317272	0.37339	0.108923	0.130605	0.0214738	0.0254675	0.0121065	0.0042387	0.00378893	0.00273502	-4.19612	0.00225477	-1.52894	0.0129822
O08605	Mknk1	MAP kinase-interacting serine/threonine-protein kinase 1	3	4402.16	4649.17	55990	55406.9	24219.3	19911.1	14270.8	3191.45	2805.38	2782.97	187629	0.023462	0.0247785	0.298408	0.2953	0.12908	0.106119	0.0760587	0.0170093	0.0149517	0.0148323	2.07194	0.00559296	3.62195	0.000122544
O08641	Sh3yl1	SH3 domain-containing YSC84-like protein 1	2	10499.1	12404.2	23010.3	19751.1	11515.8	9472.34	10772	8765.14	7817.15	9317.03	123324	0.0851341	0.100582	0.186584	0.160156	0.0933782	0.0768084	0.087347	0.0710739	0.063387	0.075549	-0.112984	0.477025	0.901559	0.0312094
O08648	Map3k4	Mitogen-activated protein kinase kinase kinase 4	28	958820	979563	4.84889e+06	4.57084e+06	1.79571e+06	1.73267e+06	1.43996e+06	921664	741581	895996	1.88857e+07	0.0507697	0.051868	0.256749	0.242026	0.0950833	0.0917451	0.0762463	0.0488022	0.0392668	0.0474431	0.766424	0.0093168	2.28028	0.000394584
O08663	Metap2	Methionine aminopeptidase 2	5	29945.1	31922	214005	178643	86662.3	71627	75602.5	27466.8	28778.4	29154	773806	0.0386985	0.0412532	0.276562	0.230862	0.111995	0.0925645	0.0977021	0.0354957	0.0371907	0.0376762	1.32968	0.0012533	2.66085	0.00268694
O08665	Sema3a	Semaphorin-3A	4	1.98959e+06	2.07038e+06	302400	347977	60476.2	58908.4	49200.7	28372	24901	28240.5	4.96045e+06	0.401091	0.417378	0.0609623	0.0701503	0.0121917	0.0118756	0.00991861	0.00571965	0.0050199	0.00569315	-5.18053	2.92137e-05	-2.64539	0.00157943
O08688	Capn5	Calpain-5	7	137536	133132	340936	313538	174637	172409	160269	115712	117563	116758	1.78249e+06	0.0771595	0.0746889	0.19127	0.175899	0.0979734	0.0967235	0.0899131	0.0649161	0.0659545	0.0655026	0.320561	0.00896012	1.27274	0.00258456
O08696	Foxm1	Forkhead box protein M1	3	90301.2	93518.8	333345	332567	424957	379275	300286	34569.7	31319.1	35113.5	2.05525e+06	0.0439368	0.0455023	0.162192	0.161813	0.206766	0.184539	0.146107	0.0168202	0.0152386	0.0170847	1.98756	0.00190263	1.85726	0.000185682
O08709	Prdx6	Peroxiredoxin-6	8	161021	201116	1.32195e+06	1.21313e+06	637950	693208	504510	215935	242696	231649	5.42316e+06	0.0296913	0.0370847	0.24376	0.223694	0.117634	0.127824	0.0930288	0.0398173	0.0447517	0.0427148	1.7529	0.00379475	2.81499	0.00371024
O08715	Akap1	A-kinase anchor protein 1, mitochondrial	10	249396	247013	1.21769e+06	1.15917e+06	302585	293997	205897	152666	139648	154561	4.12263e+06	0.0604945	0.0599165	0.295368	0.281173	0.0733962	0.071313	0.0499433	0.0370312	0.0338735	0.037491	0.0868422	0.731592	2.25904	0.000256643
O08734	Bak1	Bcl-2 homologous antagonist/killer	2	46712.4	48639.6	239854	229495	93144.1	93124.6	78298.6	45449	40856.1	44561.7	960135	0.0486518	0.0506591	0.249813	0.239024	0.0970115	0.0969911	0.0815495	0.047336	0.0425524	0.0464119	0.882903	0.00402677	2.29927	0.00035255
O08738	Casp6	Caspase-6	8	149377	138441	1.1291e+06	1.04576e+06	465400	454858	405944	314205	340661	423748	4.8675e+06	0.0306886	0.0284419	0.231967	0.214846	0.0956138	0.093448	0.083399	0.0645517	0.069987	0.0870567	1.61761	0.000359651	2.91768	0.000711922
O08739	Ampd3	AMP deaminase 3	18	229834	213349	2.34213e+06	2.23807e+06	1.01357e+06	937735	849966	384873	338621	347532	8.89568e+06	0.0258366	0.0239834	0.263288	0.25159	0.11394	0.105415	0.0955482	0.0432652	0.0380658	0.0390675	2.07242	0.000268034	3.37006	0.000348248
O08749	Dld	Dihydrolipoyl dehydrogenase, mitochondrial	9	1.02278e+06	958654	598058	549835	408488	350712	424203	259350	238848	272893	5.08382e+06	0.201183	0.18857	0.11764	0.108154	0.0803505	0.0689859	0.0834419	0.0510147	0.046982	0.0536788	-1.3326	0.00133714	-0.788074	0.0093024
O08756	Hsd17b10	3-hydroxyacyl-CoA dehydrogenase type-2	8	241518	268840	653798	609191	310542	332538	318441	363168	235958	316532	3.65053e+06	0.0661597	0.0736443	0.179097	0.166878	0.0850678	0.0910931	0.0872314	0.0994836	0.0646367	0.0867087	0.330338	0.0170598	1.30843	0.00497167
O08759	Ube3a	Ubiquitin-protein ligase E3A	18	487148	443867	1.56047e+06	1.42319e+06	1.0492e+06	938351	862094	453215	378623	443631	8.0398e+06	0.0605921	0.0552087	0.194094	0.177019	0.130501	0.116713	0.107228	0.0563714	0.0470936	0.0551794	1.02582	0.00313695	1.68024	0.00314361
O08784	Tcof1	Treacle protein	35	2.30167e+06	2.48557e+06	1.30335e+07	1.24051e+07	3.51397e+06	3.26733e+06	3.05754e+06	930444	1.06975e+06	999688	4.30646e+07	0.0534468	0.0577173	0.302651	0.288058	0.0815976	0.0758704	0.0709989	0.0216058	0.0248406	0.0232137	0.453067	0.0131122	2.41038	0.000747091
O08788	Dctn1	Dynactin subunit 1	41	3.15726e+06	2.76948e+06	1.16924e+07	1.08523e+07	5.59397e+06	5.49163e+06	5.20485e+06	3.72863e+06	3.05002e+06	3.72645e+06	5.5267e+07	0.0571274	0.0501109	0.211562	0.196362	0.101217	0.0993655	0.0941764	0.0674657	0.0551869	0.0674263	0.876177	0.0016998	1.92957	0.00316182
O08795	Prkcsh	Glucosidase 2 subunit beta	16	7.76578e+06	8.23358e+06	1.36207e+06	1.35417e+06	327934	317946	271098	152920	185843	156122	2.01275e+07	0.38583	0.409072	0.067672	0.0672797	0.0162929	0.0157966	0.0134691	0.00759756	0.00923331	0.00775665	-4.71425	3.13196e-05	-2.55772	0.000274734
O08796	Eef2k	Eukaryotic elongation factor 2 kinase	10	52930.7	49182.9	262744	264509	130896	113102	113620	57616	46521.9	50600.3	1.14172e+06	0.0463604	0.0430778	0.230129	0.231675	0.114648	0.0990626	0.0995164	0.0504641	0.0407471	0.0443192	1.22089	0.00110342	2.36928	0.000503706
O08797	Serpinb9	SPI6	7	170760	174309	1.04876e+06	1.05687e+06	367753	344431	289317	99382.6	85278.2	112730	3.74959e+06	0.045541	0.0464875	0.279699	0.281863	0.0980781	0.0918581	0.0771596	0.0265049	0.0227433	0.0300646	0.945057	0.00583286	2.60936	3.68748e-05
O08804	Serpinb6b	NK13	5	258973	248674	101142	99065	50666.8	44195.3	39876.7	16440.7	13833.3	18127.4	890995	0.290656	0.279098	0.113516	0.111185	0.0568654	0.0496022	0.0447553	0.0184521	0.0155257	0.0203451	-2.5053	0.000312315	-1.34211	0.000599503
O08807	Prdx4	Peroxiredoxin-4	10	1.97665e+06	2.78579e+06	1.13327e+06	1.25018e+06	377820	333687	303377	405403	338067	329147	9.23338e+06	0.214076	0.301708	0.122736	0.135398	0.0409189	0.0361392	0.0328566	0.0439062	0.0366136	0.0356475	-2.80006	0.00103473	-0.979261	0.062687
O08808	Diaph1	Protein diaphanous homolog 1	33	1.98918e+06	1.91314e+06	7.47079e+06	6.78894e+06	2.50253e+06	2.55927e+06	2.05168e+06	990920	750714	943691	2.79608e+07	0.0711415	0.068422	0.267187	0.242802	0.0895011	0.0915306	0.073377	0.0354396	0.0268488	0.0337505	0.274586	0.129965	1.86817	0.00158832
O08810	Eftud2	116 kDa U5 small nuclear ribonucleoprotein component	20	381467	435654	1.95734e+06	1.40905e+06	923366	1.00252e+06	757296	201938	216303	191316	7.47625e+06	0.0510239	0.0582718	0.261808	0.18847	0.123507	0.134094	0.101294	0.0270107	0.028932	0.0255898	1.12373	0.00713441	2.02636	0.0155544
O08811	Ercc2	General transcription and DNA repair factor IIH helicase subunit XPD	4	55711.1	46664.5	137843	146541	78237.9	70079.8	79172.2	51835.5	41525.4	50399.2	758009	0.0734966	0.0615619	0.181848	0.193323	0.103215	0.0924524	0.104448	0.0683837	0.0547822	0.0664889	0.570475	0.0175133	1.47895	0.00825687
O08848	RO60	RNA-binding protein Ro60	14	1.40204e+06	1.30663e+06	4.22272e+06	4.02972e+06	2.12537e+06	2.1005e+06	1.80826e+06	656342	484428	541891	1.86779e+07	0.0750643	0.069956	0.226081	0.215748	0.113791	0.112459	0.0968127	0.0351401	0.0259359	0.0290124	0.567656	0.0120883	1.60773	0.00143742
O08856	Ell	RNA polymerase II elongation factor ELL	5	33920.9	33091.1	300942	294018	76427	77016.6	62055.5	34824.6	35761.9	34288.8	982346	0.0345305	0.0336858	0.30635	0.299301	0.0778005	0.0784007	0.0631707	0.0354505	0.0364046	0.034905	1.09329	0.00372305	3.15031	6.05651e-05
O08901	Bub1	Mitotic checkpoint serine/threonine-protein kinase BUB1	11	326596	314544	1.56293e+06	1.57383e+06	644797	581992	547022	227176	184193	206504	6.16958e+06	0.0529364	0.050983	0.253328	0.255095	0.104512	0.0943325	0.0886643	0.0368219	0.0298551	0.0334713	0.880098	0.00239003	2.29081	0.000144938
O08908	Pik3r2	Phosphatidylinositol 3-kinase regulatory subunit beta	21	393273	370475	2.96651e+06	2.70337e+06	1.46311e+06	1.35993e+06	1.2206e+06	546319	465901	493179	1.19827e+07	0.0328201	0.0309176	0.247567	0.225606	0.122102	0.113491	0.101864	0.0455924	0.0388812	0.0411577	1.8162	0.000399479	2.89124	0.000758209
O08911	Mapk12	Mitogen-activated protein kinase 12	2	13590.4	12536.1	25182.9	25320.8	11935.3	9136.72	9430.98	4907.06	3182.91	4742.44	119966	0.113286	0.104497	0.209918	0.211067	0.0994895	0.0761611	0.0786139	0.0409038	0.0265318	0.0395316	-0.37085	0.107234	0.952047	0.00373933
O08915	Aip	AH receptor-interacting protein	9	279022	244822	4.24306e+06	4.04199e+06	2.2713e+06	2.06774e+06	1.69233e+06	329962	330741	223429	1.57244e+07	0.0177445	0.0155695	0.269839	0.257052	0.144445	0.131499	0.107625	0.0209841	0.0210337	0.0142091	2.93274	0.000472501	3.98596	0.000636556
O08917	Flot1	Flotillin-1	8	138401	132227	347829	300023	138118	128764	135960	122252	101838	128004	1.67342e+06	0.0827057	0.0790162	0.207856	0.179288	0.0825365	0.0769467	0.081247	0.0730555	0.0608561	0.0764928	-0.0113328	0.823376	1.25579	0.00780785
O08967	Cyth3	Cytohesin-3	4	85180.7	72052.5	428575	395727	246499	206399	185330	108581	85283	89074.5	1.9027e+06	0.0447683	0.0378685	0.225245	0.207982	0.129552	0.108477	0.0974035	0.0570667	0.0448221	0.0468148	1.43118	0.00409167	2.39417	0.0031059
O08970	Tuft1	Tuftelin	8	145560	115749	769319	749268	464247	372099	393623	145531	135327	145880	3.4366e+06	0.0423557	0.0336812	0.22386	0.218026	0.135089	0.108275	0.114538	0.0423475	0.0393783	0.042449	1.65283	0.0024975	2.54823	0.00423715
O08992	Sdcbp	Syntenin-1	7	127967	150822	1.64236e+06	1.83311e+06	688217	560153	520886	180242	133082	156861	5.9937e+06	0.0213503	0.0251634	0.274015	0.305839	0.114823	0.0934569	0.0869056	0.030072	0.0222036	0.026171	2.07558	0.00137174	3.64265	0.00152884
O08997	Atox1	Copper transport protein ATOX1	2	27676.3	23390.4	206280	207744	146090	138105	147237	26309.7	26987.5	27352.7	977172	0.0283229	0.0239368	0.211099	0.212597	0.149503	0.141331	0.150677	0.0269243	0.0276179	0.0279917	2.49823	0.00013219	3.02435	0.00160943
O09000	Ncoa3	Nuclear receptor coactivator 3	9	114801	113695	726278	700392	212891	213187	167934	71041.4	64975.4	67819.4	2.45302e+06	0.0468001	0.0463492	0.296076	0.285523	0.0867873	0.0869083	0.0684604	0.0289609	0.026488	0.0276473	0.784554	0.013052	2.64219	0.000105149
O09005	Degs1	Sphingolipid delta(4)-desaturase DES1	4	48017.4	40145	136066	131366	77817.8	74386.8	82902.6	91989.1	75832	92671	851194	0.0564118	0.0471632	0.159854	0.154331	0.0914219	0.0873911	0.0973957	0.108071	0.089089	0.108872	0.834465	0.00509342	1.60649	0.00664713
O09012	Pex5	Peroxisomal targeting signal 1 receptor	2	2825.9	2778.72	25469.5	19014.3	19150.5	16739.9	14869.8	2642.93	2758.14	1638.64	107888	0.0261929	0.0257555	0.236072	0.176241	0.177503	0.155159	0.137826	0.0244969	0.0255648	0.0151883	2.58638	0.000320407	2.97329	0.00500728
O09039	Sh2b3	SH2B adapter protein 3	3	15915	16364.5	58965.9	56943.2	30389.8	30081.6	26481	14379.2	10241.4	13287.2	273049	0.0582862	0.0599325	0.215954	0.208546	0.111298	0.110169	0.0969827	0.0526616	0.0375075	0.0486625	0.841998	0.00210207	1.84423	0.000304947
O09044	Snap23	Synaptosomal-associated protein 23	9	95201.9	96025.3	657047	561380	454916	416871	368990	118836	123169	103617	2.99605e+06	0.0317758	0.0320506	0.219304	0.187373	0.151838	0.13914	0.123159	0.0396642	0.0411104	0.0345844	2.10765	0.000337839	2.66721	0.00181164
O09061	Psmb1	Proteasome subunit beta type-1	6	109204	144025	488628	444475	300685	271373	228250	106423	94680.7	100383	2.28813e+06	0.0477263	0.0629443	0.213549	0.194253	0.131411	0.118601	0.0997541	0.0465111	0.0413791	0.043871	1.07971	0.0144716	1.89375	0.0121889
O09106	Hdac1	Histone deacetylase 1	9	983624	937665	5.77731e+06	5.41097e+06	2.19894e+06	2.20362e+06	2.1098e+06	1.27853e+06	992664	1.19571e+06	2.30888e+07	0.0426017	0.0406112	0.250221	0.234354	0.0952383	0.0954411	0.0913774	0.0553743	0.0429933	0.0517876	1.17627	6.75492e-05	2.54148	0.000529763
O09110	Map2k3	Dual specificity mitogen-activated protein kinase kinase 3	11	548014	497861	2.08588e+06	2.0308e+06	1.1406e+06	1.00274e+06	974535	432165	351372	395586	9.45956e+06	0.0579323	0.0526304	0.220505	0.214682	0.120577	0.106003	0.103021	0.0456855	0.0371447	0.0418187	0.989129	0.002456	1.9783	0.00131742
O09126	Sema4d	Semaphorin-4D	3	25068	32199	35886.7	35960.2	12062.8	12599.3	10787.6	4813.44	5270.81	7495.92	182144	0.137627	0.176778	0.197024	0.197428	0.0662265	0.0691724	0.059226	0.0264266	0.0289376	0.0411539	-1.26867	0.00416674	0.338494	0.201729
O09131	Gsto1	Glutathione S-transferase omega-1	11	132655	171835	2.39459e+06	2.43431e+06	721218	726944	468350	81626.9	78110.3	51223.2	7.26087e+06	0.0182698	0.0236659	0.329794	0.335265	0.0993294	0.100118	0.0645033	0.011242	0.0107577	0.00705469	2.05227	0.00665166	3.99923	0.0021804
O09159	Man2b1	Lysosomal alpha-mannosidase	13	513508	544762	578391	632596	153823	166204	122704	92363.1	74589.1	97207.4	2.97615e+06	0.172541	0.183043	0.194342	0.212555	0.0516852	0.0558453	0.0412292	0.0310345	0.0250623	0.0326622	-1.8532	0.00172441	0.193659	0.129465
O09167	Rpl21	60S ribosomal protein L21	16	5.52969e+06	5.44949e+06	1.61346e+07	1.56106e+07	9.2296e+06	9.18474e+06	8.50614e+06	4.06807e+06	3.58137e+06	3.98799e+06	8.12823e+07	0.0680307	0.0670439	0.198501	0.192055	0.11355	0.112998	0.104649	0.0500486	0.0440609	0.0490634	0.708011	0.00075656	1.53161	0.000288977
O09172	Gclm	Glutamate--cysteine ligase regulatory subunit	8	1.14639e+06	1.06875e+06	4.75846e+06	4.75449e+06	2.16298e+06	2.32402e+06	2.0705e+06	1.57719e+06	1.3165e+06	1.60051e+06	2.27798e+07	0.0503248	0.0469166	0.20889	0.208715	0.0949519	0.102021	0.090892	0.0692362	0.0577924	0.0702601	0.980032	0.000899921	2.10338	0.000577969
O35047	Psmc3ip	Homologous-pairing protein 2 homolog	4	67619.9	56784.9	101388	91804.5	47268.7	38666.7	49844.1	18665.2	27974.7	32695.3	532712	0.126935	0.106596	0.190324	0.172334	0.0887322	0.0725847	0.0935667	0.035038	0.0525137	0.0613752	-0.461678	0.0747131	0.638711	0.0478117
O35066	Kif3c	Kinesin-like protein KIF3C	26	448109	422342	2.19387e+06	1.95573e+06	2.91875e+06	2.70711e+06	2.43448e+06	705424	626897	654247	1.5067e+07	0.0297412	0.028031	0.145608	0.129802	0.193719	0.179672	0.161578	0.0468193	0.0416074	0.0434226	2.6227	0.00013305	2.25139	0.00171106
O35071	Kif1c	Kinesin-like protein KIF1C	18	383445	382012	1.66261e+06	1.5579e+06	848488	780834	712546	279101	241760	283797	7.13249e+06	0.0537603	0.0535594	0.233104	0.218423	0.118961	0.109476	0.0999014	0.039131	0.0338957	0.0397893	1.02465	0.00164934	2.07213	0.000514121
O35075	Vps26c	Vacuolar protein sorting-associated protein 26C	5	123132	118760	516273	475345	274257	247796	235053	187128	142920	181020	2.50168e+06	0.0492196	0.0474721	0.20637	0.19001	0.109629	0.0990515	0.0939579	0.0748008	0.0571297	0.0723591	1.05843	0.00117592	2.03443	0.00102038
O35083	Agpat1	1-acyl-sn-glycerol-3-phosphate acyltransferase alpha	3	17707.6	13848.9	42397.1	38717.7	18181.5	19514.1	14726.9	13072.8	8387.67	67675.2	254230	0.069652	0.054474	0.166767	0.152294	0.0715161	0.076758	0.0579277	0.0514213	0.0329925	0.266197	0.148079	0.523345	1.37141	0.0184694
O35099	Map3k5	Mitogen-activated protein kinase kinase kinase 5	9	150477	147997	1.23386e+06	1.22304e+06	479321	441877	365501	167444	112002	137569	4.45909e+06	0.033746	0.0331899	0.276707	0.27428	0.107493	0.0990958	0.0819677	0.0375513	0.0251176	0.0308513	1.51395	0.00206584	3.0412	1.99013e-05
O35126	Atn1	Atrophin-1	5	179735	189966	412305	379741	237143	249376	260585	198019	163503	194663	2.46503e+06	0.0729139	0.0770641	0.167261	0.154051	0.0962028	0.101165	0.105712	0.0803309	0.0663288	0.0789696	0.429472	0.0053018	1.09856	0.00421324
O35129	Phb2	Prohibitin-2	15	646466	733642	2.18212e+06	1.92273e+06	1.40479e+06	1.33915e+06	1.43281e+06	457633	540504	590406	1.12502e+07	0.0574624	0.0652112	0.193962	0.170906	0.124867	0.119033	0.127358	0.0406776	0.0480437	0.0524793	1.01494	0.000965652	1.57255	0.00666972
O35130	Emg1	Ribosomal RNA small subunit methyltransferase NEP1	6	61437.2	67061.2	242997	222542	110244	91689.6	98518.7	29303.1	34558.4	53228.1	1.01158e+06	0.0607339	0.0662936	0.240216	0.219995	0.108982	0.09064	0.0973909	0.0289676	0.0341628	0.0526187	0.637633	0.0103276	1.85714	0.002316
O35134	Polr1a	DNA-directed RNA polymerase I subunit RPA1	13	355703	353527	980685	907062	360281	367760	291544	99503.2	81445.6	89638.6	3.88715e+06	0.0915074	0.0909475	0.252289	0.233349	0.092685	0.0946092	0.0750021	0.025598	0.0209525	0.0230602	-0.0690454	0.651888	1.41125	0.0015972
O35166	Gosr2	Golgi SNAP receptor complex member 2	2	152497	146309	434810	422461	207670	207388	175453	80159.6	81140.8	83618.7	1.99151e+06	0.0765737	0.0734666	0.218332	0.212131	0.104278	0.104136	0.0881005	0.0402507	0.0407434	0.0419876	0.393669	0.0344417	1.5207	0.000572369
O35218	Cpsf2	Cleavage and polyadenylation specificity factor subunit 2	14	310737	323841	1.09173e+06	968559	404306	393650	345808	215610	175424	202007	4.43167e+06	0.0701175	0.0730744	0.246347	0.218554	0.0912312	0.0888265	0.078031	0.048652	0.0395842	0.0455826	0.261952	0.066246	1.6967	0.00288591
O35226	Psmd4	26S proteasome non-ATPase regulatory subunit 4	12	1.20738e+06	1.16929e+06	3.27803e+06	3.07371e+06	1.90871e+06	1.81008e+06	1.66906e+06	1.07507e+06	1.0239e+06	1.08833e+06	1.73036e+07	0.0697766	0.0675752	0.189443	0.177634	0.110308	0.104607	0.0964574	0.0621299	0.0591726	0.0628964	0.593802	0.00414899	1.41765	0.0013358
O35231	Kifc3	Kinesin-like protein KIFC3	4	1081.55	1355.42	8795.59	8312.42	2283.05	3397.73	2272.66	1585.68	12448.2	838.125	42370.5	0.0255261	0.0319898	0.207588	0.196184	0.053883	0.0801909	0.0536379	0.0374243	0.293795	0.0197809	1.10405	0.0280965	2.8201	0.00352347
O35245	Pkd2	Polycystin-2	14	383229	269545	897497	965065	523245	488645	488616	473099	415362	482680	5.38698e+06	0.0711398	0.0500363	0.166605	0.179148	0.0971314	0.0907084	0.090703	0.0878227	0.0771048	0.0896012	0.637293	0.0462007	1.5339	0.0273838
O35250	Exoc7	Exocyst complex component 7	3	64265.8	73675	248664	222668	94097.9	95161.2	83447.1	79791.6	71603.4	77282.5	1.11066e+06	0.0578629	0.0663347	0.223889	0.200484	0.0847228	0.0856801	0.0751331	0.0718418	0.0644695	0.0695827	0.399186	0.0338548	1.77386	0.00506475
O35280	Chek1	Serine/threonine-protein kinase Chk1	14	789695	764609	3.18912e+06	3.12286e+06	1.64472e+06	1.4912e+06	1.32171e+06	639945	530038	573008	1.40669e+07	0.0561385	0.0543552	0.226711	0.222	0.116921	0.106008	0.0939591	0.0454929	0.0376798	0.0407345	0.929494	0.00437231	2.02193	0.000188698
O35286	Dhx15	ATP-dependent RNA helicase DHX15	39	2.75666e+06	2.8825e+06	1.89282e+07	1.79514e+07	4.4267e+06	3.95259e+06	3.62965e+06	1.47645e+06	1.79692e+06	2.02054e+06	5.98216e+07	0.0460814	0.048185	0.316411	0.300082	0.0739982	0.0660729	0.0606746	0.0246808	0.030038	0.0337761	0.501165	0.0196956	2.70912	0.000340143
O35295	Purb	Transcriptional activator protein Pur-beta	10	893503	825981	2.90054e+06	2.69034e+06	1.49331e+06	1.42858e+06	1.38135e+06	992925	848162	935575	1.43903e+07	0.0620908	0.0573986	0.201562	0.186956	0.103773	0.099274	0.0959918	0.0689998	0.05894	0.0650144	0.738862	0.00113085	1.70119	0.00212091
O35309	Nmi	N-myc-interactor	6	33304.8	30287.4	339861	310052	171963	158478	138726	73917	94131.3	93750.6	1.44447e+06	0.0230567	0.0209678	0.235284	0.214647	0.119049	0.109714	0.096039	0.0511724	0.0651666	0.0649031	2.29425	0.000372357	3.35343	0.000806289
O35316	Slc6a6	Sodium- and chloride-dependent taurine transporter	1	299148	341680	1.87305e+06	2.03383e+06	1.22316e+06	1.09337e+06	1.0689e+06	849545	677319	768750	1.02287e+07	0.0292458	0.0334039	0.183116	0.198835	0.11958	0.106892	0.104499	0.0830547	0.0662172	0.0751558	1.81701	0.000426743	2.60997	0.00186275
O35326	Srsf5	Serine/arginine-rich splicing factor 5	6	159263	171432	574554	525707	262817	248380	236728	122018	138118	136668	2.57569e+06	0.0618332	0.0665578	0.223069	0.204104	0.102038	0.0964327	0.0919087	0.0473729	0.0536238	0.0530609	0.592089	0.00329904	1.73383	0.00229695
O35343	Kpna4	Importin subunit alpha-3	3	396991	422653	1.46455e+06	1.31881e+06	718558	699154	562037	222615	215822	248690	6.26988e+06	0.0633171	0.06741	0.233585	0.210341	0.114605	0.11151	0.0896408	0.0355055	0.034422	0.0396642	0.679504	0.0196408	1.76249	0.00248826
O35344	Kpna3	Importin subunit alpha-4	2	28164.6	26853.4	60416.7	52421.1	36996.2	37940.9	28320	16463.2	11707.1	12626	311909	0.0902974	0.0860935	0.1937	0.168065	0.118612	0.121641	0.0907956	0.0527821	0.0375336	0.0404798	0.311491	0.175156	1.03306	0.0107576
O35345	Kpna6	Importin subunit alpha-7	14	1.14323e+06	1.1187e+06	4.0962e+06	3.78041e+06	2.22281e+06	2.25881e+06	1.94613e+06	1.04085e+06	832940	940274	1.93804e+07	0.0589893	0.0577236	0.211358	0.195064	0.114694	0.116552	0.100418	0.0537062	0.0429785	0.0485168	0.918713	0.00192074	1.79894	0.0011087
O35350	Capn1	Calpain-1 catalytic subunit	26	699088	735463	6.43357e+06	6.22448e+06	2.47027e+06	2.16076e+06	1.93346e+06	490962	454567	450976	2.20536e+07	0.0316995	0.0333489	0.291724	0.282243	0.112012	0.0979776	0.0876711	0.0222622	0.0206119	0.0204491	1.60233	0.00127789	3.14165	0.000193132
O35375	Nrp2	Neuropilin-2	13	666154	709176	961660	1.01259e+06	317993	320715	240376	66531.8	46533.9	52564	4.39429e+06	0.151595	0.161386	0.218843	0.230432	0.0723651	0.0729844	0.054702	0.0151405	0.0105896	0.0119619	-1.24247	0.00619243	0.52175	0.0123435
O35379	Abcc1	Multidrug resistance-associated protein 1	18	503641	484714	1.07788e+06	1.01081e+06	560085	602627	521703	255807	196005	237526	5.4508e+06	0.0923978	0.0889253	0.197747	0.185443	0.102753	0.110558	0.0957114	0.0469302	0.035959	0.0435763	0.181949	0.108119	1.07902	0.00249093
O35381	Anp32a	Acidic leucine-rich nuclear phosphoprotein 32 family member A	1	403355	502515	1.93998e+06	1.27655e+06	647232	546314	601903	204357	272425	218196	6.61283e+06	0.0609958	0.0759909	0.293366	0.193042	0.0978752	0.0826142	0.0910205	0.0309032	0.0411965	0.0329958	0.40724	0.0722307	1.80547	0.03387
O35382	Exoc4	Exocyst complex component 4	28	918227	843232	2.39847e+06	2.24765e+06	1.29424e+06	1.20613e+06	1.06925e+06	622915	481850	609598	1.16916e+07	0.0785375	0.072123	0.205146	0.192245	0.110699	0.103163	0.0914546	0.053279	0.0412135	0.0521399	0.430904	0.0320789	1.39981	0.00303404
O35405	Pld3	5'-3' exonuclease PLD3	2	42906	51519.8	113548	113291	27498.9	28696.3	26431.3	20198.3	17595.8	26049.6	467735	0.0917313	0.110147	0.242761	0.242212	0.0587917	0.0613516	0.0565091	0.0431833	0.0376191	0.055693	-0.772324	0.00560834	1.27045	0.010621
O35445	Rnf5	E3 ubiquitin-protein ligase RNF5	3	116694	109968	202108	191968	101904	103751	88595.9	48972	44409.9	44808.2	1.05318e+06	0.110802	0.104415	0.191903	0.182275	0.0967583	0.0985122	0.0841224	0.0464992	0.0421675	0.0425457	-0.211359	0.120663	0.79809	0.00500557
O35451	Atf6b	Cyclic AMP-dependent transcription factor ATF-6 beta	7	398969	435171	217910	234117	59011.4	58054.4	45659.9	21473	18084.9	22299.3	1.51075e+06	0.264087	0.288049	0.144239	0.154968	0.039061	0.0384275	0.0302233	0.0142135	0.0119708	0.0147604	-2.95108	0.000356481	-0.883449	0.00835468
O35459	Ech1	Delta(3,5)-Delta(2,4)-dienoyl-CoA isomerase, mitochondrial	4	44031	47439.3	193951	157374	110943	102160	89150.9	63436.1	63955.5	62382.3	934823	0.0471009	0.0507469	0.207473	0.168346	0.118678	0.109283	0.0953666	0.0678589	0.0684145	0.0667317	1.13462	0.00284723	1.93457	0.0067753
O35465	Fkbp8	Peptidyl-prolyl cis-trans isomerase FKBP8	10	687837	658590	3.46187e+06	3.18982e+06	1.22696e+06	1.14603e+06	1.05054e+06	470009	513085	461806	1.28665e+07	0.0534593	0.0511863	0.26906	0.247916	0.0953606	0.0890706	0.0816487	0.0365296	0.0398775	0.035892	0.758825	0.00315882	2.30372	0.000840822
O35492	Clk3	Dual specificity protein kinase CLK3	4	65307.7	70611.9	143528	139574	75937.4	80450.5	65752.3	28956	26871.7	28912.8	725902	0.0899676	0.0972747	0.197724	0.192276	0.104611	0.110828	0.09058	0.0398896	0.0370183	0.0398301	0.119735	0.389697	1.05953	0.00317315
O35493	Clk4	Dual specificity protein kinase CLK4	2	11565.6	10069.1	29674.8	25375.5	13091.4	13585.6	16077.6	6418.99	7030.01	7034.89	139924	0.0826569	0.0719617	0.212079	0.181353	0.0935609	0.097093	0.114903	0.045875	0.0502417	0.0502766	0.395356	0.0657979	1.34645	0.0123106
O35495	Cdk14	Cyclin-dependent kinase 14	3	28175.1	24414.9	47260.6	49236.9	23740.4	21860.7	19435.7	12227.3	11369.1	12251.3	249972	0.112713	0.0976706	0.189064	0.19697	0.0949721	0.0874524	0.0777516	0.0489145	0.0454816	0.0490107	-0.279628	0.125781	0.879098	0.0146185
O35516	Notch2	Neurogenic locus notch homolog protein 2	8	225647	224686	378301	372468	95554.2	97607	72076.6	62325.6	52465.6	66418.4	1.64755e+06	0.136959	0.136376	0.229615	0.226074	0.0579978	0.0592438	0.0437478	0.0378293	0.0318446	0.0403134	-1.36197	0.00494447	0.737337	0.00024851
O35551	Rabep1	Rab GTPase-binding effector protein 1	20	232797	240845	1.50092e+06	1.26935e+06	530630	479886	380153	120190	120300	110368	4.98544e+06	0.0466953	0.0483096	0.301061	0.254612	0.106436	0.0962574	0.0762527	0.0241082	0.0241303	0.0221381	0.955406	0.0140546	2.54331	0.00234349
O35593	Psmd14	26S proteasome non-ATPase regulatory subunit 14	12	1.21583e+06	1.13721e+06	3.04318e+06	2.92306e+06	1.71682e+06	1.67773e+06	1.49893e+06	926520	700567	919159	1.5759e+07	0.0771512	0.0721628	0.193107	0.185485	0.108942	0.106462	0.0951154	0.058793	0.044455	0.058326	0.469673	0.0120542	1.34281	0.00175271
O35594	Ift81	Intraflagellar transport protein 81 homolog	49	347839	250100	7.94325e+06	6.42525e+06	2.1361e+07	2.21965e+07	2.22027e+07	8.55068e+06	7.26662e+06	7.69303e+06	1.04237e+08	0.003337	0.00239934	0.0762037	0.0616408	0.204928	0.212943	0.213002	0.0820311	0.0697124	0.0738032	6.21541	5.24907e-05	4.59821	0.00376367
O35598	Adam10	Disintegrin and metalloproteinase domain-containing protein 10	8	552300	642714	399443	438628	117843	113273	93589.9	44053.1	46223.6	45250.9	2.49332e+06	0.221512	0.257775	0.160206	0.175921	0.0472636	0.0454304	0.0375363	0.0176685	0.018539	0.0181489	-2.46778	0.000544647	-0.50932	0.0581712
O35604	Npc1	NPC intracellular cholesterol transporter 1	6	121448	112513	224412	194400	102587	91819.5	93951.1	75077.5	58895.6	72612.4	1.14772e+06	0.105817	0.0980324	0.195529	0.16938	0.0893835	0.0800019	0.0818591	0.0654146	0.0513154	0.0632668	-0.283984	0.0324816	0.837372	0.0190681
O35607	Bmpr2	Bone morphogenetic protein receptor type-2	9	288295	301507	939935	871749	344985	349841	298653	153459	122411	128322	3.79916e+06	0.0758838	0.0793617	0.247406	0.229459	0.0908056	0.092084	0.0786102	0.0403929	0.0322206	0.0337764	0.164032	0.190111	1.61837	0.00152223
O35609	Scamp3	Secretory carrier-associated membrane protein 3	11	637483	594438	1.76604e+06	1.59461e+06	951089	890343	921827	1.04886e+06	1.00284e+06	1.10511e+06	1.05126e+07	0.0606397	0.0565452	0.167992	0.151685	0.0904711	0.0846927	0.0876876	0.099771	0.0953939	0.105122	0.580856	0.0015121	1.44683	0.0037851
O35613	Daxx	Death domain-associated protein 6	5	26458.1	24237.1	110431	100171	38628.8	28919.7	31846.7	9445.75	14341.3	12744	397223	0.0666076	0.0610164	0.278007	0.252178	0.0972469	0.0728046	0.0801733	0.0237794	0.0361037	0.0320827	0.37716	0.10686	2.05427	0.00211356
O35621	Pmm1	Phosphomannomutase 1	6	51789.9	48107.9	213774	224225	120438	101486	92365.5	27112.9	27497	29859.5	936657	0.0552923	0.0513613	0.228231	0.239389	0.128583	0.10835	0.0986118	0.0289464	0.0293566	0.0318788	1.06079	0.00581499	2.13297	0.000881425
O35625	Axin1	Axin-1	5	19753.3	18357.7	169291	145994	67696.1	67334.7	50077.3	15276.6	15578.2	17180.8	586540	0.0336777	0.0312983	0.288627	0.248907	0.115416	0.1148	0.0853776	0.0260454	0.0265596	0.0292917	1.68229	0.00302094	3.0454	0.00152755
O35638	Stag2	Cohesin subunit SA-2	5	40461.9	40267	234085	218960	88467.6	89736	81815.5	40043	40065.2	42529.9	916432	0.0441515	0.0439388	0.255431	0.238927	0.0965348	0.0979189	0.0892762	0.0436945	0.0437187	0.0464081	1.10132	0.000251551	2.4877	0.000376878
O35639	Anxa3	Annexin A3	24	1.02164e+06	1.63322e+06	5.23527e+06	5.67756e+06	1.79454e+06	1.65749e+06	1.33048e+06	332868	451409	289113	1.94236e+07	0.0525977	0.0840844	0.269532	0.292303	0.0923897	0.0853338	0.0684981	0.0171373	0.0232403	0.0148846	0.292218	0.405066	2.07747	0.0262578
O35643	Ap1b1	AP-1 complex subunit beta-1	3	27082.4	30047.7	136694	116360	64726.5	63717.1	51639.9	28728	22929.5	28589.2	570514	0.0474701	0.0526677	0.239598	0.203956	0.113453	0.111684	0.0905147	0.0503545	0.040191	0.0501113	1.06587	0.00537721	2.1444	0.00413117
O35648	Cetn3	Centrin-3	2	14790.1	14525.2	129657	139594	43693.7	46644.5	32457.6	8942.31	7696.44	9203.7	447204	0.0330723	0.0324801	0.289927	0.312148	0.0977042	0.104303	0.072579	0.0199961	0.0172101	0.0205805	1.4643	0.00589456	3.1983	0.000293874
O35654	Pold2	DNA polymerase delta subunit 2	16	351838	387014	1.09757e+06	1.03498e+06	573204	473014	489094	317028	270555	318396	5.31269e+06	0.0662261	0.0728472	0.206593	0.194813	0.107893	0.0890347	0.0920615	0.0596737	0.0509262	0.0599313	0.466698	0.031246	1.53023	0.00277224
O35657	Neu1	Sialidase-1	4	69833.6	65657.3	130852	128736	69710.8	54078.9	52086.2	42788.8	32471.6	42603	688818	0.101382	0.0953188	0.189966	0.186894	0.101203	0.0785097	0.0756168	0.0621191	0.0471411	0.0618494	-0.220321	0.294104	0.938666	0.0023941
O35658	C1qbp	Complement component 1 Q subcomponent-binding protein, mitochondrial	2	14616.5	18583.5	115076	105880	49505	44465.9	34563	21352.2	10490.1	23647.5	438180	0.0333572	0.0424106	0.262623	0.241636	0.112979	0.101479	0.0788786	0.0487293	0.0239401	0.0539676	1.36236	0.0104136	2.74363	0.00443557
O35668	Hap1	Huntingtin-associated protein 1	8	152103	150338	832729	828289	312309	298657	225167	155983	128015	160204	3.2438e+06	0.0468905	0.0463464	0.256715	0.255346	0.096279	0.0920702	0.0694146	0.0480865	0.0394647	0.0493879	0.867522	0.0199443	2.45736	1.4198e-05
O35671	Itgb1bp1	Integrin beta-1-binding protein 1	2	60110.9	51913.2	138264	131621	69631.5	65685.3	59817.2	44894.6	35779.6	44385.9	702103	0.0856155	0.0739396	0.196929	0.187466	0.0991756	0.093555	0.0851972	0.063943	0.0509606	0.0632184	0.21676	0.153531	1.27197	0.00760591
O35680	Mrps12	28S ribosomal protein S12, mitochondrial	2	241575	211179	951023	907544	508630	480954	502833	183759	159316	160115	4.30693e+06	0.0560897	0.0490324	0.220812	0.210717	0.118096	0.11167	0.11675	0.042666	0.0369905	0.0371761	1.13873	0.00072316	2.04026	0.00252454
O35685	Nudc	Nuclear migration protein nudC	12	241717	329811	2.58875e+06	2.05447e+06	2.00944e+06	1.92596e+06	1.75469e+06	229931	312559	179086	1.16264e+07	0.0207904	0.0283674	0.222661	0.176707	0.172834	0.165654	0.150922	0.0197766	0.0268835	0.0154034	2.74564	0.000642302	3.02996	0.00839482
O35691	Pnn	Pinin	17	446959	497630	2.89607e+06	2.88272e+06	797131	776517	756488	263058	316427	307692	9.94069e+06	0.0449626	0.0500599	0.291335	0.289992	0.0801887	0.078115	0.0761001	0.0264628	0.0318315	0.0309528	0.719443	0.00152537	2.61508	0.000877955
O35704	Sptlc1	Serine palmitoyltransferase 1	11	1.21211e+06	1.21156e+06	3.39715e+06	3.64288e+06	1.32306e+06	1.20274e+06	998440	648871	521881	593160	1.47518e+07	0.0821666	0.0821295	0.230286	0.246944	0.0896877	0.0815314	0.0676823	0.0439857	0.0353774	0.0402092	-0.0545448	0.746567	1.53751	0.00107192
O35719	Rad51b	DNA repair protein RAD51 homolog 2	6	51719.4	48012.3	193090	164603	74067.8	61308.2	55616	76329.9	48532.2	73271.4	846550	0.0610943	0.0567152	0.22809	0.19444	0.0874937	0.0724213	0.0656972	0.0901659	0.0573294	0.086553	0.343088	0.123934	1.839	0.00473738
O35730	Ring1	E3 ubiquitin-protein ligase RING1	7	127484	118403	614731	616384	229589	201516	197817	115787	104477	116231	2.44242e+06	0.0521958	0.0484778	0.251689	0.252366	0.0940008	0.0825066	0.0809923	0.0474068	0.0427759	0.0475886	0.767693	0.00407019	2.32488	0.000525988
O35737	Hnrnph1	Heterogeneous nuclear ribonucleoprotein H	9	1.10014e+06	1.1088e+06	7.67433e+06	7.10492e+06	3.57733e+06	3.30228e+06	3.1539e+06	2.10863e+06	1.8928e+06	2.61172e+06	3.36348e+07	0.0327083	0.0329657	0.228166	0.211237	0.106358	0.0981803	0.0937689	0.0626918	0.0562749	0.0776492	1.59649	0.000174419	2.74109	0.000415592
O35841	Api5	Apoptosis inhibitor 5	16	569518	603157	2.45445e+06	1.87574e+06	784135	743040	677433	287500	320706	319211	8.63489e+06	0.0659554	0.0698511	0.284248	0.217228	0.09081	0.0860509	0.078453	0.0332952	0.0371407	0.0369676	0.323737	0.0321328	1.87222	0.011037
O35857	Timm44	Mitochondrial import inner membrane translocase subunit TIM44	21	1.8955e+06	1.80189e+06	4.3082e+06	4.41895e+06	2.50452e+06	2.35235e+06	2.4472e+06	1.81797e+06	1.53879e+06	1.80902e+06	2.48944e+07	0.0761416	0.0723815	0.173059	0.177508	0.100606	0.0944934	0.0983031	0.0730271	0.0618127	0.0726677	0.397212	0.00279911	1.23935	0.00108536
O35864	Cops5	COP9 signalosome complex subunit 5	11	290946	325329	1.33742e+06	1.15726e+06	666994	656698	519721	214670	203355	199644	5.57204e+06	0.0522153	0.058386	0.240024	0.207691	0.119704	0.117856	0.0932729	0.0385263	0.0364956	0.0358296	0.988889	0.00881056	2.01569	0.00425164
O35874	Slc1a4	Neutral amino acid transporter A	2	52229.7	47852	88118.7	81699.7	44686.9	41541.3	39475	13236.4	13126.8	13097	435063	0.120051	0.109989	0.202542	0.187788	0.102714	0.0954833	0.0907338	0.0304241	0.0301721	0.0301036	-0.256613	0.0519344	0.763165	0.0117468
O35887	Calu	Calumenin	16	7.09638e+06	7.17259e+06	6.29533e+06	8.37912e+06	2.27756e+06	1.82944e+06	1.55855e+06	1.22236e+06	1.63846e+06	1.60779e+06	3.90776e+07	0.181597	0.183547	0.161098	0.214423	0.0582829	0.0468157	0.0398834	0.0312804	0.0419283	0.0411435	-1.93509	0.0025146	0.0257521	0.912118
O35954	Pitpnm1	Membrane-associated phosphatidylinositol transfer protein 1	13	162624	144601	694592	638961	301116	273709	254841	192754	153975	186194	3.00337e+06	0.0541471	0.0481463	0.231271	0.212748	0.100259	0.0911342	0.0848519	0.0641792	0.0512674	0.0619951	0.847382	0.00454211	2.11914	0.00239752
O35955	Psmb10	Proteasome subunit beta type-10	5	17608.8	17001.2	370564	350320	174979	148352	144103	133555	127677	136584	1.62074e+06	0.0108647	0.0104897	0.228639	0.216148	0.107962	0.0915332	0.0889114	0.0824034	0.0787767	0.0842724	3.1654	0.000102995	4.38016	0.000119031
O35963	Rab33b	Ras-related protein Rab-33B	4	217290	206405	784557	801487	410611	374153	351528	374311	286493	370486	4.17732e+06	0.0520166	0.0494108	0.187813	0.191866	0.0982952	0.0895677	0.0841516	0.0896056	0.0685829	0.0886899	0.835798	0.00251548	1.90473	0.000443898
O35972	Mrpl23	39S ribosomal protein L23, mitochondrial	3	2160	2399.94	8959.25	5370.64	4188.04	4043.66	3367.63	1592.51	2685.74	3252.78	38020.2	0.0568119	0.0631227	0.235644	0.141258	0.110153	0.106356	0.0885749	0.041886	0.0706399	0.0855541	0.757544	0.0119026	1.60722	0.0508304
O35973	Per1	Period circadian protein homolog 1	3	17488.5	13525.6	141106	138330	41754	37674.8	29363.4	8268.65	9582.94	7889.44	444983	0.0393015	0.0303958	0.317103	0.310866	0.0938329	0.0846658	0.0659876	0.018582	0.0215355	0.0177298	1.22213	0.0144235	3.18332	0.00339329
O54692	Zw10	Centromere/kinetochore protein zw10 homolog	14	185593	190615	1.24782e+06	1.19287e+06	346225	321047	259308	131079	114212	129789	4.11855e+06	0.0450628	0.046282	0.302974	0.289633	0.0840648	0.0779516	0.062961	0.0318266	0.0277312	0.0315132	0.704986	0.0223627	2.69744	0.00019595
O54724	Cavin1	Caveolae-associated protein 1	18	1.47539e+06	1.37251e+06	4.07434e+06	3.4138e+06	2.19819e+06	2.14245e+06	1.96843e+06	603425	589304	545105	1.8383e+07	0.0802588	0.0746622	0.221637	0.185705	0.119577	0.116546	0.107079	0.0328252	0.0320571	0.0296528	0.561915	0.00460633	1.39001	0.00969036
O54734	Ddost	Dolichyl-diphosphooligosaccharide--protein glycosyltransferase 48 kDa subunit	12	1.07999e+06	1.14976e+06	1.15711e+06	1.02309e+06	582265	563667	575960	431233	352622	493486	7.4092e+06	0.145764	0.15518	0.156173	0.138084	0.0785869	0.0760767	0.0777358	0.0582024	0.0475925	0.0666046	-0.957275	0.000137803	-0.0344419	0.762519
O54774	Ap3d1	AP-3 complex subunit delta-1	8	86844.9	83974.4	478652	404964	180597	179367	149740	70495.3	61597.3	66505.5	1.76274e+06	0.049267	0.0476386	0.271539	0.229736	0.102453	0.101755	0.0849476	0.0399919	0.0349441	0.0377285	0.987119	0.00338137	2.36612	0.00269165
O54781	Srpk2	SRSF protein kinase 2	6	117000	131297	464713	388584	164488	155242	130749	38520.5	46792.6	35329.8	1.67272e+06	0.0699463	0.0784931	0.277819	0.232307	0.0983359	0.0928084	0.0781658	0.0230287	0.027974	0.0211212	0.270097	0.154457	1.77761	0.00737702
O54784	Dapk3	Death-associated protein kinase 3	6	104210	95140.7	485492	471353	254617	241691	198494	42483.2	49754.2	40567.1	1.9838e+06	0.0525303	0.0479588	0.244728	0.237601	0.128348	0.121832	0.100057	0.021415	0.0250802	0.0204492	1.20972	0.00394183	2.26432	0.000928674
O54785	Limk2	LIM domain kinase 2	9	154838	144298	418087	366867	185494	168841	154555	82691.5	64557.9	76179.5	1.81641e+06	0.0852439	0.0794411	0.230172	0.201974	0.102122	0.0929533	0.0850883	0.0455247	0.0355415	0.0419396	0.178486	0.188308	1.38963	0.00588917
O54790	Mafg	Transcription factor MafG	3	48711.4	53489.4	252627	254888	84326.6	70268.1	59620.5	24127.6	23052.7	26773.6	897884	0.0542513	0.0595728	0.281358	0.283876	0.0939171	0.0782596	0.0664011	0.0268717	0.0256745	0.0298185	0.469799	0.0931464	2.31361	0.000857749
O54804	Chka	Choline kinase alpha	10	118252	125937	647255	638865	319576	314720	242113	54566.9	46646.3	41626.4	2.54956e+06	0.0463813	0.0493955	0.25387	0.250579	0.125346	0.123441	0.0949629	0.0214025	0.0182959	0.0163269	1.24802	0.00532616	2.39764	0.000374024
O54833	Csnk2a2	Casein kinase II subunit alpha'	11	275954	281551	985038	897102	512218	478053	457293	246296	280810	316855	4.73117e+06	0.0583268	0.0595097	0.208202	0.189615	0.108265	0.101043	0.0966554	0.0520582	0.0593532	0.0669719	0.790104	0.00106259	1.75381	0.0015439
O54879	Hmgb3	High mobility group protein B3	5	48808.4	51697	176909	146409	88710.1	72733.5	85448.9	35895.6	49197	40039.2	795847	0.0613289	0.0649585	0.22229	0.183966	0.111466	0.0913912	0.107368	0.0451036	0.0618171	0.0503101	0.706988	0.00921984	1.67983	0.00713537
O54910	Nfkbie	NF-kappa-B inhibitor epsilon	2	16353.5	15172	181933	164721	69156.8	64456.4	50579	10235	7984.54	9286.23	589877	0.0277236	0.0257206	0.308425	0.279246	0.117239	0.109271	0.085745	0.0173511	0.0135359	0.0157426	1.95007	0.00171089	3.45814	0.000673786
O54916	Reps1	RalBP1-associated Eps domain-containing protein 1	6	110233	110401	605615	490336	189367	193703	147676	43794.8	47764.2	46308	1.9852e+06	0.0555276	0.0556123	0.305065	0.246996	0.0953897	0.0975735	0.0743884	0.0220607	0.0240602	0.0233266	0.670829	0.0255181	2.30443	0.00434059
O54918	Bcl2l11	Bcl-2-like protein 11	2	727.403	1283.91	8098.87	9805.09	4230.37	3992.27	3462.93	1151.48	1371.92	1428.53	35552.8	0.0204598	0.0361128	0.227798	0.27579	0.118989	0.112291	0.0974026	0.0323879	0.0385883	0.0401806	2.00598	0.00855784	3.20494	0.017723
O54927	Wsb1	WD repeat and SOCS box-containing protein 1	2	3568.88	2889.01	16038.5	14874.6	7594.9	5523.82	7217.98	1253.33	1353.63	2885.74	63200.5	0.0564692	0.0457119	0.253773	0.235356	0.120172	0.0874015	0.114208	0.019831	0.021418	0.0456602	1.06441	0.0160571	2.2661	0.00506207
O54931	Akap2	A-kinase anchor protein 2	15	511878	480313	1.91202e+06	1.78271e+06	719651	699485	588187	260190	289521	283802	7.52775e+06	0.0679988	0.0638056	0.253996	0.236818	0.0955997	0.0929209	0.0781359	0.0345641	0.0384605	0.0377007	0.426735	0.0397862	1.89662	0.0012928
O54941	Smarce1	SWI/SNF-related matrix-associated actin-dependent regulator of chromatin subfamily E member 1	14	561424	591337	3.07956e+06	2.92758e+06	1.25815e+06	1.05191e+06	1.13645e+06	770805	670669	747686	1.27956e+07	0.0438764	0.0462142	0.240674	0.228796	0.0983271	0.0822086	0.0888156	0.06024	0.0524142	0.0584332	0.991673	0.00221419	2.38161	0.000481853
O54946	Dnajb6	DnaJ homolog subfamily B member 6	8	835649	844896	1.51681e+06	1.67253e+06	982365	1.04504e+06	985600	581961	431001	528317	9.42417e+06	0.0886708	0.089652	0.160949	0.177472	0.104239	0.110889	0.104582	0.061752	0.0457336	0.0560599	0.256748	0.00656553	0.922628	0.00585989
O54950	Prkag1	5'-AMP-activated protein kinase subunit gamma-1	12	670972	760071	3.75018e+06	3.37815e+06	1.92155e+06	1.92669e+06	1.37959e+06	768565	469903	739776	1.57655e+07	0.0425596	0.0482112	0.237873	0.214275	0.121884	0.12221	0.0875073	0.0487499	0.0298059	0.0469239	1.26995	0.00996506	2.31733	0.00255425
O54956	Pole2	DNA polymerase epsilon subunit 2	11	455287	422127	1.76243e+06	1.72816e+06	865805	762043	773583	436775	340178	428838	7.97523e+06	0.0570876	0.0529298	0.220988	0.216691	0.108562	0.0955512	0.0969982	0.0547664	0.0426543	0.0537712	0.866264	0.00203662	1.9931	0.000798592
O54967	Tnk2	Activated CDC42 kinase 1	8	128486	113887	886710	864880	705433	674668	577725	132460	122374	109314	4.31594e+06	0.0297701	0.0263876	0.20545	0.200392	0.163448	0.15632	0.133858	0.0306908	0.028354	0.0253279	2.42642	0.000336058	2.85587	0.000966262
O54984	Get3	ATPase GET3	6	40785.3	53961	233360	175801	94635.5	90963.6	77679.6	51718.5	68386.8	54230.6	941522	0.0433185	0.0573125	0.247854	0.18672	0.100513	0.0966133	0.0825043	0.0549307	0.0726343	0.0575988	0.898419	0.0173677	2.1102	0.0180314
O54988	Slk	STE20-like serine/threonine-protein kinase	29	1.37057e+06	1.45719e+06	7.09876e+06	6.44044e+06	2.18721e+06	2.1845e+06	1.82914e+06	874046	893141	856848	2.51918e+07	0.0544054	0.0578438	0.281788	0.255656	0.0868223	0.0867144	0.0726082	0.0346956	0.0354536	0.0340129	0.543534	0.0181228	2.25838	0.0013468
O54990	Prom1	Prominin-1	12	1.2639e+06	1.31013e+06	121485	102553	19603.8	20151.6	19838.2	155900	151198	151817	3.31658e+06	0.381087	0.395024	0.0366296	0.0309213	0.00591085	0.00607602	0.00598154	0.0470063	0.0455886	0.0457752	-6.01755	1.46474e-07	-3.52715	0.00125199
O54991	Cntnap1	Contactin-associated protein 1	3	9546.98	9353.8	38326.2	35988.4	25482.5	22400.2	16842.7	21066.4	14686.9	20100.8	213795	0.0446548	0.0437513	0.179266	0.168332	0.119191	0.104774	0.0787798	0.0985354	0.0686964	0.0940189	1.17001	0.0143522	1.97456	0.000583868
O55022	Pgrmc1	Membrane-associated progesterone receptor component 1	2	51027.1	49401.4	120785	110613	52236.3	52997.8	42565.8	23516.3	32093	38320.7	573556	0.0889663	0.0861318	0.210589	0.192854	0.0910744	0.092402	0.0742138	0.0410009	0.0559545	0.0668125	-0.0343493	0.812864	1.203	0.00314488
O55023	Impa1	Inositol monophosphatase 1	12	2.50843e+06	2.48843e+06	5.47599e+06	5.09345e+06	3.0735e+06	2.71348e+06	3.15088e+06	1.64074e+06	1.98612e+06	2.52971e+06	3.06607e+07	0.0818125	0.0811601	0.1786	0.166123	0.100242	0.0885002	0.102766	0.0535129	0.0647773	0.0825065	0.250916	0.0619808	1.07987	0.00236042
O55028	Bckdk	[3-methyl-2-oxobutanoate dehydrogenase [lipoamide]] kinase, mitochondrial	5	168917	177909	641471	678428	417580	409676	457956	276337	196033	247467	3.67177e+06	0.0460042	0.0484532	0.174703	0.184768	0.113727	0.111575	0.124723	0.0752597	0.0533891	0.067397	1.30352	0.000336121	1.92806	0.00081472
O55029	Copb2	Coatomer subunit beta'	11	357581	419634	1.26854e+06	987539	609322	674563	569698	212261	286111	258494	5.64375e+06	0.0633589	0.0743538	0.22477	0.174979	0.107964	0.119524	0.100943	0.0376099	0.0506951	0.0458019	0.670084	0.0128661	1.53077	0.0190516
O55033	Nck2	Cytoplasmic protein NCK2	9	55008.3	53339.7	358230	353153	284837	243317	225260	66826.9	64110.5	59663.1	1.76375e+06	0.0311883	0.0302423	0.203107	0.200229	0.161496	0.137955	0.127717	0.0378892	0.0363491	0.0338275	2.20602	0.000442438	2.71509	8.13497e-05
O55047	Tlk2	Serine/threonine-protein kinase tousled-like 2	9	221404	222228	1.59924e+06	1.61532e+06	469566	410360	604561	144032	169525	127279	5.58351e+06	0.0396531	0.0398007	0.286423	0.289301	0.0840986	0.0734949	0.108276	0.0257959	0.0303617	0.0227955	1.13868	0.012557	2.85717	7.25159e-06
O55055	Trdmt1	tRNA (cytosine(38)-C(5))-methyltransferase	5	86991	90190.5	272668	255231	139014	139573	123871	101880	82456.7	97110.5	1.38899e+06	0.0626291	0.0649326	0.196307	0.183754	0.100083	0.100485	0.0891812	0.0733487	0.0593646	0.0699146	0.596703	0.00420962	1.57448	0.00118836
O55057	Pde6d	Retinal rod rhodopsin-sensitive cGMP 3',5'-cyclic phosphodiesterase subunit delta	3	5243.51	4542.55	79215.1	83018.6	37825.7	33207.1	28473.8	7324.15	6594.57	6222.24	291667	0.0179777	0.0155744	0.271594	0.284634	0.129688	0.113853	0.0976244	0.0251113	0.0226099	0.0213334	2.75508	0.000522253	4.05452	0.000720673
O55098	Stk10	Serine/threonine-protein kinase 10	13	251819	257186	1.41558e+06	1.276e+06	675193	596584	564993	284216	295450	278480	5.8955e+06	0.0427138	0.0436242	0.240112	0.216436	0.114527	0.101193	0.0958347	0.0482089	0.0501144	0.047236	1.26248	0.00103554	2.40084	0.00101149
O55106	Strn	Striatin	11	79453.5	72763.5	267913	230322	84414.5	82673.6	81497.5	66967.5	67024.7	65579.9	1.09861e+06	0.0723218	0.0662323	0.243866	0.209649	0.0768376	0.0752528	0.0741824	0.0609566	0.0610086	0.0596935	0.123896	0.0932719	1.70798	0.00541263
O55111	Dsg2	Desmoglein-2	17	1.64974e+06	1.7689e+06	459532	441527	166293	183947	149723	253300	214243	275610	5.56282e+06	0.296566	0.317987	0.0826077	0.0793711	0.0298936	0.0330672	0.0269149	0.0455344	0.0385133	0.049545	-3.36271	9.21772e-05	-1.92314	0.000907831
O55125	Nipsnap1	Protein NipSnap homolog 1	4	123051	112295	209130	186097	117403	105622	134984	91684.7	92613.6	91498.3	1.26438e+06	0.0973216	0.0888147	0.165401	0.147185	0.092854	0.0835367	0.106759	0.0725137	0.0732483	0.0723662	0.0144412	0.924962	0.746946	0.0198917
O55128	Sap18	Histone deacetylase complex subunit SAP18	9	816623	797503	1.88563e+06	1.77322e+06	1.02971e+06	942475	998085	710354	629203	870038	1.04528e+07	0.0781245	0.0762954	0.180394	0.16964	0.0985101	0.0901645	0.0954846	0.067958	0.0601945	0.0832346	0.294013	0.009777	1.18006	0.00161753
O55131	Septin7	Septin-7	20	1.91431e+06	2.10361e+06	9.96895e+06	8.02832e+06	3.41481e+06	3.44356e+06	2.772e+06	919905	1.0841e+06	938507	3.45881e+07	0.055346	0.060819	0.288219	0.232112	0.098728	0.099559	0.0801434	0.026596	0.0313431	0.0271338	0.670698	0.0178236	2.15642	0.00618208
O55135	Eif6	Eukaryotic translation initiation factor 6	3	215219	195014	609546	587448	259059	246642	241171	106370	107082	119669	2.68722e+06	0.0800897	0.0725709	0.226831	0.218608	0.0964042	0.0917835	0.0897473	0.0395838	0.0398488	0.0445326	0.280562	0.0238721	1.54641	0.00240268
O55142	Rpl35a	60S ribosomal protein L35a	13	1.15346e+07	1.16339e+07	2.97598e+07	2.6718e+07	1.76941e+07	1.58621e+07	1.61081e+07	8.75492e+06	7.15536e+06	9.26237e+06	1.54483e+08	0.0746658	0.0753083	0.192641	0.172951	0.114537	0.102679	0.104271	0.0566723	0.046318	0.0599571	0.513398	0.00400558	1.28344	0.00367525
O55143	Atp2a2	Sarcoplasmic/endoplasmic reticulum calcium ATPase 2	20	4.14102e+06	3.92755e+06	9.06285e+06	8.59285e+06	4.55391e+06	4.49494e+06	4.14206e+06	2.55798e+06	2.01446e+06	2.40473e+06	4.58924e+07	0.0902334	0.0855818	0.197481	0.187239	0.0992302	0.0979453	0.0902559	0.0557388	0.0438952	0.0523994	0.123443	0.141198	1.12974	0.0022903
O55187	Cbx4	E3 SUMO-protein ligase CBX4	9	178830	167421	657762	644551	270652	240409	244257	139703	134807	147256	2.82565e+06	0.0632883	0.0592506	0.232783	0.228107	0.095784	0.085081	0.0864428	0.0494409	0.0477083	0.0521141	0.539072	0.00614479	1.91189	0.000676562
O55201	Supt5h	Transcription elongation factor SPT5	23	328233	349407	2.09492e+06	1.55292e+06	847521	848849	707311	349880	382685	298027	7.75976e+06	0.0422994	0.045028	0.269973	0.200125	0.10922	0.109391	0.0911512	0.045089	0.0493167	0.0384067	1.23722	0.00183708	2.41306	0.00825516
O55222	Ilk	Integrin-linked protein kinase	13	982852	920452	4.61573e+06	4.18459e+06	2.46853e+06	2.25166e+06	1.98309e+06	1.14504e+06	1.00586e+06	1.08487e+06	2.06427e+07	0.0476126	0.0445898	0.223601	0.202716	0.119584	0.109078	0.0960676	0.0554697	0.0487271	0.0525547	1.2264	0.00216618	2.20809	0.00148207
O55229	Chkb	Choline/ethanolamine kinase	7	38618.1	45404.7	369913	360455	164847	147463	109984	24485.4	22921.4	25302.1	1.30939e+06	0.0294931	0.0346761	0.282507	0.275284	0.125895	0.112619	0.0839964	0.0186998	0.0175053	0.0193235	1.72879	0.00558394	3.12437	0.00142978
O55234	Psmb5	Proteasome subunit beta type-5	7	485682	552376	1.15216e+06	908313	909050	789102	748991	321239	375907	369647	6.61247e+06	0.0734494	0.0835355	0.174241	0.137364	0.137475	0.119335	0.11327	0.0485807	0.0568483	0.0559016	0.650342	0.0147478	0.981898	0.0372654
O55236	Rngtt	mRNA-capping enzyme	13	508386	480582	1.62617e+06	1.53031e+06	868295	883537	789518	383332	323723	371304	7.76516e+06	0.0654701	0.0618895	0.209419	0.197074	0.111819	0.113782	0.101674	0.0493656	0.0416892	0.0478167	0.775463	0.00169813	1.67423	0.00127001
O55242	Sigmar1	Sigma non-opioid intracellular receptor 1	3	1.81599e+06	1.97272e+06	224844	244783	34075.2	47479.6	20835.9	18559.1	17335.8	19658.9	4.41628e+06	0.411203	0.446693	0.0509125	0.0554273	0.00771582	0.010751	0.00471797	0.00420242	0.00392543	0.00445145	-5.87263	0.000957844	-3.01219	0.000806049
O70126	Aurkb	Aurora kinase B	8	169289	165551	600559	598815	362355	368751	327533	188673	143612	185318	3.11046e+06	0.0544258	0.053224	0.193077	0.192517	0.116496	0.118552	0.105301	0.0606576	0.0461707	0.059579	1.07385	0.000597677	1.84083	7.78453e-05
O70133	Dhx9	ATP-dependent RNA helicase A	37	2.41199e+06	2.37789e+06	9.39238e+06	9.00868e+06	5.36183e+06	5.28602e+06	4.86487e+06	3.12571e+06	2.84862e+06	3.7789e+06	4.84569e+07	0.049776	0.0490724	0.19383	0.185911	0.110652	0.109087	0.100396	0.064505	0.0587866	0.0779848	1.10915	0.000296535	1.94145	0.000268041
O70152	Dpm1	Dolichol-phosphate mannosyltransferase subunit 1	11	172460	170408	495879	469615	285708	263833	262236	186276	140783	182699	2.6299e+06	0.0655767	0.0647965	0.188555	0.178568	0.108638	0.100321	0.0997133	0.0708303	0.0535318	0.0694699	0.657382	0.0010578	1.49311	0.000723835
O70157	Top3a	DNA topoisomerase 3-alpha	10	73677.6	75536.2	488401	487358	178430	165610	148832	64677.6	72162.4	68641.5	1.82333e+06	0.0404083	0.0414277	0.267863	0.267291	0.0978595	0.0908285	0.0816267	0.0354723	0.0395773	0.0376463	1.13501	0.0014219	2.70926	4.43204e-05
O70161	Pip5k1c	Phosphatidylinositol 4-phosphate 5-kinase type-1 gamma	4	264733	294013	648872	660276	173887	147486	137181	65969.3	63766.4	65875.4	2.52206e+06	0.104967	0.116576	0.257279	0.2618	0.0689463	0.0584782	0.0543925	0.0261569	0.0252835	0.0261197	-0.875276	0.00864729	1.23029	0.00386471
O70172	Pip4k2a	Phosphatidylinositol 5-phosphate 4-kinase type-2 alpha	3	27339.7	16918.7	191677	254984	102422	74223.3	54236	39772.6	38285	38117.4	837976	0.0326258	0.0201899	0.228738	0.304286	0.122226	0.0885745	0.0647226	0.0474627	0.0456875	0.0454875	1.79105	0.0249154	3.36166	0.0140536
O70194	Eif3d	Eukaryotic translation initiation factor 3 subunit D	17	3.90284e+06	3.49075e+06	8.54386e+06	8.19524e+06	4.70938e+06	4.74356e+06	4.44856e+06	2.37154e+06	2.13365e+06	2.32843e+06	4.48678e+07	0.0869853	0.0778009	0.190423	0.182653	0.104961	0.105723	0.0991481	0.0528562	0.047554	0.0518954	0.327583	0.0190987	1.18081	0.00525287
O70230	Znf143	Zinc finger protein 143	2	142023	135264	402420	362506	175782	175790	157148	131098	120526	121968	1.92452e+06	0.0737963	0.0702844	0.209101	0.188361	0.0913377	0.0913421	0.0816557	0.0681195	0.0626262	0.0633757	0.288972	0.0301948	1.4624	0.00321752
O70251	Eef1b	Elongation factor 1-beta	8	486380	503332	1.54849e+06	1.1523e+06	642317	845982	567317	255250	363685	293437	6.65849e+06	0.0730466	0.0755925	0.232558	0.173058	0.0964658	0.127053	0.0852021	0.0383345	0.0546198	0.0440696	0.449226	0.134609	1.43282	0.0217041
O70252	Hmox2	Heme oxygenase 2	13	557291	570976	2.45743e+06	2.501e+06	810957	836056	653368	471546	457240	471918	9.78778e+06	0.0569374	0.0583355	0.251072	0.255522	0.082854	0.0854183	0.0667534	0.048177	0.0467153	0.048215	0.434443	0.0579684	2.13583	0.00010233
O70274	Ptp4a2	Protein tyrosine phosphatase type IVA 2	0	10281	11498.7	187630	198196	69200.7	54610.6	42136	18765.5	10829.3	15210.1	618357	0.0166263	0.0185956	0.303432	0.32052	0.111911	0.0883157	0.0681419	0.0303474	0.017513	0.0245976	2.31762	0.00345153	4.14861	0.000469233
O70293	Grk6	G protein-coupled receptor kinase 6	4	22785.2	24538.9	126450	128922	69098.4	62315	60630.7	25580.3	24619	25952.4	570892	0.0399116	0.0429834	0.221496	0.225825	0.121036	0.109154	0.106203	0.0448075	0.0431237	0.0454594	1.43451	0.000440083	2.43288	0.000515854
O70305	Atxn2	Ataxin-2	26	1.086e+06	1.06088e+06	5.08012e+06	4.70018e+06	1.38925e+06	1.31004e+06	1.02065e+06	320044	321188	311915	1.66003e+07	0.0654208	0.0639077	0.306026	0.283139	0.0836883	0.078917	0.0614838	0.0192795	0.0193483	0.0187898	0.195653	0.348514	2.18664	0.000716413
O70309	Itgb5	Integrin beta-5	8	431915	461446	1.04599e+06	993125	436445	450938	399833	195628	217998	196518	4.82984e+06	0.0894264	0.0955406	0.216569	0.205623	0.0903644	0.0933649	0.082784	0.0405041	0.0451357	0.0406884	-0.0590789	0.492299	1.19093	0.0025815
O70310	Nmt1	Glycylpeptide N-tetradecanoyltransferase 1	8	875259	932411	2.82847e+06	2.14721e+06	728590	749448	516980	199746	231452	132037	9.3416e+06	0.0936948	0.0998128	0.302782	0.229855	0.0779941	0.0802269	0.0553417	0.0213824	0.0247765	0.0141343	-0.461657	0.132394	1.44783	0.0192712
O70311	Nmt2	Glycylpeptide N-tetradecanoyltransferase 2	12	285396	282488	2.05711e+06	1.80019e+06	743286	661798	564245	249709	231740	222429	7.09839e+06	0.0402057	0.0397961	0.2898	0.253605	0.104712	0.0932321	0.0794892	0.0351783	0.0326468	0.0313352	1.19997	0.00398996	2.76073	0.00122009
O70318	Epb41l2	Band 4.1-like protein 2	50	6.8534e+06	6.24552e+06	1.5951e+07	1.47706e+07	7.36542e+06	7.20838e+06	6.68934e+06	4.36377e+06	3.64358e+06	4.33527e+06	7.74263e+07	0.0885152	0.0806641	0.206015	0.19077	0.0951281	0.0931	0.0863963	0.0563603	0.0470587	0.0559923	0.114281	0.219241	1.23029	0.00496026
O70325	Gpx4	Phospholipid hydroperoxide glutathione peroxidase	5	64103.7	61889.3	221167	212798	129973	93026.9	103391	119270	93135	135606	1.23436e+06	0.0519327	0.0501387	0.179176	0.172395	0.105296	0.0753644	0.0837608	0.0966247	0.075452	0.10986	0.774227	0.0247969	1.78419	0.000444997
O70338	Rnaseh1	Ribonuclease H1	3	74195.6	70537.1	70285.1	72827	40707	42269.1	38346.5	20546.5	15758	21258.8	466731	0.158969	0.15113	0.15059	0.156036	0.0872174	0.0905643	0.0821598	0.0440222	0.0337625	0.0455484	-0.840199	0.000765421	-0.0160122	0.753831
O70361	Per3	Period circadian protein homolog 3	4	60599.7	89009.8	720321	773803	205485	141106	159939	30686	62753.7	37089.5	2.28079e+06	0.0265696	0.0390258	0.315821	0.33927	0.0900935	0.0618669	0.0701242	0.0134541	0.027514	0.0162617	1.18307	0.0270064	3.34559	0.00703483
O70374	Cbfa2t2	Protein CBFA2T2	2	19324.2	19948.2	253095	253141	51185.4	43513.2	28560.5	16475.8	14465.8	15228.1	714937	0.0270292	0.027902	0.35401	0.354075	0.0715943	0.060863	0.0399483	0.0230451	0.0202336	0.0212999	1.02374	0.050979	3.68841	3.86254e-05
O70378	Emc8	ER membrane protein complex subunit 8	6	451096	419214	1.21994e+06	1.15044e+06	604104	609123	588008	546273	555742	607538	6.75148e+06	0.0668144	0.0620921	0.180692	0.170399	0.0894773	0.0902207	0.0870932	0.0809117	0.0823141	0.0899859	0.465228	0.00182207	1.44587	0.00218639
O70404	Vamp8	Vesicle-associated membrane protein 8	2	26629.3	35855.8	124773	118469	62332.4	60555.6	52946.5	28538.4	24423.8	29040.3	563563	0.0472517	0.0636233	0.2214	0.210214	0.110604	0.107451	0.0939495	0.0506391	0.0433381	0.0515297	0.919983	0.0157036	1.97622	0.0119326
O70405	Ulk1	Serine/threonine-protein kinase ULK1	12	116568	120851	968107	980980	274860	258630	215696	140931	119330	141319	3.33727e+06	0.0349291	0.0362125	0.290089	0.293947	0.0823607	0.0774975	0.0646325	0.0422293	0.0357567	0.0423455	1.06566	0.00441921	3.0375	8.3259e-05
O70422	Gtf2h4	General transcription factor IIH subunit 4	3	17636.2	15890.5	53141	51545.2	26544.9	28359.2	20020.2	14010.1	8297.55	14255.7	249701	0.0706293	0.0636382	0.212819	0.206428	0.106307	0.113573	0.0801768	0.0561077	0.03323	0.0570912	0.56122	0.0727732	1.64448	0.00226153
O70433	Fhl2	Four and a half LIM domains protein 2	2	124501	122508	282582	267745	100905	89540.8	91275.4	88322.8	90749.1	89588.8	1.34772e+06	0.0923792	0.0909002	0.209674	0.198665	0.0748708	0.0664389	0.0677259	0.0655351	0.0673354	0.0664745	-0.397213	0.0106457	1.15525	0.00123341
O70435	Psma3	Proteasome subunit alpha type-3	16	1.40833e+06	1.47836e+06	5.38072e+06	4.71815e+06	2.49403e+06	2.3478e+06	2.06252e+06	773148	751121	718886	2.21331e+07	0.0636302	0.0667941	0.243108	0.213172	0.112683	0.106077	0.0931874	0.0349318	0.0339366	0.0324802	0.669073	0.00837983	1.80402	0.00312259
O70439	Stx7	Syntaxin-7	4	31144.9	34320.5	130678	101297	63956.9	54041.4	45533.7	25584.8	32736.1	23504.1	542798	0.0573784	0.0632288	0.240749	0.186621	0.117828	0.0995608	0.0838871	0.047135	0.0603099	0.0433017	0.723669	0.0318093	1.8152	0.0115289
O70445	Bard1	BRCA1-associated RING domain protein 1	7	200724	183747	806544	770252	276680	249833	240278	135328	129954	141300	3.13464e+06	0.064034	0.0586183	0.2573	0.245723	0.0882652	0.0797007	0.0766526	0.0431717	0.0414575	0.0450771	0.409829	0.0208184	2.03708	0.00124264
O70456	Sfn	14-3-3 protein sigma	4	951681	940539	2.97825e+06	2.28752e+06	1.16206e+06	1.02347e+06	913664	341155	279989	422109	1.13004e+07	0.0842163	0.0832303	0.263552	0.202427	0.102834	0.090569	0.0808521	0.0301895	0.0247769	0.0373534	0.119909	0.422853	1.46407	0.0165175
O70472	Tmem131	Transmembrane protein 131	20	1.77383e+06	1.76598e+06	2.0216e+06	2.13695e+06	662460	650878	588970	259539	218893	262482	1.03416e+07	0.171524	0.170765	0.195482	0.206637	0.0640579	0.0629379	0.0569516	0.0250967	0.0211663	0.0253813	-1.48279	0.000213234	0.231855	0.0287108
O70475	Ugdh	UDP-glucose 6-dehydrogenase	23	1.64118e+06	1.58467e+06	5.28377e+06	5.0467e+06	2.72978e+06	2.87767e+06	2.46766e+06	548768	517027	510833	2.32081e+07	0.0707161	0.0682812	0.227669	0.217454	0.117622	0.123994	0.106328	0.0236456	0.0222779	0.022011	0.73615	0.00335899	1.67899	0.000615016
O70481	Ubr1	E3 ubiquitin-protein ligase UBR1	9	323981	286611	858448	830578	559105	540901	497478	267387	206902	250818	4.62221e+06	0.0700922	0.0620073	0.185722	0.179693	0.120961	0.117022	0.107628	0.0578484	0.0447626	0.0542637	0.803539	0.00319673	1.47042	0.00385471
O70492	Snx3	Sorting nexin-3	7	435509	415925	2.83571e+06	2.96207e+06	1.03661e+06	954630	790688	343379	272009	299636	1.03462e+07	0.0420937	0.0402009	0.274083	0.286297	0.100192	0.092269	0.0764233	0.033189	0.0262908	0.0289611	1.11444	0.00517392	2.76757	0.000272826
O70493	Snx12	Sorting nexin-12	4	144448	139171	1.31437e+06	1.44114e+06	410260	358249	273992	133023	143052	112684	4.47039e+06	0.0323123	0.0311318	0.294017	0.322374	0.0917727	0.0801382	0.0612904	0.0297564	0.032	0.0252068	1.2735	0.0104946	3.27901	0.000476987
O70494	Sp3	Transcription factor Sp3	3	464799	387797	1.33373e+06	1.33557e+06	915636	874663	903257	765730	685853	760136	8.42718e+06	0.0551547	0.0460174	0.158265	0.158484	0.108653	0.103791	0.107184	0.0908644	0.0813858	0.0902006	1.08026	0.00172749	1.65244	0.00619384
O70496	Clcn7	H(+)/Cl(-) exchange transporter 7	12	610593	540002	2.0355e+06	1.90897e+06	827199	770544	777314	597257	468675	529980	9.06603e+06	0.0673496	0.0595632	0.224519	0.210563	0.0912416	0.0849924	0.0857392	0.0658786	0.0516957	0.0584577	0.462615	0.00960148	1.77943	0.00314252
O70503	Hsd17b12	Very-long-chain 3-oxoacyl-CoA reductase	11	2.37286e+06	2.32258e+06	2.51421e+06	2.48571e+06	1.42402e+06	1.44743e+06	1.35632e+06	475037	378136	434705	1.5211e+07	0.155996	0.152691	0.165289	0.163415	0.0936178	0.0951564	0.0891673	0.0312298	0.0248594	0.0285783	-0.73679	0.000303207	0.090703	0.0352714
O70546	Kdm6a	Lysine-specific demethylase 6A	6	37201.8	34333.4	236796	224362	64435	56198.6	49641.9	38017.4	34167.7	38659.2	813813	0.045713	0.0421883	0.290971	0.275692	0.0791767	0.0690559	0.0609991	0.0467151	0.0419847	0.0475037	0.659153	0.0206013	2.68917	0.000671925
O70551	Srpk1	SRSF protein kinase 1	14	820386	815288	2.42162e+06	2.47271e+06	1.02686e+06	1.01099e+06	904686	393928	363720	400935	1.06311e+07	0.0771684	0.0766888	0.227786	0.232591	0.0965901	0.095097	0.085098	0.0370543	0.0342128	0.0377134	0.259953	0.039594	1.58115	9.87978e-05
O70566	Diaph2	Protein diaphanous homolog 2	3	17367.9	17626.4	93040.5	75555.8	40235.8	33725.8	31230.5	18871.2	17132.7	19614.8	364401	0.0476616	0.0483708	0.255324	0.207342	0.110416	0.0925512	0.0857036	0.0517867	0.0470161	0.0538274	0.99468	0.00572678	2.26062	0.004405
O70572	Smpd2	Sphingomyelin phosphodiesterase 2	5	199606	205313	1.01978e+06	985054	340816	325345	269209	170852	153077	161385	3.83044e+06	0.0521105	0.0536003	0.266231	0.257165	0.0889757	0.0849368	0.0702816	0.0446037	0.0399633	0.0421322	0.615742	0.0198397	2.30771	0.000194869
O70585	Dtnb	Dystrobrevin beta	5	261527	232019	1.16252e+06	1.12713e+06	447401	418940	389080	239224	211176	233026	4.72204e+06	0.0553843	0.0491352	0.24619	0.238696	0.0947473	0.0887201	0.0823966	0.0506611	0.0447213	0.0493486	0.762192	0.00454624	2.21628	0.00161568
O70589	Cask	Peripheral plasma membrane protein CASK	9	135849	148659	543272	487915	184930	202218	153253	94196.5	96848.3	94667.4	2.14181e+06	0.0634274	0.0694082	0.253651	0.227805	0.0863427	0.0944146	0.0715532	0.0439799	0.045218	0.0441998	0.332594	0.12868	1.85715	0.00295433
O70591	Pfdn2	Prefoldin subunit 2	4	79339	88760.7	414101	376576	176342	173713	154826	58019	68957.3	69779.1	1.66041e+06	0.0477827	0.053457	0.249396	0.226797	0.106203	0.104621	0.0932452	0.0349425	0.0415302	0.0420252	1.00153	0.00196547	2.23441	0.00224515
O88196	Ttc3	E3 ubiquitin-protein ligase TTC3	30	840458	793114	5.80497e+06	5.48043e+06	1.54834e+06	1.4234e+06	1.15047e+06	450352	396760	417919	1.83062e+07	0.0459111	0.0433249	0.317104	0.299375	0.0845799	0.0777549	0.062846	0.0246011	0.0216735	0.0228294	0.740004	0.0215417	2.78836	0.000446202
O88271	Cfdp1	Craniofacial development protein 1	3	4570.45	5568.11	20995.5	10581.7	4358.8	6124.47	5488.98	2189.44	4656.14	2412.26	66945.9	0.0682708	0.0831734	0.313619	0.158064	0.0651093	0.0914839	0.0819912	0.0327046	0.0695508	0.036033	0.063588	0.786464	1.56299	0.0933778
O88286	Wiz	Protein Wiz	15	192531	194717	1.3786e+06	1.36558e+06	326558	306535	248312	115272	108544	133857	4.3705e+06	0.0440524	0.0445525	0.315433	0.312453	0.0747187	0.0701372	0.0568155	0.026375	0.0248355	0.0306274	0.591946	0.0312461	2.82505	1.41802e-05
O88291	Znf326	DBIRD complex subunit ZNF326	10	295464	282540	2.43042e+06	2.34245e+06	683707	623797	599693	362987	320837	389200	8.33109e+06	0.0354653	0.0339139	0.291729	0.281169	0.0820669	0.0748758	0.0719825	0.0435701	0.0385107	0.0467166	1.13551	0.000656593	3.04582	0.000188402
O88307	Sorl1	Sortilin-related receptor	6	27845.6	28052.9	73473.4	67503.5	29135.4	29087.4	32289.2	76371.9	73238.1	87441.5	524439	0.0530959	0.0534913	0.140099	0.128716	0.0555554	0.0554639	0.061569	0.145626	0.13965	0.166733	0.108608	0.190547	1.33329	0.0021115
O88322	Nid2	Nidogen-2	18	93706.9	102908	862665	1.06364e+06	440929	330467	346631	783132	733047	745463	5.50259e+06	0.0170296	0.0187017	0.156774	0.193298	0.0801312	0.0600566	0.0629941	0.142321	0.133219	0.135475	1.91236	0.0016039	3.28608	0.00252652
O88325	Naglu	Alpha-N-acetylglucosaminidase	13	1.22945e+06	1.41285e+06	2.32355e+06	2.3663e+06	371835	306709	239828	155790	138873	195622	8.74081e+06	0.140656	0.161639	0.265828	0.270718	0.0425402	0.0350893	0.0274378	0.0178233	0.0158879	0.0223803	-2.12906	0.00331856	0.831168	0.0144915
O88338	Cdh16	Cadherin-16	4	37567.8	36542.6	92909.5	87694.4	24966	22439.9	22361.9	29500.6	31863.7	32406.2	418253	0.0898209	0.0873697	0.222137	0.209668	0.0596911	0.0536515	0.0534651	0.0705329	0.076183	0.07748	-0.673847	0.00227713	1.28462	0.00129113
O88342	Wdr1	WD repeat-containing protein 1	20	557540	711976	5.72628e+06	6.31749e+06	2.32369e+06	1.9275e+06	1.86754e+06	441857	554058	452887	2.08808e+07	0.0267011	0.0340971	0.274237	0.30255	0.111283	0.0923098	0.0894379	0.0211609	0.0265343	0.0216891	1.6879	0.00268696	3.25495	0.00339304
O88343	Slc4a4	Electrogenic sodium bicarbonate cotransporter 1	1	78491.6	72722.9	24300.8	18978.2	7395.49	7090.5	7832.6	32403.1	32399.2	32529.6	314144	0.249859	0.231495	0.0773557	0.0604124	0.0235417	0.0225709	0.0249332	0.103147	0.103135	0.10355	-3.34539	1.81779e-05	-1.8148	0.0104118
O88351	Ikbkb	Inhibitor of nuclear factor kappa-B kinase subunit beta	17	601451	570006	2.79398e+06	2.59351e+06	1.26779e+06	1.24714e+06	1.03751e+06	492848	404690	468500	1.14774e+07	0.0524029	0.0496632	0.243433	0.225966	0.11046	0.10866	0.0903955	0.0429405	0.0352596	0.0408192	1.01024	0.00378754	2.20083	0.000904062
O88379	Baz1a	Bromodomain adjacent to zinc finger domain protein 1A	34	1.15902e+06	1.1213e+06	3.1936e+06	3.2198e+06	1.56795e+06	1.54886e+06	1.30221e+06	382968	316458	364354	1.41765e+07	0.0817563	0.0790955	0.225274	0.227122	0.110602	0.109255	0.0918566	0.0270143	0.0223227	0.0257013	0.364643	0.048428	1.49204	0.00027139
O88384	Vti1b	Vesicle transport through interaction with t-SNAREs homolog 1B	5	68651.8	69128	237224	190376	91317	86918.6	72238.2	42777.4	49441.5	44130.8	952203	0.0720978	0.072598	0.249132	0.199932	0.0959008	0.0912816	0.0758643	0.0449247	0.0519233	0.046346	0.270153	0.135006	1.62519	0.00941039
O88393	Tgfbr3	Transforming growth factor beta receptor type 3	2	1152.83	1934.21	47860.7	54189.1	14625.8	12565.7	11757.2	8669.03	7179.91	9746.56	169681	0.00679409	0.0113991	0.282063	0.319359	0.0861961	0.0740549	0.0692898	0.0510901	0.0423141	0.0574404	3.11398	0.00196707	5.09189	0.00563579
O88413	Tulp3	Tubby-related protein 3	13	180643	176667	1.87953e+06	1.85811e+06	1.23778e+06	1.19709e+06	1.11878e+06	213186	182306	166409	8.2105e+06	0.0220015	0.0215172	0.228918	0.226309	0.150755	0.1458	0.136262	0.0259651	0.022204	0.0202679	2.72791	1.97223e-05	3.38694	2.84315e-05
O88447	Klc1	Kinesin light chain 1	15	731454	731319	3.55814e+06	3.02318e+06	1.07176e+06	1.04991e+06	856572	375939	410493	370940	1.21797e+07	0.0600551	0.060044	0.292137	0.248214	0.0879957	0.0862016	0.0703278	0.030866	0.033703	0.0304556	0.433594	0.0473107	2.16489	0.00293429
O88448	Klc2	Kinesin light chain 2	9	436677	422909	1.79884e+06	1.52507e+06	558261	560960	465662	201715	220130	204419	6.39464e+06	0.0682879	0.066135	0.281305	0.238491	0.0873014	0.0877234	0.0728207	0.0315444	0.0344241	0.0319672	0.292583	0.0850514	1.94644	0.00386235
O88455	Dhcr7	7-dehydrocholesterol reductase	4	1.50317e+06	1.45831e+06	2.86986e+06	2.72051e+06	1.58258e+06	1.76384e+06	1.47322e+06	782642	638613	756985	1.55497e+07	0.0966686	0.0937835	0.18456	0.174956	0.101775	0.113432	0.0947425	0.0503316	0.0410691	0.0486816	0.113838	0.33283	0.916276	0.00233094
O88466	Znf106	Zinc finger protein 106	10	156932	146020	891859	911531	255699	256948	199969	68628.8	70904.7	49471.2	3.00796e+06	0.0521722	0.0485446	0.296499	0.303039	0.0850072	0.0854225	0.0664799	0.0228157	0.0235723	0.0164467	0.64041	0.0274854	2.5744	0.000444844
O88477	Igf2bp1	Insulin-like growth factor 2 mRNA-binding protein 1	23	1.44282e+06	1.37557e+06	4.22084e+06	4.00269e+06	2.22543e+06	2.40477e+06	2.16408e+06	2.26308e+06	1.93737e+06	2.36891e+06	2.44056e+07	0.0591185	0.0563631	0.172946	0.164007	0.0911852	0.0985338	0.0886715	0.0927282	0.0793822	0.0970643	0.68345	0.00176428	1.54479	0.00110899
O88487	Dync1i2	Cytoplasmic dynein 1 intermediate chain 2	10	194503	205342	795668	695025	294254	287693	259014	138250	145580	139343	3.15467e+06	0.0616555	0.0650914	0.252219	0.220316	0.0932755	0.091196	0.0821048	0.0438238	0.0461475	0.0441703	0.485964	0.00858181	1.89571	0.00305971
O88491	Nsd1	Histone-lysine N-methyltransferase, H3 lysine-36 specific	7	9005.98	9238.27	68187.6	74791	20403.3	18099.1	16992.8	8390.92	7834.36	8253.63	241197	0.0373387	0.0383018	0.282705	0.310083	0.084592	0.0750385	0.070452	0.0347887	0.0324812	0.0342195	1.01589	0.0020829	2.96886	0.000542239
O88492	Plin4	Perilipin-4	3	5821.82	3998.73	107699	113484	32236	29937	20435.8	21232.8	20633.6	25911.3	381390	0.0152647	0.0104846	0.282386	0.297553	0.0845224	0.0784944	0.0535823	0.055672	0.054101	0.067939	2.48532	0.0049217	4.5181	0.00364648
O88520	Shoc2	Leucine-rich repeat protein SHOC-2	11	57626.7	60826.9	343234	359816	142478	128043	110051	54965.3	47390.1	49200.1	1.35363e+06	0.0425719	0.0449361	0.253565	0.265816	0.105256	0.0945925	0.0813007	0.0406058	0.0350096	0.0363467	1.09138	0.00462585	2.56943	0.000405427
O88522	Ikbkg	NF-kappa-B essential modulator	9	197225	200500	1.05617e+06	1.02263e+06	444636	405797	312175	124340	103712	121213	3.9884e+06	0.0494497	0.0502709	0.264811	0.2564	0.111482	0.101744	0.0782709	0.0311754	0.0260035	0.0303913	0.946857	0.0172943	2.38577	0.00012003
O88532	Zfr	Zinc finger RNA-binding protein	21	1.34468e+06	1.25509e+06	4.29797e+06	3.81205e+06	1.39755e+06	1.33886e+06	1.13089e+06	726832	752788	783481	1.68402e+07	0.0798494	0.0745293	0.255221	0.226366	0.0829891	0.0795038	0.0671541	0.0431606	0.0447019	0.0465245	-0.0170711	0.900758	1.63959	0.00368589
O88543	Cops3	COP9 signalosome complex subunit 3	9	460477	482052	1.7846e+06	1.52467e+06	840103	848268	684088	237766	249554	259740	7.37131e+06	0.0624688	0.0653957	0.242101	0.206838	0.113969	0.115077	0.0928041	0.0322555	0.0338547	0.0352366	0.740263	0.0114315	1.80782	0.00425194
O88544	Cops4	COP9 signalosome complex subunit 4	15	1.13511e+06	1.24511e+06	6.11162e+06	5.33022e+06	2.90116e+06	2.87094e+06	2.3405e+06	806225	699847	729149	2.41699e+07	0.0469638	0.0515148	0.252861	0.220532	0.120032	0.118782	0.0968354	0.0333566	0.0289553	0.0301677	1.17878	0.00346924	2.26333	0.00275842
O88545	Cops6	COP9 signalosome complex subunit 6	4	212342	252080	1.24509e+06	1.02515e+06	529661	521224	397314	144439	125313	146988	4.5996e+06	0.0461653	0.0548047	0.270695	0.222879	0.115154	0.113319	0.08638	0.0314025	0.0272443	0.0319566	1.04895	0.0128874	2.28784	0.00661487
O88559	Men1	Menin	10	204224	191073	566637	563187	318941	317350	307004	169331	137672	176656	2.95207e+06	0.0691797	0.064725	0.191945	0.190777	0.10804	0.107501	0.103996	0.05736	0.0466355	0.0598414	0.670404	0.000540849	1.51588	0.0010101
O88569	Hnrnpa2b1	Heterogeneous nuclear ribonucleoproteins A2/B1	17	1.69615e+06	1.9503e+06	8.23821e+06	5.77373e+06	3.97587e+06	3.54975e+06	3.07924e+06	1.20115e+06	1.82734e+06	1.19473e+06	3.24865e+07	0.052211	0.0600343	0.253589	0.177727	0.122385	0.109268	0.0947854	0.0369738	0.0562493	0.0367761	0.950872	0.00900355	1.92294	0.0199132
O88572	Lrp6	Low-density lipoprotein receptor-related protein 6	3	43756.4	44187	70830.2	73497.5	35179.6	37593.2	29520.4	20103.6	15555.6	20718	390942	0.111926	0.113027	0.181179	0.188001	0.0899869	0.0961606	0.0755111	0.0514234	0.0397902	0.0529952	-0.374249	0.0687408	0.714473	0.00148727
O88573	Aff1	AF4/FMR2 family member 1	6	75876.1	78450.7	629312	598406	128058	117105	90281.5	44535.5	39658.1	40728.3	1.84241e+06	0.041183	0.0425804	0.34157	0.324795	0.0695057	0.0635608	0.0490018	0.0241724	0.0215251	0.022106	0.519915	0.0769028	2.99166	0.000212103
O88574	Sap30	Histone deacetylase complex subunit SAP30	2	302420	283993	822604	759593	435617	423050	403063	328237	254617	331838	4.34503e+06	0.0696012	0.0653604	0.189321	0.174819	0.100256	0.0973641	0.0927641	0.075543	0.0585996	0.0763718	0.520429	0.00237809	1.43151	0.00260597
O88587	Comt	Catechol O-methyltransferase	5	94431.4	85707.5	1.12465e+06	1.1263e+06	362122	320651	277806	117618	116646	122925	3.74886e+06	0.0251894	0.0228623	0.299998	0.300438	0.0965953	0.0855329	0.0741041	0.0313743	0.031115	0.0327899	1.8231	0.00124426	3.64505	0.000367863
O88597	Becn1	Beclin-1	11	145110	123747	810239	755191	266261	243263	191982	118429	89047	131069	2.87434e+06	0.0504847	0.0430525	0.281887	0.262736	0.0926339	0.0846326	0.0667918	0.0412022	0.03098	0.0455995	0.789837	0.0292641	2.54532	0.00242566
O88622	Parg	Poly(ADP-ribose) glycohydrolase	17	531206	500237	1.80015e+06	1.69908e+06	804018	726979	728294	316522	325417	336253	7.76816e+06	0.0683825	0.0643958	0.231735	0.218724	0.103502	0.0935844	0.0937537	0.0407461	0.0418912	0.043286	0.545278	0.00438284	1.76242	0.00116177
O88630	Gosr1	Golgi SNAP receptor complex member 1	5	101085	97112.6	361760	341628	264820	268018	201680	117300	116718	103412	1.97353e+06	0.0512204	0.0492075	0.183306	0.173105	0.134186	0.135806	0.102192	0.0594363	0.0591418	0.0523997	1.29315	0.00506507	1.82708	0.00076075
O88643	Pak1	Serine/threonine-protein kinase PAK 1	3	63853.6	75401	772642	765663	251654	255399	182990	30396.3	30607.6	21867.5	2.45047e+06	0.0260576	0.0307699	0.315303	0.312455	0.102696	0.104224	0.0746752	0.0124042	0.0124905	0.0089238	1.71257	0.00449269	3.47051	0.00119515
O88665	Brd7	Bromodomain-containing protein 7	12	196966	181429	1.12527e+06	1.09544e+06	309544	288882	248815	151692	127458	143793	3.8693e+06	0.0509048	0.0468894	0.290821	0.283112	0.08	0.07466	0.0643049	0.0392041	0.0329408	0.0371625	0.573223	0.0207161	2.55415	0.000595525
O88667	Rrad	GTP-binding protein RAD	5	81474.1	86405.9	671705	657102	291285	294264	255889	196129	170606	184878	2.88974e+06	0.0281943	0.0299009	0.232445	0.227392	0.1008	0.101831	0.088551	0.067871	0.0590385	0.0639775	1.73821	0.000298515	2.98516	0.000229811
O88685	Psmc3	26S proteasome regulatory subunit 6A	24	2.66391e+06	2.92362e+06	6.89391e+06	5.95669e+06	3.81888e+06	3.97122e+06	3.30912e+06	2.35952e+06	2.25932e+06	2.44856e+06	3.66047e+07	0.072775	0.0798701	0.188334	0.16273	0.104327	0.108489	0.0904013	0.0644593	0.061722	0.066892	0.402408	0.0392744	1.19926	0.0106825
O88696	Clpp	ATP-dependent Clp protease proteolytic subunit, mitochondrial	3	43188.1	49591.7	143645	133963	77896.7	71474.4	82596.6	28653	34896.8	53567.5	719473	0.0600274	0.0689278	0.199653	0.186196	0.108269	0.0993427	0.114802	0.039825	0.0485033	0.0744537	0.737991	0.00639859	1.58373	0.00493881
O88697	Stk16	Serine/threonine-protein kinase 16	2	19470.2	17867.3	104652	97347.4	63002.4	67166.8	55866.1	34281	24710.3	28758.9	513123	0.0379446	0.0348208	0.203952	0.189716	0.122782	0.130898	0.108875	0.0668085	0.0481567	0.0560468	1.72908	0.00056989	2.43604	0.00110445
O88700	Blm	RecQ-like DNA helicase BLM	10	121915	110975	698537	683283	260976	237335	233332	94036.9	81024.6	91822.4	2.61324e+06	0.046653	0.0424666	0.267307	0.26147	0.0998669	0.0908202	0.0892883	0.0359848	0.0310055	0.0351374	1.06635	0.000990702	2.57035	0.000733791
O88708	Orc4	Origin recognition complex subunit 4	2	102508	88018.9	531606	541845	234370	233280	185734	69724.4	57131.2	65100.9	2.10932e+06	0.0485977	0.0417286	0.252027	0.256882	0.111112	0.110595	0.088054	0.0330554	0.0270852	0.0308635	1.18889	0.00548986	2.49831	0.00196055
O88712	Ctbp1	C-terminal-binding protein 1	2	27015.1	22848	126160	80188.9	42394.3	38645.2	31839.3	15701.6	18730.8	11307.6	414831	0.0651233	0.0550778	0.304124	0.193305	0.102197	0.0931589	0.0767525	0.0378507	0.0451529	0.0272582	0.588739	0.0474563	2.01737	0.0285717
O88736	Hsd17b7	3-keto-steroid reductase/17-beta-hydroxysteroid dehydrogenase 7	5	391605	362201	433523	406632	241715	293253	263248	210828	168671	193587	2.96526e+06	0.132064	0.122148	0.146201	0.137132	0.0815155	0.0988961	0.0887772	0.0710992	0.0568824	0.0652848	-0.505803	0.0204367	0.156822	0.164148
O88738	Birc6	Baculoviral IAP repeat-containing protein 6	86	2.86366e+06	2.62823e+06	1.15211e+07	1.04777e+07	3.52808e+06	3.64723e+06	3.12571e+06	1.73491e+06	1.31683e+06	1.62281e+06	4.24662e+07	0.0674337	0.0618898	0.2713	0.24673	0.0830796	0.0858855	0.0736047	0.0408538	0.0310088	0.0382141	0.320649	0.0476136	2.00175	0.00211928
O88746	Tom1	Target of Myb1 membrane trafficking protein	15	161908	153529	1.64655e+06	1.39321e+06	2.17548e+06	1.74226e+06	1.678e+06	463712	441361	422748	1.02788e+07	0.0157517	0.0149366	0.160189	0.135542	0.211648	0.169502	0.16325	0.0451136	0.0429391	0.0411283	3.55476	0.000176626	3.26401	0.00149784
O88796	Rpp30	Ribonuclease P protein subunit p30	8	761751	781252	2.69021e+06	2.63135e+06	1.31683e+06	1.32427e+06	1.12872e+06	529531	418652	542783	1.21253e+07	0.062823	0.0644313	0.221867	0.217012	0.108601	0.109215	0.0930875	0.0436714	0.034527	0.0447644	0.700023	0.00572166	1.78614	0.000184009
O88811	Stam2	Signal transducing adapter molecule 2	13	181556	187123	1.27885e+06	909452	1.78824e+06	1.71707e+06	1.4032e+06	278748	256587	180971	8.1818e+06	0.0221903	0.0228706	0.156304	0.111156	0.218564	0.209864	0.171503	0.0340693	0.0313607	0.0221187	3.14213	0.000196123	2.54869	0.00925083
O88822	Sc5d	Lathosterol oxidase	2	46124	48315.4	100761	102714	52882.3	51660	44847.8	28149	20157.6	27756.2	523367	0.0881293	0.0923164	0.192525	0.196255	0.101042	0.098707	0.0856908	0.0537844	0.0385151	0.0530339	0.0732899	0.513084	1.10771	0.00106808
O88829	St3gal5	Lactosylceramide alpha-2,3-sialyltransferase	2	17496.4	19470.5	17767.8	17786.8	6947.64	5951.91	5353.14	2877.46	2483.58	1377.17	97512.3	0.179427	0.199672	0.182211	0.182405	0.0712489	0.0610375	0.054897	0.0295087	0.0254694	0.0141231	-1.60935	0.00180898	-0.0541363	0.555395
O88839	Adam15	Disintegrin and metalloproteinase domain-containing protein 15	2	33289.9	31718.7	113967	117480	45217.7	37936.2	35420.4	15250.8	16067.9	15543.5	461892	0.0720729	0.0686712	0.24674	0.254344	0.0978967	0.0821323	0.0766855	0.0330182	0.0347871	0.0336519	0.274808	0.140306	1.83224	0.000504739
O88842	Fgd3	FYVE, RhoGEF and PH domain-containing protein 3	4	54795	52199.3	283533	289067	106536	102786	85591.9	25615.6	25076.7	24374.1	1.04958e+06	0.0522068	0.0497337	0.270141	0.275413	0.101504	0.0979312	0.0815491	0.0244057	0.0238923	0.0232228	0.871737	0.00660852	2.42035	0.000242288
O88844	Idh1	Isocitrate dehydrogenase [NADP] cytoplasmic	14	577573	668565	3.2653e+06	3.22193e+06	1.19088e+06	1.16454e+06	1.08357e+06	551890	773241	754442	1.32519e+07	0.043584	0.0504503	0.246402	0.243129	0.0898643	0.0878772	0.0817669	0.041646	0.0583493	0.0569307	0.882253	0.00263316	2.38397	0.00197016
O88845	Akap10	A-kinase anchor protein 10, mitochondrial	10	249589	230672	723384	715696	362798	340446	327024	271990	221085	267144	3.70983e+06	0.0672778	0.0621786	0.194991	0.192919	0.0977937	0.0917688	0.0881507	0.073316	0.0595944	0.0720097	0.515965	0.00525944	1.58436	0.00130893
O88848	Arl6	ADP-ribosylation factor-like protein 6	8	258630	293760	1.88631e+06	1.80273e+06	1.07496e+06	1.03435e+06	865014	421210	247405	350775	8.23515e+06	0.0314056	0.0356715	0.229056	0.218907	0.130533	0.125602	0.105039	0.0511479	0.0300426	0.0425948	1.84043	0.000996768	2.74204	0.00126244
O88851	Rbbp9	Putative hydrolase RBBP9	4	86930.8	97203.6	366912	329616	186126	160377	175558	192026	154962	207088	1.9568e+06	0.044425	0.0496748	0.187506	0.168447	0.0951175	0.0819588	0.0897168	0.0981328	0.0791915	0.10583	0.918053	0.00277843	1.9196	0.00336718
O88856	Tpst2	Protein-tyrosine sulfotransferase 2	4	903438	919916	288508	281578	119217	123202	90778.2	42684.6	39584	37071.5	2.84598e+06	0.317444	0.323234	0.101374	0.0989389	0.0418896	0.0432899	0.031897	0.0149982	0.0139088	0.0130259	-3.05012	0.000451572	-1.67739	0.000169689
O88866	Hunk	Hormonally up-regulated neu tumor-associated kinase	7	47341.8	16290.1	1.40942e+06	1.37538e+06	785813	757044	617414	218281	181339	199066	5.60739e+06	0.00844275	0.00290511	0.251351	0.24528	0.140139	0.135008	0.110107	0.0389275	0.0323393	0.0355007	4.68864	0.00416285	5.64777	0.0180742
O88874	Ccnk	Cyclin-K	2	62424.9	62792.6	168645	130199	77254.1	80451.5	69447.3	36921.9	42904	41102.5	772142	0.0808463	0.0813226	0.218411	0.168621	0.100052	0.104193	0.0899411	0.0478175	0.0555648	0.0532318	0.271526	0.0450097	1.24292	0.0218229
O88879	Apaf1	Apoptotic protease-activating factor 1	26	478154	457831	2.33751e+06	2.129e+06	1.13248e+06	1.07087e+06	965494	526127	384220	495118	9.9768e+06	0.0479265	0.0458895	0.234295	0.213395	0.113511	0.107336	0.0967738	0.052735	0.0385113	0.0496269	1.17165	0.000982365	2.25336	0.00108618
O88895	Hdac3	Histone deacetylase 3	7	229151	204784	932883	899847	395954	413610	384474	191129	185282	204063	4.04118e+06	0.0567041	0.0506743	0.230844	0.222669	0.0979798	0.102349	0.0951391	0.0472954	0.0458486	0.050496	0.876962	0.00120232	2.08049	0.0016716
O88904	Hipk1	Homeodomain-interacting protein kinase 1	1	5122.82	3768.74	19546.2	15861.3	6725.59	7553.98	6830.84	5812.18	5987.13	6605.49	83814.2	0.0611211	0.0449654	0.233208	0.189243	0.080244	0.0901277	0.0814998	0.069346	0.0714333	0.0788111	0.677478	0.0320725	2.00262	0.0174215
O88942	Nfatc1	Nuclear factor of activated T-cells, cytoplasmic 1	4	170512	172168	875108	858693	453239	420140	336396	137951	128026	120158	3.67239e+06	0.0464308	0.0468818	0.238294	0.233824	0.123418	0.114405	0.0916015	0.0375643	0.0348617	0.0327192	1.22359	0.00522475	2.33896	4.29912e-05
O88952	Lin7c	Protein lin-7 homolog C	2	81958.2	101941	363925	325482	144603	118631	108041	56459.1	62986.7	66135	1.43016e+06	0.0573069	0.0712793	0.254464	0.227584	0.101109	0.0829494	0.0755449	0.0394774	0.0440417	0.046243	0.426373	0.120846	1.91276	0.00843504
O88958	Gnpda1	Glucosamine-6-phosphate isomerase 1	4	59853.7	60641	225631	174850	91368.1	80677.4	68858.2	30409.5	33012.9	40763	866065	0.0691099	0.070019	0.260524	0.201891	0.105498	0.093154	0.079507	0.0351123	0.0381183	0.0470669	0.404961	0.0767508	1.7211	0.0112566
O88967	Yme1l1	ATP-dependent zinc metalloprotease YME1L1	4	57844.5	66371.7	180036	171143	77620.4	82957.2	77644.6	42734.3	40521.8	43147.3	840021	0.0688608	0.0790119	0.214323	0.203737	0.0924029	0.0987562	0.0924318	0.0508729	0.048239	0.0513646	0.35719	0.0243167	1.5023	0.00491487
O88974	Setdb1	Histone-lysine N-methyltransferase SETDB1	12	97871.3	91980.3	704382	676182	303315	286275	233232	72910.4	61713.1	67708.6	2.59557e+06	0.037707	0.0354374	0.271379	0.260514	0.116859	0.110294	0.0898578	0.0280903	0.0237763	0.0260862	1.52249	0.00212504	2.86271	0.000350512
O88983	Stx8	Syntaxin-8	4	16305.3	16307.5	73460.6	62640.3	28295.9	21153.4	19490.5	12874.4	10202.3	10401.1	271131	0.0601381	0.060146	0.270941	0.231033	0.104363	0.0780189	0.0718859	0.0474841	0.0376287	0.0383618	0.475981	0.108998	2.05659	0.00310896
O88986	Gcat	2-amino-3-ketobutyrate coenzyme A ligase, mitochondrial	4	26959.4	21818.7	186290	340264	121286	82784.8	83294.8	54011.9	40558.9	37146.6	994415	0.0271108	0.0219412	0.187336	0.342175	0.121967	0.0832498	0.0837627	0.0543152	0.0407867	0.0373552	1.9578	0.00492392	3.37585	0.0181095
O89001	Cpd	Carboxypeptidase D	19	910322	1.03086e+06	2.71316e+06	2.59835e+06	620888	553986	407242	276884	313861	260276	9.68584e+06	0.0939848	0.10643	0.280116	0.268263	0.0641026	0.0571955	0.0420451	0.0285865	0.0324041	0.0268719	-0.89939	0.0345883	1.45463	0.00423556
O89017	Lgmn	Legumain	5	174152	214126	521497	528621	97321.7	96302.3	55548.8	81640.7	52584.4	78904.1	1.9007e+06	0.0916254	0.112657	0.274371	0.278119	0.0512031	0.0506668	0.0292254	0.042953	0.0276658	0.0415132	-1.26331	0.0398753	1.44304	0.0105463
O89019	Invs	Inversin	19	52641.8	53444.8	405444	341145	728779	722038	729324	839441	709528	896707	5.47849e+06	0.0096088	0.00975538	0.0740066	0.0622698	0.133026	0.131795	0.133125	0.153225	0.129512	0.163678	3.77617	4.24568e-08	2.80974	0.00197453
O89023	Tpp1	Tripeptidyl-peptidase 1	5	144605	162558	152716	161470	60065.6	71551.2	56457.2	32569.2	23016.8	27614.5	892623	0.162	0.182112	0.171086	0.180894	0.0672911	0.0801583	0.0632487	0.0364871	0.0257856	0.0309363	-1.29757	0.00302476	0.0345249	0.747381
O89032	Sh3pxd2a	SH3 and PX domain-containing protein 2A	23	398578	410904	2.28865e+06	2.17044e+06	1.18922e+06	1.07256e+06	995581	610882	543537	609862	1.02902e+07	0.0387338	0.0399316	0.222411	0.210922	0.115568	0.104231	0.0967503	0.0593653	0.0528208	0.0592662	1.41999	0.000698934	2.46134	0.000321104
O89033	Cdc6	Cell division control protein 6 homolog	7	46768.5	39121	509168	484330	195706	199242	161249	50214.7	44501.5	44150	1.77445e+06	0.0263566	0.0220469	0.286944	0.272946	0.110291	0.112284	0.0908728	0.0282988	0.025079	0.0248809	2.10935	0.000917469	3.53725	0.00142674
O89050	Mkln1	Muskelin	11	150659	145564	437597	437659	167832	153243	142010	72748	67737.5	83169.6	1.85822e+06	0.0810772	0.0783352	0.235493	0.235526	0.0903186	0.0824678	0.0764225	0.0391493	0.0364529	0.0447577	0.0564718	0.582062	1.56323	0.000251948
O89051	Itm2b	Integral membrane protein 2B	4	77000.6	78448.9	341466	323697	146813	122799	114028	96820.7	85801.8	88166.2	1.47504e+06	0.0522023	0.0531842	0.231496	0.219449	0.0995312	0.0832513	0.0773051	0.0656393	0.0581691	0.059772	0.710172	0.0148096	2.09681	0.000378899
O89079	Cope	Coatomer subunit epsilon	4	53572.9	42531.9	116668	104558	58244.8	45565.2	57281	25426.4	28370.4	31654.4	563873	0.095009	0.0754282	0.206905	0.185428	0.103294	0.0808076	0.101585	0.0450925	0.0503135	0.0561374	0.161014	0.464852	1.21026	0.0224121
O89086	Rbm3	RNA-binding protein 3	5	21059.1	26239.7	688154	584056	250036	185678	129726	23629.3	27495.6	16390.5	1.95246e+06	0.0107859	0.0134393	0.352454	0.299138	0.128062	0.0950993	0.066442	0.0121023	0.0140825	0.00839478	2.9523	0.00419066	4.75325	0.00172917
O89090	Sp1	Transcription factor Sp1	7	283486	262457	626695	592211	332920	315674	294942	137278	104330	134864	3.08486e+06	0.091896	0.0850793	0.203152	0.191974	0.107921	0.10233	0.0956097	0.0445006	0.0338199	0.0437182	0.203665	0.0780634	1.15926	0.00352167
O89110	Casp8	Caspase-8	12	276528	274486	1.46567e+06	1.48149e+06	627670	555676	493000	159504	166927	197709	5.69866e+06	0.0485251	0.0481667	0.257195	0.259972	0.110143	0.0975099	0.0865115	0.0279897	0.0292923	0.0346939	1.0132	0.00438731	2.41916	1.51372e-05
O89112	Lancl1	Glutathione S-transferase LANCL1	6	162930	158539	3.70207e+06	4.06339e+06	1.67174e+06	1.25331e+06	1.14193e+06	289192	259980	278499	1.29816e+07	0.0125509	0.0122126	0.285179	0.313012	0.128778	0.0965449	0.0879653	0.0222771	0.0200269	0.0214534	3.0569	0.000745381	4.59289	0.000232258
P00375	Dhfr	Dihydrofolate reductase	17	2.52546e+06	2.36223e+06	7.74867e+06	7.52904e+06	4.47799e+06	4.46683e+06	4.33586e+06	2.74448e+06	2.05255e+06	2.50018e+06	4.07433e+07	0.0619847	0.0579783	0.190183	0.184792	0.109908	0.109633	0.106419	0.0673603	0.0503777	0.0613642	0.857793	0.000235043	1.64486	0.00101614
P00405	Mtco2	Cytochrome c oxidase subunit 2	4	169535	156699	715325	709369	393632	375464	363022	324675	249031	327144	3.7839e+06	0.0448043	0.041412	0.189045	0.187471	0.104028	0.0992268	0.0959387	0.0858044	0.0658134	0.086457	1.21041	0.000277818	2.12778	0.000719708
P00493	Hprt1	Hypoxanthine-guanine phosphoribosyltransferase	7	267663	289630	1.34431e+06	1.26064e+06	534732	496777	440406	168495	172529	228557	5.20374e+06	0.0514367	0.055658	0.258336	0.242257	0.102759	0.0954653	0.0846325	0.0323797	0.0331548	0.0439216	0.812767	0.00561824	2.22513	0.00108603
P00520	Abl1	Tyrosine-protein kinase ABL1	21	222183	186416	1.37459e+06	1.31791e+06	734400	654871	630897	209978	193074	198781	5.7231e+06	0.0388222	0.0325725	0.240182	0.230279	0.128322	0.114426	0.110237	0.0366895	0.0337359	0.0347331	1.72326	0.000867686	2.72542	0.00227459
P01897	H2-L	H-2 class I histocompatibility antigen, L-D alpha chain	2	761289	794220	334268	354205	101086	93569.1	79196.4	103186	102329	113668	2.83702e+06	0.268341	0.279949	0.117824	0.124851	0.0356311	0.0329815	0.0279154	0.0363713	0.0360692	0.0400662	-3.09793	0.000185457	-1.1762	0.0019312
P01901	H2-K1	H-2 class I histocompatibility antigen, K-B alpha chain	3	1.09446e+06	1.09793e+06	398657	427662	149876	131077	118875	180534	171297	179400	3.94977e+06	0.277095	0.277974	0.100932	0.108275	0.0379454	0.033186	0.0300966	0.0457074	0.0433688	0.0454205	-3.04656	0.000151823	-1.40862	0.0012936
P02301	H3-5	Histone H3.3C	0	3.00953e+06	2.85501e+06	7.62948e+06	8.52708e+06	4.38906e+06	5.6183e+06	5.66364e+06	2.94568e+06	3.44858e+06	4.69528e+06	4.87816e+07	0.0616939	0.0585263	0.156401	0.174801	0.0899735	0.115173	0.116102	0.060385	0.0706941	0.0962509	0.823741	0.0138169	1.4603	0.00367628
P02340	Tp53	Cellular tumor antigen p53	14	1.15652e+06	1.11777e+06	2.05871e+07	2.08505e+07	3.6992e+06	3.2826e+06	2.67322e+06	965140	1.06385e+06	790406	5.61862e+07	0.0205837	0.0198939	0.366408	0.371096	0.0658381	0.0584235	0.0475778	0.0171775	0.0189343	0.0140676	1.48834	0.00356458	4.18763	3.92661e-05
P02463	Col4a1	Collagen alpha-1(IV) chain	27	67028.6	78488.8	426271	429005	160791	274578	277004	4.84691e+06	3.82525e+06	4.69556e+06	1.50809e+07	0.00444461	0.00520452	0.0282656	0.0284469	0.0106619	0.018207	0.0183679	0.321394	0.253649	0.311358	1.6674	0.0169662	2.55968	0.00197584
P02468	Lamc1	Laminin subunit gamma-1	17	1.86543e+06	1.81523e+06	1.56708e+06	1.71313e+06	436194	502452	376099	339700	318538	302012	9.23587e+06	0.201977	0.196541	0.169673	0.185487	0.0472283	0.0544023	0.0407215	0.0367805	0.0344892	0.0326999	-2.08007	0.000919346	-0.167473	0.130354
P02469	Lamb1	Laminin subunit beta-1	58	2.64613e+07	2.75868e+07	9.12779e+06	9.6635e+06	2.21229e+06	2.19651e+06	1.67298e+06	1.44856e+06	1.32442e+06	1.32593e+06	8.30201e+07	0.318734	0.33229	0.109947	0.1164	0.0266477	0.0264576	0.0201515	0.0174484	0.015953	0.0159712	-3.74813	0.000214286	-1.52445	0.00111488
P03888	Mtnd1	NADH-ubiquinone oxidoreductase chain 1	2	3991.01	3652.85	17552.2	15657.9	10781.8	7531.11	8355.34	10149.2	4845.22	8157.59	90674.3	0.0440148	0.0402855	0.193574	0.172683	0.118907	0.0830567	0.0921468	0.11193	0.0534355	0.0899659	1.20247	0.00976985	2.11831	0.00241256
P03930	Mtatp8	ATP synthase protein 8	2	98831.4	90351.2	351203	332626	197774	192693	178317	107798	89017.4	86525	1.72514e+06	0.057289	0.0523734	0.20358	0.192811	0.114643	0.111697	0.103364	0.0624869	0.0516002	0.0501554	1.00321	0.000916958	1.85477	0.00165989
P03958	Ada	Adenosine deaminase	6	65333	68563.9	269520	329762	120805	109851	114376	42091.6	56252.7	61724.6	1.23828e+06	0.0527611	0.0553702	0.217657	0.266306	0.0975591	0.0887125	0.0923666	0.033992	0.0454281	0.049847	0.779969	0.000866237	2.15521	0.00478506
P03975	Iap	IgE-binding protein	6	84226.3	75046.2	565723	559774	211218	196145	169364	42880.2	38363.8	39713.7	1.98245e+06	0.0424859	0.0378552	0.285365	0.282364	0.106544	0.0989407	0.0854314	0.0216299	0.0193517	0.0200326	1.26783	0.00260571	2.82337	0.00087547
P04184	Tk1	Thymidine kinase, cytosolic	4	115279	139439	266084	274122	158973	123707	124701	82249.8	53856	65645.2	1.40406e+06	0.0821046	0.0993112	0.189511	0.195236	0.113224	0.0881067	0.0888148	0.0585801	0.0383575	0.0467539	0.0890115	0.662159	1.09097	0.0158297
P04627	Araf	Serine/threonine-protein kinase A-Raf	8	140731	137907	508824	457935	249528	236777	212989	128833	86222.8	111753	2.2715e+06	0.0619552	0.0607117	0.224004	0.2016	0.109852	0.104238	0.0937657	0.0567169	0.0379585	0.0491979	0.739519	0.0034667	1.79284	0.00185889
P05064	Aldoa	Fructose-bisphosphate aldolase A	6	1.06675e+07	1.093e+07	3.73858e+07	3.53084e+07	1.66722e+07	1.65571e+07	1.27834e+07	4.51561e+06	5.19047e+06	4.66302e+06	1.54673e+08	0.0689676	0.0706651	0.241708	0.228277	0.107789	0.107045	0.0826478	0.0291945	0.0335576	0.0301475	0.495632	0.0560884	1.7505	0.000654752
P05132	Prkaca	cAMP-dependent protein kinase catalytic subunit alpha	7	582705	556249	1.55802e+06	1.34998e+06	805367	843866	753478	323263	253963	338765	7.36565e+06	0.0791111	0.0755193	0.211525	0.18328	0.109341	0.114568	0.102296	0.043888	0.0344794	0.0459925	0.490828	0.00505993	1.349	0.00642842
P05201	Got1	Aspartate aminotransferase, cytoplasmic	3	32627.4	43739.8	95439.8	99920	77215.3	50849	80378.7	22471.3	46860.8	24935.4	574437	0.0567988	0.0761437	0.166145	0.173944	0.134419	0.0885197	0.139926	0.0391188	0.0815769	0.0434083	0.849791	0.0738903	1.37017	0.0235373
P05202	Got2	Aspartate aminotransferase, mitochondrial	9	158065	265329	418777	369623	368245	250677	422238	168555	297475	254877	2.97386e+06	0.0531513	0.0892205	0.140819	0.124291	0.123827	0.0842936	0.141983	0.0566787	0.10003	0.0857059	0.727368	0.168526	0.941968	0.133851
P05213	Tuba1b	Tubulin alpha-1B chain	0	60531.7	60830.9	246010	216089	127592	130726	112066	84279.3	53413.4	66039.1	1.15758e+06	0.0522917	0.0525502	0.212521	0.186674	0.110223	0.11293	0.096811	0.0728066	0.0461424	0.0570494	1.02149	0.00142367	1.92585	0.00235444
P05480	Src	Proto-oncogene tyrosine-protein kinase Src	4	151045	141260	708308	664633	628036	601558	555323	157178	163194	158762	3.9293e+06	0.0384406	0.0359505	0.180263	0.169148	0.159834	0.153096	0.141329	0.0400016	0.0415327	0.0404046	2.02429	0.000116976	2.2318	0.000890509
P06151	Ldha	L-lactate dehydrogenase A chain	19	4.47202e+06	4.73992e+06	2.00234e+07	1.61412e+07	1.33363e+07	1.04871e+07	1.05965e+07	2.7192e+06	2.68235e+06	3.32064e+06	8.85185e+07	0.0505207	0.0535472	0.226205	0.182348	0.150661	0.118473	0.119709	0.030719	0.0303028	0.0375135	1.30822	0.0031372	1.96525	0.00664733
P06537	Nr3c1	Glucocorticoid receptor	17	362563	335084	2.21827e+06	1.9756e+06	732488	694781	596536	326505	256021	304707	7.80255e+06	0.0464672	0.0429454	0.284301	0.253199	0.0938779	0.0890453	0.0764539	0.0418459	0.0328124	0.0390522	0.94728	0.00446673	2.58641	0.00152379
P06745	Gpi	Glucose-6-phosphate isomerase	2	110364	169231	507906	539383	260421	204153	405662	82764.7	164641	127018	2.57154e+06	0.0429175	0.065809	0.19751	0.209751	0.10127	0.0793894	0.15775	0.0321848	0.0640243	0.0493937	1.02629	0.101563	1.9373	0.0248762
P06795	Abcb1b	ATP-dependent translocase ABCB1	4	497544	447806	447917	479655	240014	273750	210982	43218.7	38883.8	34775.7	2.71455e+06	0.183288	0.164965	0.165006	0.176698	0.0884176	0.100845	0.0777229	0.0159212	0.0143242	0.0128109	-0.974483	0.0075534	-0.0262346	0.799437
P06797	Ctsl	Procathepsin L	3	424505	478270	256091	282275	66837.3	71719.8	54306.8	36634.6	29571.2	34899	1.73511e+06	0.244656	0.275643	0.147594	0.162684	0.0385205	0.0413344	0.0312988	0.0211137	0.0170428	0.0201134	-2.81901	0.000462293	-0.744924	0.021507
P06801	Me1	NADP-dependent malic enzyme	3	30397.3	34911.7	122560	121502	59256.8	51566.9	51537.6	23605.5	23730.1	27184.2	546252	0.0556471	0.0639114	0.224365	0.222428	0.108479	0.0944013	0.0943476	0.0432136	0.0434416	0.049765	0.729189	0.00776013	1.90533	0.00274762
P06869	Plau	Urokinase-type plasminogen activator	4	693702	818764	67114.6	71079.7	6160.66	6646.01	2615.24	6043.94	5723.59	5298.91	1.68315e+06	0.412146	0.486448	0.0398745	0.0422302	0.0036602	0.00394856	0.00155378	0.00359085	0.00340053	0.00314822	-7.31023	0.000991843	-3.44778	0.00134413
P07091	S100a4	Protein S100-A4	2	12345.3	12879.4	47074.4	30150.3	18116.9	22449	17386.2	10525.9	11996	26467	209390	0.0589581	0.0615088	0.224816	0.143991	0.0865223	0.107211	0.0830324	0.0502693	0.05729	0.1264	0.606136	0.0269408	1.57905	0.0393485
P07356	Anxa2	Annexin A2	33	3.32901e+06	3.48395e+06	2.93161e+07	3.07099e+07	1.17471e+07	1.08612e+07	8.94003e+06	3.08547e+06	3.01463e+06	3.23635e+06	1.07724e+08	0.0309032	0.0323415	0.272141	0.28508	0.109048	0.100825	0.0829903	0.0286424	0.0279848	0.0300431	1.6173	0.00181396	3.13922	0.000223125
P07607	Tyms	Thymidylate synthase	8	68505.6	75778.4	195434	170201	111929	103107	99287.9	71640.2	67359.9	66148	1.02939e+06	0.0665496	0.0736148	0.189854	0.165341	0.108734	0.100164	0.096453	0.0695947	0.0654366	0.0642593	0.5384	0.00804992	1.33988	0.00838337
P07742	Rrm1	Ribonucleoside-diphosphate reductase large subunit	21	951339	966853	5.15619e+06	4.60277e+06	2.0026e+06	1.97775e+06	1.74165e+06	984831	815639	1.06914e+06	2.02688e+07	0.0469362	0.0477016	0.254391	0.227087	0.0988023	0.0975764	0.0859279	0.0485886	0.0402412	0.0527483	0.989032	0.00129502	2.3447	0.00124261
P08003	Pdia4	Protein disulfide-isomerase A4	53	4.23384e+07	4.57727e+07	1.36156e+07	1.58851e+07	2.92391e+06	3.24272e+06	2.06477e+06	1.11997e+06	1.07399e+06	945365	1.28982e+08	0.328249	0.354875	0.105562	0.123157	0.022669	0.0251408	0.0160081	0.00868309	0.00832662	0.00732941	-4.02979	0.000568436	-1.58176	0.00615055
P08030	Aprt	Adenine phosphoribosyltransferase	8	183822	196888	4.7273e+06	4.86567e+06	1.21539e+06	1.10773e+06	701204	192520	175886	153607	1.352e+07	0.0135963	0.0145627	0.349652	0.359886	0.0898953	0.0819328	0.0518641	0.0142396	0.0130093	0.0113615	2.3664	0.00505831	4.65591	0.000133137
P08113	Hsp90b1	Endoplasmin	60	1.22223e+08	1.25969e+08	2.93287e+07	2.94599e+07	9.63299e+06	9.76282e+06	8.43797e+06	4.40593e+06	4.78336e+06	4.1674e+06	3.48171e+08	0.351042	0.361803	0.0842364	0.0846132	0.0276674	0.0280403	0.0242351	0.0126545	0.0137385	0.0119694	-3.74442	2.87579e-05	-2.07769	0.000112291
P08122	Col4a2	Collagen alpha-2(IV) chain	31	53947.5	54852.1	199905	190289	88425.1	194668	205397	3.74831e+06	3.34026e+06	3.86806e+06	1.19441e+07	0.00451666	0.0045924	0.0167367	0.0159316	0.00740324	0.0162982	0.0171965	0.313821	0.279658	0.323847	1.48569	0.0611192	1.84213	0.000414789
P08207	S100a10	Protein S100-A10	2	110933	146144	832503	965718	443784	425576	320482	140839	110144	129002	3.62512e+06	0.0306011	0.0403141	0.229648	0.266396	0.122419	0.117396	0.0884057	0.0388507	0.0303836	0.0355855	1.62464	0.00669031	2.81599	0.00637087
P08249	Mdh2	Malate dehydrogenase, mitochondrial	8	385924	614845	598178	508719	654088	387364	762761	301593	494292	397793	5.10556e+06	0.075589	0.120427	0.117162	0.0996402	0.128113	0.075871	0.149398	0.0590715	0.0968145	0.0779138	0.247199	0.62597	0.179453	0.663996
P08553	Nefm	Neurofilament medium polypeptide	1	59189.4	58551.1	110205	99609.8	45263.1	43120.6	33914.6	22233.7	17496.1	30557.9	520142	0.113795	0.112568	0.211876	0.191505	0.0870208	0.0829016	0.0652026	0.0427454	0.0336372	0.0587491	-0.541312	0.047316	0.831686	0.00768559
P08556	Nras	GTPase NRas	2	98646.6	107075	433755	386493	259841	242764	218426	100660	88391.8	94210.7	2.03026e+06	0.0485881	0.0527396	0.213645	0.190366	0.127984	0.119573	0.107585	0.0495796	0.0435371	0.0464032	1.22196	0.00132098	1.99418	0.00261079
P08752	Gnai2	Guanine nucleotide-binding protein G(i) subunit alpha-2	5	125150	110196	909377	829086	408473	396660	407026	234380	216050	241047	3.87744e+06	0.0322764	0.0284198	0.23453	0.213823	0.105346	0.102299	0.104973	0.0604469	0.0557198	0.0621665	1.78255	0.000135968	2.88633	0.0015415
P08775	Polr2a	DNA-directed RNA polymerase II subunit RPB1	50	1.95461e+06	2.04442e+06	1.03138e+07	7.84599e+06	4.44797e+06	5.02339e+06	3.60799e+06	1.45961e+06	1.44147e+06	1.20427e+06	3.93435e+07	0.0496806	0.0519632	0.262148	0.199423	0.113055	0.12768	0.0917048	0.0370991	0.0366381	0.0306092	1.11172	0.00876513	2.16995	0.0083815
P09024	Hoxb7	Homeobox protein Hox-B7	2	50278.2	54785.4	180310	175746	85656.2	92249.6	68802.8	28977.2	24618.9	27855.1	789279	0.0637015	0.069412	0.228449	0.222666	0.108525	0.116878	0.0871717	0.0367135	0.0311917	0.0352919	0.636993	0.0333545	1.76205	0.0013427
P09055	Itgb1	Integrin beta-1	18	6.01848e+06	6.39854e+06	4.3869e+06	4.24845e+06	2.23707e+06	2.25994e+06	1.72569e+06	813880	844935	776422	2.97103e+07	0.202572	0.215364	0.147656	0.142996	0.0752962	0.0760657	0.0580837	0.0273939	0.0284391	0.0261331	-1.59188	0.00247656	-0.523501	0.00895083
P09103	P4hb	Protein disulfide-isomerase	41	4.96232e+07	5.16529e+07	2.22895e+07	2.44916e+07	4.53219e+06	4.59171e+06	3.20786e+06	5.15495e+06	4.60713e+06	5.24597e+06	1.75397e+08	0.282919	0.294491	0.12708	0.139635	0.0258396	0.026179	0.0182891	0.0293902	0.0262669	0.0299091	-3.64158	0.000478553	-1.11561	0.00435457
P09405	Ncl	Nucleolin	36	1.98318e+06	3.18837e+06	9.14096e+06	4.84724e+06	3.3488e+06	2.82268e+06	3.68753e+06	805932	1.35966e+06	717635	3.1902e+07	0.0621647	0.0999426	0.286533	0.151942	0.104971	0.0884798	0.115589	0.0252628	0.0426198	0.022495	0.377472	0.289166	1.40444	0.1333
P09411	Pgk1	Phosphoglycerate kinase 1	11	649032	938978	3.31378e+06	3.13609e+06	1.72852e+06	1.46562e+06	1.76443e+06	494892	842960	760590	1.50949e+07	0.0429968	0.0622051	0.21953	0.207758	0.11451	0.0970937	0.116889	0.0327854	0.0558441	0.0503873	1.07732	0.0176817	2.04596	0.0168939
P09450	Junb	Transcription factor JunB	4	291788	312408	213490	204224	72353.7	91775.6	50439.6	14038.3	13547.6	13137.2	1.2772e+06	0.228459	0.244604	0.167154	0.1599	0.0566501	0.0718567	0.0394922	0.0109914	0.0106072	0.0102859	-2.12019	0.00739287	-0.532014	0.0119729
P09528	Fth1	Ferritin heavy chain	2	4976.87	5892.84	29643.7	24509.1	7853.15	5834.82	8340.44	2045.72	3616.31	3842.85	96555.7	0.0515441	0.0610305	0.307011	0.253833	0.0813328	0.0604295	0.0863796	0.021187	0.037453	0.0397993	0.422259	0.157007	2.31535	0.00622319
P09690	Chrnb1	Acetylcholine receptor subunit beta	3	325205	301971	123807	124640	53353.3	46064.2	43131.7	37976.8	38978.2	43544.8	1.13867e+06	0.285601	0.265195	0.10873	0.109461	0.0468557	0.0404543	0.037879	0.0333518	0.0342313	0.0382417	-2.72715	0.000204216	-1.33495	0.00161361
P09803	Cdh1	Cadherin-1	5	176718	187058	47513.5	39483.9	15681.8	17206.8	13191.5	11492.2	10914.3	11313.8	530574	0.33307	0.352557	0.0895511	0.0744174	0.0295563	0.0324306	0.0248626	0.02166	0.0205707	0.0213238	-3.57384	0.000156327	-2.06959	0.00452499
P0C090	Rc3h2	Roquin-2	5	29296	29066.8	194767	178483	62862.2	61866	45097.3	19479.2	16324.2	21646.4	658888	0.0444628	0.044115	0.295599	0.270885	0.0954064	0.0938945	0.0684445	0.0295638	0.0247754	0.0328529	0.939755	0.0185973	2.67566	0.00055807
P0C0S6	H2az1	Histone H2A.Z	0	2264.69	5598.87	20099.3	22698.9	10149.4	13732.2	9223.15	5265	4559.14	10158.9	103750	0.0218284	0.0539652	0.193729	0.218785	0.097826	0.13236	0.0888983	0.0507472	0.0439437	0.0979173	1.61047	0.0573252	2.58459	0.0592523
P0C7T6	Atxn1l	Ataxin-1-like	10	149135	138572	641682	595573	204857	195435	177627	200414	175358	227732	2.70639e+06	0.0551048	0.0512017	0.237099	0.220062	0.0756941	0.0722127	0.0656326	0.0740523	0.0647941	0.0841462	0.419764	0.0172675	2.10444	0.00128495
P0CG14	Derpc	Decreased expression in renal and prostate cancer protein	2	55300.8	50621.7	102975	96245.4	66474.1	60177.8	63392.1	54525.9	38500.7	58935.7	647149	0.0854528	0.0782226	0.159121	0.148722	0.102718	0.092989	0.0979558	0.0842556	0.0594928	0.0910697	0.25858	0.0364413	0.911944	0.00765936
P0DOV1	Mnda	Interferon-activable protein 205-B	0	34811.1	38617.4	80216.7	87545.9	30134.7	34761.9	27064.3	7518.68	8118.41	7154.89	355944	0.0977994	0.108493	0.225363	0.245954	0.0846614	0.0976611	0.0760354	0.0211232	0.0228081	0.0201012	-0.265958	0.166254	1.19257	0.00666897
P10107	Anxa1	Annexin A1	33	8.48484e+06	8.68665e+06	2.79919e+07	2.79311e+07	1.19796e+07	1.01525e+07	1.01199e+07	2.2755e+06	2.5748e+06	2.67753e+06	1.12874e+08	0.0751708	0.0769587	0.247992	0.247453	0.106133	0.0899449	0.089656	0.0201596	0.0228112	0.0237213	0.319951	0.0549485	1.70352	9.99099e-05
P10126	Eef1a1	Elongation factor 1-alpha 1	20	7.37564e+07	7.37938e+07	2.02287e+08	2.0086e+08	9.62423e+07	9.29284e+07	7.85103e+07	4.19542e+07	3.77462e+07	4.45242e+07	9.42603e+08	0.0782476	0.0782872	0.214605	0.21309	0.102103	0.098587	0.083291	0.0445089	0.0400447	0.0472354	0.268758	0.105414	1.45009	1.24755e-05
P10287	Cdh3	Cadherin-3	4	588264	636931	207930	176985	56763.7	66897.2	49271.2	123763	115218	132405	2.15443e+06	0.273049	0.295638	0.0965127	0.0821495	0.0263474	0.0310511	0.0228697	0.0574461	0.0534795	0.0614573	-3.41984	0.000268671	-1.67394	0.00594134
P10404	P10404	MLV-related proviral Env polyprotein	4	1.11117e+06	1.23644e+06	818253	819139	298227	313559	204531	108163	77203	112375	5.09906e+06	0.217916	0.242484	0.160471	0.160645	0.0584867	0.0614935	0.0401116	0.0212124	0.0151406	0.0220384	-2.13191	0.00369669	-0.517735	0.021446
P10518	Alad	Delta-aminolevulinic acid dehydratase	5	10547.5	11146.1	91327.3	78968.8	24928.7	23879.4	18609.3	8064.71	7939.94	10986.7	286398	0.0368281	0.0389181	0.318882	0.275731	0.0870419	0.0833784	0.0649771	0.0281591	0.0277234	0.0383615	1.03981	0.00912451	2.96945	0.00142427
P10605	Ctsb	Cathepsin B	3	290563	370334	1.04071e+06	1.04074e+06	184201	152753	93343.7	106980	78165.7	148806	3.5066e+06	0.0828617	0.10561	0.296787	0.296794	0.0525299	0.0435616	0.0266194	0.0305083	0.022291	0.0424361	-1.24947	0.0521489	1.66568	0.0108571
P10630	Eif4a2	Eukaryotic initiation factor 4A-II	4	193752	202106	1.19162e+06	1.05225e+06	514901	420946	453236	330225	323701	313174	4.99591e+06	0.038782	0.0404543	0.238518	0.210623	0.103065	0.0842582	0.0907213	0.0660992	0.0647931	0.0626861	1.2214	0.00164684	2.50047	0.00143266
P10639	Txn	Thioredoxin	5	399306	374119	2.04083e+06	1.83968e+06	1.03948e+06	942250	909991	319057	321607	278730	8.46505e+06	0.0471712	0.0441957	0.241089	0.217326	0.122796	0.111311	0.1075	0.0376911	0.0379923	0.0329272	1.31609	0.000526811	2.32574	0.00144107
P10649	Gstm1	Glutathione S-transferase Mu 1	10	753191	862308	6.49826e+06	5.89424e+06	3.66283e+06	2.78729e+06	2.81477e+06	1.74196e+06	1.84782e+06	1.76047e+06	2.86231e+07	0.026314	0.0301263	0.227028	0.205926	0.127968	0.097379	0.0983388	0.0608586	0.0645568	0.0615052	1.92627	0.00179666	2.941	0.00166958
P10711	Tcea1	Transcription elongation factor A protein 1	11	218833	238462	2.44601e+06	2.45606e+06	854121	750772	599652	161775	177018	133479	8.03618e+06	0.027231	0.0296736	0.304374	0.305625	0.106284	0.093424	0.0746191	0.0201309	0.0220276	0.0166098	1.67052	0.00349219	3.42352	0.000328188
P10833	Rras	Ras-related protein R-Ras	5	144816	147981	370926	336776	199574	195207	179951	168270	135382	178581	2.05746e+06	0.0703858	0.0719241	0.180283	0.163685	0.0969998	0.0948773	0.0874624	0.0817853	0.0658006	0.0867965	0.38669	0.00748643	1.27164	0.00313722
P10852	Slc3a2	4F2 cell-surface antigen heavy chain	20	1.86736e+06	1.8874e+06	6.16488e+06	5.85651e+06	3.14345e+06	3.27752e+06	2.82837e+06	2.80746e+06	2.0693e+06	2.75044e+06	3.26527e+07	0.0571884	0.0578024	0.188802	0.179358	0.0962694	0.100375	0.0866199	0.0859793	0.0633732	0.0842332	0.712944	0.00318929	1.67836	0.000507094
P10854	H2bc14	Histone H2B type 1-M	0	4.71978e+06	4.98695e+06	9.78198e+06	9.39386e+06	5.43449e+06	8.90901e+06	7.56738e+06	4.64808e+06	6.00155e+06	1.11048e+07	7.25479e+07	0.0650574	0.0687401	0.134835	0.129485	0.074909	0.122802	0.104309	0.0640692	0.0827253	0.153069	0.56063	0.131771	0.982484	0.00250843
P10922	H1-0	Histone H1.0	3	14686.3	27435.2	65963.3	37590.3	26186.5	19549.8	35809.4	24822.7	44605.5	40233.1	336882	0.0435948	0.0814385	0.195805	0.111583	0.0777319	0.0580315	0.106296	0.0736837	0.132407	0.119428	0.393521	0.461981	1.31076	0.1632
P11031	Sub1	Activated RNA polymerase II transcriptional coactivator p15	2	16012.7	19148.8	30165.1	20915.4	12525.4	13311	15038.8	10254.1	8761.74	12639.2	158772	0.100853	0.120605	0.18999	0.131732	0.0788893	0.083837	0.0947195	0.0645835	0.0551843	0.0796059	-0.366178	0.0778269	0.520489	0.218663
P11103	Parp1	Poly [ADP-ribose] polymerase 1	22	543082	573148	3.22696e+06	2.96845e+06	943007	864012	797885	565660	599009	665364	1.17466e+07	0.0462332	0.0487927	0.274715	0.252708	0.0802793	0.0735543	0.0679249	0.0481553	0.0509944	0.0566432	0.634795	0.00672052	2.47183	0.000840015
P11157	Rrm2	Ribonucleoside-diphosphate reductase subunit M2	14	237889	231062	1.11378e+06	977274	557453	509828	469873	237506	227291	257298	4.81925e+06	0.0493622	0.0479457	0.23111	0.202785	0.115672	0.10579	0.0974992	0.0492829	0.0471632	0.0533897	1.12443	0.00122735	2.15379	0.00200649
P11214	Plat	Tissue-type plasminogen activator	4	339069	363649	212696	249220	69622	79736.2	61450.4	34182.3	28976.3	41992	1.48059e+06	0.229009	0.24561	0.143656	0.168324	0.047023	0.0538542	0.0415039	0.0230869	0.0195707	0.0283616	-2.32926	0.000525356	-0.608954	0.0396243
P11276	Fn1	Fibronectin	42	7.5455e+06	8.26077e+06	3.92875e+06	4.76122e+06	938759	1.01706e+06	828266	350197	317250	339909	2.82877e+07	0.266742	0.292027	0.138885	0.168314	0.0331861	0.0359541	0.0292801	0.0123799	0.0112152	0.0120162	-3.09382	0.000132742	-0.868246	0.029771
P11438	Lamp1	Lysosome-associated membrane glycoprotein 1	4	190432	228742	609953	408099	219292	164058	223395	105302	179828	130722	2.45982e+06	0.0774168	0.0929913	0.247966	0.165906	0.0891494	0.0666949	0.0908176	0.0428087	0.0731062	0.0531428	-0.0592807	0.796689	1.25731	0.0586277
P11440	Cdk1	Cyclin-dependent kinase 1	19	2.70934e+06	2.4004e+06	1.41345e+07	1.42018e+07	7.38101e+06	6.94584e+06	6.58356e+06	2.38187e+06	1.94799e+06	2.27228e+06	6.09586e+07	0.0444455	0.0393776	0.231871	0.232975	0.121082	0.113944	0.108	0.0390736	0.0319559	0.0372757	1.449	0.00051366	2.47397	0.0012457
P11499	Hsp90ab1	Heat shock protein HSP 90-beta	35	4.68924e+07	4.53065e+07	1.01255e+08	8.9148e+07	7.27407e+07	7.91867e+07	6.7951e+07	2.47525e+07	1.73614e+07	1.86032e+07	5.63198e+08	0.083261	0.0804451	0.179786	0.158289	0.129157	0.140602	0.120652	0.04395	0.0308264	0.0330314	0.666302	0.00424875	1.04353	0.00821263
P11627	L1cam	Neural cell adhesion molecule L1	7	338827	376415	761851	677486	333737	299526	275709	189903	197204	181315	3.63197e+06	0.0932901	0.103639	0.209762	0.186534	0.0918885	0.0824693	0.0759115	0.0522864	0.0542967	0.0499219	-0.24159	0.132004	1.00841	0.0124739
P11679	Krt8	Keratin, type II cytoskeletal 8	14	1.07356e+07	9.73225e+06	1.57191e+06	1.06347e+06	283502	375611	269499	272585	304299	654340	2.52631e+07	0.424952	0.385236	0.0622216	0.0420957	0.011222	0.014868	0.0106677	0.0107899	0.0120452	0.0259011	-5.06119	0.000134169	-2.98291	0.00935935
P11688	Itga5	Integrin alpha-5	11	248833	281210	496502	436396	241969	250741	205916	43755.7	45154	49644.4	2.30012e+06	0.108183	0.122259	0.215859	0.189727	0.105198	0.109012	0.089524	0.0190232	0.0196311	0.0215834	-0.189055	0.243606	0.815306	0.0238637
P11881	Itpr1	Inositol 1,4,5-trisphosphate receptor type 1	11	282177	277771	582862	541762	261420	237138	228026	174874	137335	170390	2.89376e+06	0.0975125	0.0959896	0.201421	0.187217	0.0903392	0.0819482	0.0787995	0.0604317	0.0474592	0.0588819	-0.211483	0.069147	1.00516	0.00286915
P11983	Tcp1	T-complex protein 1 subunit alpha	28	7.81165e+06	7.58467e+06	2.34023e+07	2.13543e+07	1.31011e+07	1.55917e+07	1.41224e+07	8.8318e+06	6.71948e+06	7.61596e+06	1.26135e+08	0.0619307	0.0601311	0.185533	0.169297	0.103865	0.123611	0.111962	0.0700184	0.0532719	0.0603792	0.887057	0.00261707	1.53816	0.00202952
P12023	App	Amyloid-beta precursor protein	17	3.3332e+06	3.77354e+06	3.32774e+06	3.53068e+06	872132	864542	645949	500642	451488	443891	1.77438e+07	0.187852	0.212668	0.187544	0.198981	0.0491513	0.0487236	0.0364042	0.028215	0.0254448	0.0250167	-2.17237	0.00156097	-0.0491686	0.669156
P12265	Gusb	Beta-glucuronidase	3	279356	297371	58388.9	67363.3	12373.6	12862.2	11051.1	5052.53	4198.94	2894.75	750912	0.372022	0.396013	0.0777573	0.0897086	0.016478	0.0171288	0.0147169	0.00672852	0.00559179	0.00385497	-4.57758	1.74206e-05	-2.20028	0.00260665
P12367	Prkar2a	cAMP-dependent protein kinase type II-alpha regulatory subunit	6	974907	897916	1.89135e+06	1.91733e+06	601029	552260	528579	351706	364803	423644	8.50353e+06	0.114647	0.105593	0.22242	0.225475	0.0706799	0.0649449	0.0621599	0.04136	0.0429002	0.0498198	-0.740955	0.00296361	1.02527	0.00342454
P12382	Pfkl	ATP-dependent 6-phosphofructokinase, liver type	23	4.98544e+06	4.55652e+06	7.1172e+06	6.93749e+06	4.23289e+06	3.88924e+06	4.07567e+06	3.74253e+06	3.08668e+06	3.58469e+06	4.62083e+07	0.10789	0.0986082	0.154024	0.150135	0.0916044	0.0841675	0.0882021	0.0809924	0.0667992	0.0775767	-0.230103	0.0406049	0.560036	0.0142035
P12815	Pdcd6	Programmed cell death protein 6	4	71868	77333.6	530451	552294	257197	225661	189685	76810.4	66620.9	79308.2	2.12723e+06	0.0337848	0.0363542	0.249362	0.259631	0.120907	0.106082	0.08917	0.0361082	0.0313182	0.0372824	1.57725	0.00260059	2.86003	0.000445051
P12970	Rpl7a	60S ribosomal protein L7a	19	5.07212e+06	4.74254e+06	1.48549e+07	1.44547e+07	8.14436e+06	7.72911e+06	7.48937e+06	3.48781e+06	3.07919e+06	3.60482e+06	7.26589e+07	0.0698073	0.0652713	0.204447	0.198939	0.11209	0.106375	0.103076	0.0480025	0.0423786	0.0496129	0.666191	0.00142572	1.57904	0.00109592
P13011	Scd2	Stearoyl-CoA desaturase 2	1	150018	145596	271726	245959	133574	200565	120124	124522	57477.2	81005.3	1.53057e+06	0.0980148	0.0951255	0.177533	0.160698	0.0872709	0.13104	0.0784834	0.0813565	0.0375529	0.052925	-0.00147565	0.996277	0.806732	0.00854108
P13020	Gsn	Gelsolin	12	1.12349e+06	1.24618e+06	4.1074e+06	3.76932e+06	1.45093e+06	1.2288e+06	1.52228e+06	1.04471e+06	1.58836e+06	1.2261e+06	1.83076e+07	0.0613674	0.0680694	0.224355	0.205888	0.0792529	0.06712	0.0831501	0.0570643	0.0867598	0.0669724	0.237401	0.172439	1.73351	0.0031231
P13405	Rb1	Retinoblastoma-associated protein	7	167973	150776	863762	833300	371942	342555	329686	194624	167685	192798	3.6151e+06	0.0464642	0.0417074	0.238932	0.230505	0.102886	0.0947566	0.0911969	0.0538363	0.0463846	0.0533313	1.12718	0.00103053	2.41442	0.00115429
P13439	Umps	Uridine 5'-monophosphate synthase	24	2.7725e+06	2.4562e+06	1.05507e+07	1.037e+07	4.33403e+06	4.03489e+06	3.55908e+06	2.12883e+06	1.97818e+06	2.17487e+06	4.43592e+07	0.062501	0.0553707	0.237847	0.233772	0.097703	0.0909596	0.0802331	0.0479907	0.0445945	0.0490286	0.602774	0.017165	2.00299	0.00193613
P13595	Ncam1	Neural cell adhesion molecule 1	6	97764.7	98635.1	271781	285781	109468	103251	112413	141926	129787	146142	1.49695e+06	0.0653094	0.0658908	0.181557	0.190909	0.0731272	0.0689746	0.0750945	0.09481	0.0867012	0.0976263	0.141377	0.05733	1.5049	0.000597199
P13705	Msh3	DNA mismatch repair protein Msh3	21	352736	302077	1.61297e+06	1.48993e+06	730602	867792	666182	386061	328565	379803	7.11672e+06	0.0495644	0.0424461	0.226645	0.209357	0.10266	0.121937	0.093608	0.0542471	0.0461681	0.0533677	1.2007	0.00551042	2.24766	0.00310958
P13808	Slc4a2	Anion exchange protein 2	3	35054.9	30954.9	103193	100781	40912.9	32638.1	37293.1	13998.3	14413.1	12727.4	421966	0.0830752	0.0733588	0.244552	0.238836	0.0969579	0.0773476	0.0883795	0.0331741	0.034157	0.0301621	0.159448	0.335281	1.63031	0.00312363
P13864	Dnmt1	DNA (cytosine-5)-methyltransferase 1	39	1.2135e+06	1.22469e+06	9.17693e+06	8.28922e+06	2.82831e+06	2.70225e+06	2.26582e+06	861431	854428	790912	3.02075e+07	0.0401722	0.0405426	0.303796	0.274409	0.0936294	0.0894564	0.0750084	0.0285171	0.0282853	0.0261826	1.08558	0.00328946	2.83883	0.000673042
P14069	S100a6	Protein S100-A6	10	4.47842e+06	5.44309e+06	1.70087e+07	1.73796e+07	8.38978e+06	8.973e+06	7.36704e+06	4.67321e+06	3.41382e+06	4.92463e+06	8.20513e+07	0.0545807	0.0663377	0.207294	0.211813	0.10225	0.109358	0.0897858	0.0569548	0.0416059	0.0600189	0.734728	0.0164054	1.80005	0.00612915
P14094	Atp1b1	Sodium/potassium-transporting ATPase subunit beta-1	10	288229	285120	663325	620011	307743	266459	287685	594466	474238	600385	4.38766e+06	0.0656907	0.0649822	0.15118	0.141308	0.0701382	0.0607292	0.0655668	0.135486	0.108084	0.136835	0.000651995	0.993833	1.16161	0.00179899
P14115	Rpl27a	60S ribosomal protein L27a	7	1.15539e+06	1.1317e+06	3.04173e+06	3.02983e+06	1.65098e+06	1.67637e+06	1.55821e+06	744010	693796	678527	1.53605e+07	0.0752181	0.0736758	0.198022	0.197248	0.107482	0.109135	0.101442	0.0484365	0.0451674	0.0441734	0.509414	0.00128711	1.40863	0.000116568
P14131	Rps16	40S ribosomal protein S16	15	4.1053e+06	4.10202e+06	1.06874e+07	1.03531e+07	6.21625e+06	6.55707e+06	5.90519e+06	3.12958e+06	2.74917e+06	3.536e+06	5.73412e+07	0.0715943	0.0715371	0.186383	0.180553	0.108408	0.114352	0.102984	0.0545782	0.0479441	0.0616661	0.600115	0.0017652	1.35801	0.000285024
P14148	Rpl7	60S ribosomal protein L7	21	4.56939e+06	4.5249e+06	1.21597e+07	1.11838e+07	6.29411e+06	5.94457e+06	6.07922e+06	2.97351e+06	2.61635e+06	3.14959e+06	5.94951e+07	0.0768029	0.076055	0.204381	0.187979	0.105792	0.099917	0.10218	0.0499791	0.0439759	0.0529386	0.424876	0.000873103	1.35874	0.00199352
P14152	Mdh1	Malate dehydrogenase, cytoplasmic	5	157699	205490	485322	445531	263546	196182	261506	84401.9	132336	116626	2.34864e+06	0.0671447	0.0874933	0.20664	0.189698	0.112212	0.08353	0.111344	0.0359365	0.0563456	0.049657	0.404243	0.177306	1.36911	0.0208147
P14206	Rpsa	40S ribosomal protein SA	10	148739	166665	589575	477793	273843	309539	241343	123010	118475	134950	2.58393e+06	0.0575632	0.0645005	0.22817	0.184909	0.105979	0.119794	0.0934013	0.0476056	0.0458507	0.0522267	0.796652	0.0123563	1.75316	0.00953576
P14211	Calr	Calreticulin	18	7.30218e+06	8.11622e+06	2.57474e+06	2.32257e+06	1.23995e+06	1.36315e+06	1.02142e+06	1.00756e+06	1.14559e+06	830401	2.69238e+07	0.271217	0.301452	0.0956306	0.0862647	0.0460541	0.0506298	0.0379374	0.0374228	0.0425495	0.0308426	-2.68197	0.000535347	-1.65449	0.00411734
P14576	Srp54	Signal recognition particle 54 kDa protein	1	279313	296020	824293	748545	373877	357698	365505	201413	227402	250047	3.92411e+06	0.0711786	0.0754363	0.210058	0.190755	0.0952768	0.0911538	0.0931434	0.0513269	0.0579499	0.0637205	0.346609	0.00306312	1.44983	0.003121
P14602	Hspb1	Heat shock protein beta-1	20	5.85018e+06	5.61934e+06	1.03518e+07	9.6501e+06	5.56165e+06	6.29366e+06	4.73246e+06	3.97303e+06	2.58787e+06	2.87197e+06	5.74921e+07	0.101756	0.0977411	0.180056	0.167851	0.0967377	0.10947	0.0823151	0.0691057	0.0450127	0.0499541	-0.0621055	0.715912	0.801738	0.00525889
P14685	Psmd3	26S proteasome non-ATPase regulatory subunit 3	33	3.07986e+06	2.9855e+06	8.69213e+06	8.65262e+06	4.98236e+06	5.13495e+06	4.492e+06	3.20134e+06	2.29873e+06	2.93684e+06	4.64563e+07	0.0662957	0.0642646	0.187103	0.186253	0.107248	0.110533	0.096693	0.0689107	0.0494815	0.0632172	0.681095	0.00307843	1.51601	0.000223836
P14733	Lmnb1	Lamin-B1	39	1.79073e+06	1.91921e+06	8.68846e+06	8.02955e+06	5.30122e+06	5.01922e+06	4.84882e+06	2.52588e+06	2.67227e+06	3.40829e+06	4.42036e+07	0.0405109	0.0434175	0.196555	0.181649	0.119927	0.113548	0.109693	0.0571418	0.0604536	0.0771042	1.44661	0.0001647	2.17168	0.00121378
P14824	Anxa6	Annexin A6	49	1.08061e+06	1.13597e+06	2.87084e+07	2.67777e+07	1.37588e+07	1.18316e+07	1.00795e+07	1.97307e+06	1.74122e+06	1.47359e+06	9.85605e+07	0.010964	0.0115256	0.291277	0.271688	0.139597	0.120044	0.102267	0.0200189	0.0176666	0.0149511	3.41218	0.000267816	4.64529	0.00017702
P14869	Rplp0	60S acidic ribosomal protein P0	8	677347	793166	2.31152e+06	2.00139e+06	1.25417e+06	1.22994e+06	1.341e+06	552051	573673	698456	1.14327e+07	0.0592464	0.0693769	0.202185	0.175058	0.1097	0.10758	0.117295	0.048287	0.0501782	0.0610927	0.79771	0.00386319	1.55309	0.00970908
P14873	Map1b	Microtubule-associated protein 1B	45	1.0014e+06	1.06353e+06	8.41708e+06	6.92648e+06	1.88157e+06	1.91449e+06	1.41716e+06	524032	591884	396671	2.41343e+07	0.0414926	0.0440673	0.34876	0.286997	0.0779625	0.0793265	0.0587197	0.0217132	0.0245246	0.016436	0.738528	0.0279416	2.88728	0.00258745
P15066	Jund	Transcription factor JunD	2	285201	304042	836308	675465	248144	237218	188153	77776.7	102672	78616.4	3.0336e+06	0.0940142	0.100225	0.275682	0.222662	0.0817985	0.0781971	0.0620232	0.0256385	0.0338448	0.0259152	-0.401691	0.0909391	1.35183	0.013862
P15105	Glul	Glutamine synthetase	5	405874	410926	1.69081e+06	1.59079e+06	681485	641744	650129	267020	329164	352084	7.02003e+06	0.0578166	0.0585362	0.240855	0.226608	0.0970773	0.0914162	0.0926107	0.0380369	0.0468892	0.0501543	0.687181	0.000279952	2.0057	0.000500262
P15116	Cdh2	Cadherin-2	17	1.1909e+06	1.32352e+06	1.7518e+06	1.52042e+06	567569	631522	430846	156456	151085	138255	7.86238e+06	0.151468	0.168336	0.222808	0.193379	0.072188	0.080322	0.0547985	0.0198993	0.0192162	0.0175844	-1.22654	0.0113373	0.378437	0.0971664
P15208	Insr	Insulin receptor	4	115335	124292	164742	166055	59736.7	53908.1	55453.1	36524.6	39205.1	38013.7	853265	0.135169	0.145667	0.193073	0.194611	0.0700095	0.0631786	0.0649893	0.0428057	0.0459472	0.0445509	-1.08825	0.000572962	0.466154	0.0132786
P15307	Rel	Proto-oncogene c-Rel	11	107720	117842	1.20823e+06	1.12201e+06	498007	463182	383635	97839.1	88419.9	87699.1	4.17459e+06	0.0258036	0.0282283	0.289426	0.268772	0.119295	0.110953	0.0918977	0.0234368	0.0211805	0.0210078	1.98376	0.000984147	3.36936	0.000620345
P15379	Cd44	CD44 antigen	6	623633	706787	964858	979322	408473	405580	321387	77261	81790	76137.5	4.64523e+06	0.134252	0.152153	0.20771	0.210823	0.0879339	0.087311	0.0691864	0.0166323	0.0176073	0.0163905	-0.819474	0.0147595	0.550064	0.0262525
P15532	Nme1	Nucleoside diphosphate kinase A	3	125105	214886	1.02194e+06	909341	610612	448503	572241	214086	235312	207754	4.55978e+06	0.0274367	0.0471264	0.224121	0.199426	0.133913	0.0983606	0.125497	0.046951	0.0516059	0.0455623	1.71731	0.0148981	2.55567	0.0235405
P15864	H1-2	Histone H1.2	3	485753	947069	3.41924e+06	1.41157e+06	1.39199e+06	808972	2.18918e+06	433813	1.1296e+06	730943	1.29481e+07	0.0375153	0.0731432	0.264072	0.109017	0.107505	0.0624779	0.169073	0.0335039	0.0872406	0.0564516	0.993986	0.221005	1.69557	0.168023
P15920	Atp6v0a2	V-type proton ATPase 116 kDa subunit a 2	3	184014	124111	249974	265116	106495	303351	183064	171725	126244	169977	1.88407e+06	0.0976684	0.0658739	0.132678	0.140715	0.056524	0.161008	0.0971642	0.0911457	0.0670058	0.0902177	0.258984	0.695817	0.768477	0.115918
P15975	Usp53	Inactive ubiquitin carboxyl-terminal hydrolase 53	7	117349	107936	543379	529429	247912	219910	195432	76162.6	74650.7	74040.1	2.1862e+06	0.053677	0.0493714	0.24855	0.242169	0.113399	0.10059	0.0893934	0.0348379	0.0341463	0.033867	0.967317	0.00566626	2.25271	0.000785279
P16015	Ca3	Carbonic anhydrase 3	2	982.775	4215.56	5310	177703	12284.6	12912.9	14284.4	1427.57	1702.51	2101.08	232925	0.00421928	0.0180984	0.0227971	0.762922	0.0527405	0.0554382	0.0613264	0.00612888	0.00730926	0.00902042	2.68997	0.0419397	3.91569	0.289399
P16045	Lgals1	Galectin-1	8	526881	515376	3.75298e+06	3.66136e+06	1.77579e+06	1.97451e+06	1.58534e+06	525904	539660	479484	1.53373e+07	0.0343529	0.0336028	0.244696	0.238723	0.115783	0.128739	0.103365	0.0342892	0.0351861	0.0312627	1.7653	0.000658821	2.83059	7.13112e-05
P16056	Met	Hepatocyte growth factor receptor	20	699131	753452	2.17967e+06	2.13732e+06	985687	965413	766590	333107	250852	314341	9.38557e+06	0.07449	0.0802777	0.232236	0.227725	0.105022	0.102861	0.0816775	0.0354914	0.0267274	0.0334919	0.310705	0.139297	1.57235	0.00125708
P16110	Lgals3	Galectin-3	9	428404	347507	1.22269e+07	1.25158e+07	3.04533e+06	2.54848e+06	1.60287e+06	293145	276041	208502	3.34929e+07	0.0127909	0.0103755	0.365058	0.373684	0.0909245	0.0760902	0.0478571	0.00875246	0.00824176	0.00622525	2.58622	0.00618141	5.00275	0.000920691
P16125	Ldhb	L-lactate dehydrogenase B chain	9	653267	674742	977959	747768	442155	416795	413843	507285	600166	924455	6.35844e+06	0.10274	0.106118	0.153805	0.117603	0.0695384	0.06555	0.0650857	0.0797814	0.0943889	0.14539	-0.646678	0.000627658	0.365178	0.201973
P16254	Srp14	Signal recognition particle 14 kDa protein	4	215004	245479	411754	391726	222213	215706	243165	125015	148083	173745	2.39189e+06	0.0898885	0.10263	0.172146	0.163772	0.0929026	0.0901823	0.101662	0.0522662	0.0619106	0.0726393	-0.0189975	0.858512	0.805833	0.0156951
P16330	Cnp	2',3'-cyclic-nucleotide 3'-phosphodiesterase	8	365574	341986	545595	474333	305863	264983	264070	388090	346674	402206	3.69937e+06	0.0988205	0.0924443	0.147483	0.12822	0.0826797	0.0716291	0.0713823	0.104907	0.0937116	0.108723	-0.348815	0.036898	0.524815	0.0425389
P16332	Mmut	Methylmalonyl-CoA mutase, mitochondrial	5	35909.4	44083.6	91291.3	84280.8	45162.8	43401	47857.7	27444	27670.7	24047.1	471148	0.0762168	0.0935663	0.193763	0.178884	0.0958569	0.0921174	0.101577	0.0582493	0.0587303	0.0510392	0.191569	0.215188	1.14054	0.0188328
P16406	Enpep	Glutamyl aminopeptidase	11	38419.3	40912.2	341522	354169	123472	100238	125786	333287	317065	335626	2.1105e+06	0.0182039	0.0193851	0.161821	0.167813	0.0585039	0.0474951	0.0596003	0.157919	0.150232	0.159027	1.54761	0.00157596	3.13296	0.000279516
P16460	Ass1	Argininosuccinate synthase	2	67611.9	64706.6	221058	149030	92353	90380.8	81528.5	96425.5	97628.7	218988	1.17971e+06	0.0573123	0.0548495	0.187383	0.126327	0.0782844	0.0766126	0.0691089	0.0817365	0.0827565	0.185628	0.411231	0.0121242	1.45635	0.0365106
P16546	Sptan1	Spectrin alpha chain, non-erythrocytic 1	93	2.8658e+06	2.93457e+06	1.21533e+07	8.64627e+06	3.79829e+06	4.07505e+06	3.67286e+06	1.59342e+06	1.74797e+06	1.53594e+06	4.30235e+07	0.0666101	0.0682086	0.282481	0.200966	0.0882841	0.0947169	0.0853688	0.037036	0.0406283	0.0356999	0.406981	0.00607202	1.82163	0.01778
P16675	Ctsa	Lysosomal protective protein	9	874598	933052	1.98633e+06	2.04072e+06	505769	416663	441596	243970	298779	332398	8.07387e+06	0.108325	0.115564	0.246019	0.252756	0.0626427	0.0516063	0.0546945	0.0302172	0.0370056	0.0411697	-0.99526	0.00304124	1.15623	0.00190772
P16951	Atf2	Cyclic AMP-dependent transcription factor ATF-2	1	152441	153437	902900	789285	303943	274454	224398	82530	89153.3	86152	3.05869e+06	0.0498385	0.0501641	0.295191	0.258047	0.0993703	0.0897291	0.0733642	0.0269821	0.0291475	0.0281663	0.795864	0.01728	2.46461	0.00154932
P17156	Hspa2	Heat shock-related 70 kDa protein 2	11	172443	162619	1.80316e+06	1.61587e+06	3.55133e+06	2.50197e+06	2.69107e+06	436336	436605	341386	1.37128e+07	0.0125753	0.0118589	0.131495	0.117837	0.258979	0.182455	0.196246	0.0318196	0.0318393	0.0248954	4.10465	0.000257551	3.34954	0.000716598
P17182	Eno1	Alpha-enolase	28	7.16035e+06	7.41698e+06	2.02201e+07	1.96109e+07	1.30299e+07	1.28136e+07	1.42115e+07	4.79976e+06	4.79689e+06	5.56567e+06	1.09626e+08	0.0653163	0.0676573	0.184446	0.17889	0.118858	0.116885	0.129637	0.0437831	0.043757	0.0507698	0.872021	0.000804613	1.45022	0.000537872
P17225	Ptbp1	Polypyrimidine tract-binding protein 1	17	6.26377e+06	5.7885e+06	1.54202e+07	1.39197e+07	6.819e+06	7.12949e+06	7.37344e+06	4.72675e+06	4.10261e+06	4.99003e+06	7.65335e+07	0.0818435	0.0756335	0.201483	0.181877	0.0890982	0.0931552	0.0963426	0.0617605	0.0536054	0.0652006	0.238455	0.0282574	1.28279	0.00524142
P17426	Ap2a1	AP-2 complex subunit alpha-1	17	909983	850747	3.10372e+06	2.90275e+06	1.61556e+06	1.7928e+06	1.60341e+06	994991	807772	1.0427e+06	1.56244e+07	0.058241	0.0544497	0.198645	0.185783	0.103399	0.114743	0.102622	0.0636817	0.0516993	0.0667354	0.923107	0.00121214	1.77035	0.00149287
P17427	Ap2a2	AP-2 complex subunit alpha-2	9	87330.2	86512.8	405134	389882	196512	215242	188634	99611.4	85404.6	114891	1.86916e+06	0.0467217	0.0462844	0.216747	0.208587	0.105134	0.115155	0.10092	0.0532922	0.0456916	0.0614666	1.20096	0.00048498	2.19295	0.000168852
P17439	Gba1	Lysosomal acid glucosylceramidase	3	13509.4	15909.5	10572.8	12722.1	2926.51	3598.82	2237.04	2110.19	1566.57	2195.39	67348.4	0.20059	0.236227	0.156987	0.1889	0.0434533	0.0534358	0.0332159	0.0313324	0.0232607	0.0325975	-2.35442	0.00320951	-0.338078	0.198153
P17563	Selenbp1	Methanethiol oxidase	2	108222	103066	1.74061e+06	1.63483e+06	658251	499050	513277	179729	191098	221201	5.84933e+06	0.0185016	0.0176201	0.297574	0.27949	0.112534	0.0853175	0.0877498	0.0307264	0.03267	0.0378164	2.38707	0.000728388	3.99751	0.000205519
P17710	Hk1	Hexokinase-1	17	860635	921383	2.95829e+06	2.38241e+06	1.2064e+06	1.17514e+06	1.02989e+06	649021	664866	753535	1.26016e+07	0.0682959	0.0731166	0.234756	0.189057	0.0957343	0.0932532	0.0817268	0.0515032	0.0527606	0.059797	0.349334	0.0379512	1.57592	0.0106234
P17742	Ppia	Peptidyl-prolyl cis-trans isomerase A	8	230565	270926	887081	759611	469298	399579	477049	195580	320363	269822	4.27987e+06	0.0538718	0.0633023	0.207268	0.177484	0.109652	0.0933622	0.111463	0.0456976	0.0748534	0.0630444	0.839506	0.00863443	1.71563	0.00873881
P17751	Tpi1	Triosephosphate isomerase	19	8.3635e+06	8.0897e+06	3.05608e+07	2.7796e+07	1.32298e+07	1.13232e+07	1.3076e+07	3.5566e+06	4.31439e+06	4.75785e+06	1.25068e+08	0.0668717	0.0646825	0.244354	0.222248	0.105781	0.0905361	0.104551	0.0284373	0.0344963	0.0380421	0.605162	0.00780729	1.82511	0.00157398
P17809	Slc2a1	Solute carrier family 2, facilitated glucose transporter member 1	5	1.09009e+06	1.02986e+06	1.09792e+06	1.09639e+06	632003	644604	616292	328257	291686	335353	7.16246e+06	0.152195	0.143786	0.153288	0.153075	0.0882383	0.0899976	0.0860447	0.0458302	0.0407243	0.046821	-0.748057	0.000309185	0.0503197	0.344698
P17879	Hspa1b	Heat shock 70 kDa protein 1B	0	303526	328649	2.10532e+06	1.85895e+06	3.70969e+06	2.85975e+06	2.69898e+06	347053	312357	321902	1.48462e+07	0.0204447	0.022137	0.141809	0.125214	0.249875	0.192625	0.181796	0.0233766	0.0210395	0.0216825	3.27594	0.000406315	2.64701	0.00161602
P17897	Lyz1	Lysozyme C-1	1	21974.3	27402.4	40002.5	29108.8	22558.5	25976.8	40608.3	55881.1	26887.6	36299.8	326700	0.0672613	0.0838763	0.122444	0.0890995	0.0690497	0.0795127	0.124298	0.171047	0.0823007	0.11111	0.229166	0.560082	0.475714	0.230507
P17918	Pcna	Proliferating cell nuclear antigen	12	4.00506e+06	4.15777e+06	1.43612e+07	1.46501e+07	7.78526e+06	7.91427e+06	7.31733e+06	5.28465e+06	3.87688e+06	5.34433e+06	7.46968e+07	0.0536176	0.055662	0.19226	0.196127	0.104225	0.105952	0.0979603	0.0707481	0.0519015	0.071547	0.910021	0.000336829	1.82965	0.000279193
P18052	Ptpra	Receptor-type tyrosine-protein phosphatase alpha	8	90853.9	91673.6	304966	281388	158461	161044	140877	123716	95566.9	111647	1.56019e+06	0.0582325	0.0587579	0.195467	0.180354	0.101565	0.103221	0.0902946	0.0792951	0.0612533	0.0715597	0.74724	0.00247464	1.6825	0.00120283
P18155	Mthfd2	Bifunctional methylenetetrahydrofolate dehydrogenase/cyclohydrolase, mitochondrial	5	133017	136176	325684	309968	160115	147246	127714	20407.8	21146.5	17374.7	1.39885e+06	0.0950903	0.0973484	0.232823	0.221588	0.114462	0.105262	0.0912995	0.014589	0.0151171	0.0124207	0.101545	0.471403	1.23926	0.00101389
P18242	Ctsd	Cathepsin D	7	600665	701435	409641	397924	100647	99124.8	82497.3	59731	58396.4	77111.6	2.58717e+06	0.23217	0.27112	0.158335	0.153807	0.0389024	0.0383139	0.031887	0.0230874	0.0225715	0.0298054	-2.79209	0.000307885	-0.685009	0.0265137
P18572	Bsg	Basigin	2	145492	148505	113177	120142	53506.1	50506.8	57562.2	18676.7	24766.2	21058.4	753393	0.193116	0.197115	0.150224	0.159468	0.0710201	0.0670391	0.0764039	0.0247901	0.0328729	0.0279514	-1.45055	0.000259884	-0.334062	0.0180848
P18653	Rps6ka1	Ribosomal protein S6 kinase alpha-1	15	1.22734e+06	1.28206e+06	7.30472e+06	6.88695e+06	3.0516e+06	2.85441e+06	2.59562e+06	2.05784e+06	1.4268e+06	1.9058e+06	3.05931e+07	0.0401182	0.0419069	0.23877	0.225114	0.099748	0.0933022	0.0848433	0.0672646	0.0466378	0.0622949	1.17261	0.000993956	2.49934	0.000447108
P18654	Rps6ka3	Ribosomal protein S6 kinase alpha-3	15	1.36624e+06	1.33173e+06	4.31236e+06	4.03731e+06	1.99958e+06	2.05012e+06	1.73234e+06	1.21672e+06	914334	1.15712e+06	2.01179e+07	0.067912	0.0661963	0.214355	0.200683	0.0993931	0.101906	0.0861098	0.0604798	0.0454489	0.0575169	0.510954	0.0139913	1.62918	0.000978466
P18760	Cfl1	Cofilin-1	13	3.2114e+06	3.41602e+06	1.39772e+07	1.33652e+07	6.44509e+06	5.82362e+06	5.79106e+06	1.55489e+06	1.78388e+06	1.80452e+06	5.71728e+07	0.05617	0.059749	0.244472	0.233768	0.11273	0.10186	0.10129	0.0271962	0.0312015	0.0315625	0.860222	0.00130195	2.04494	0.00072339
P18826	Phka1	Phosphorylase b kinase regulatory subunit alpha, skeletal muscle isoform	2	23508.9	19523.8	59731.9	50213.9	24093.2	29340.8	21034.2	27548.2	15979.3	24229.7	295204	0.079636	0.0661367	0.202341	0.170099	0.0816156	0.0993916	0.0712532	0.0933193	0.0541296	0.0820777	0.198872	0.405177	1.35407	0.0178515
P18872	Gnao1	Guanine nucleotide-binding protein G(o) subunit alpha	2	7542.45	7087.87	81398.9	72678.7	41612	38054.7	34666	5741.74	6459.35	3596.87	298838	0.0252392	0.0237181	0.272384	0.243204	0.139246	0.127342	0.116002	0.0192135	0.0216148	0.0120362	2.37793	0.000181821	3.39501	0.000753251
P19096	Fasn	Fatty acid synthase	93	1.69169e+07	1.66329e+07	4.82583e+07	4.466e+07	1.70284e+07	1.86698e+07	1.52606e+07	8.59353e+06	7.33645e+06	9.25028e+06	2.02607e+08	0.083496	0.0820944	0.238187	0.220427	0.0840462	0.0921479	0.0753209	0.0424147	0.0362102	0.0456562	0.0132329	0.910991	1.46863	0.00151435
P19157	Gstp1	Glutathione S-transferase P 1	5	801553	898482	3.06209e+06	3.06956e+06	1.70505e+06	1.32255e+06	1.73592e+06	577438	787655	812124	1.47724e+07	0.0542601	0.0608216	0.207284	0.20779	0.115421	0.0895284	0.117511	0.0390889	0.0533193	0.0549757	0.893064	0.0144849	1.85306	0.00196979
P19182	Ifrd1	Interferon-related developmental regulator 1	5	83408.1	86086.4	151992	147822	54415.2	68580.8	42310.2	21223	18059.8	20276.2	694174	0.120155	0.124013	0.218953	0.212947	0.0783884	0.0987949	0.0609504	0.030573	0.0260163	0.0292092	-0.648714	0.0883241	0.822869	0.0013594
P19253	Rpl13a	60S ribosomal protein L13a	13	4.88122e+06	4.61217e+06	1.3586e+07	1.29348e+07	7.06435e+06	6.76957e+06	6.7256e+06	2.96366e+06	2.85186e+06	3.11213e+06	6.55014e+07	0.0745208	0.0704133	0.207416	0.197473	0.10785	0.10335	0.102679	0.0452458	0.043539	0.0475124	0.530085	0.00106266	1.48228	0.00133008
P19258	Mpv17	Protein Mpv17	3	143489	129951	573671	566769	333261	267468	283367	245012	184993	239686	2.96767e+06	0.0483508	0.043789	0.193307	0.190981	0.112297	0.0901275	0.0954849	0.0825605	0.0623362	0.0807658	1.10344	0.0037239	2.06204	0.00121757
P19324	Serpinh1	Serpin H1	18	2.56101e+06	2.45343e+06	923147	799148	376689	705826	739308	1.33911e+07	1.12669e+07	1.36663e+07	4.68829e+07	0.0546257	0.052331	0.0196905	0.0170456	0.00803468	0.0150551	0.0157692	0.285628	0.24032	0.2915	-2.10806	0.0138438	-1.54517	0.00489954
P19426	Nelfe	Negative elongation factor E	10	135149	129509	473639	427852	203019	176618	214314	89054	111686	114839	2.07568e+06	0.0651107	0.0623935	0.228185	0.206126	0.0978086	0.0850893	0.10325	0.0429035	0.0538069	0.055326	0.576859	0.0134116	1.76665	0.00202012
P19536	Cox5b	Cytochrome c oxidase subunit 5B, mitochondrial	6	481314	454714	1.80296e+06	1.76667e+06	899741	892466	780444	649044	545690	609879	8.88292e+06	0.0541843	0.0511897	0.202969	0.198884	0.101289	0.10047	0.087859	0.0730665	0.0614314	0.0686575	0.871232	0.00243143	1.93166	0.000508008
P19783	Cox4i1	Cytochrome c oxidase subunit 4 isoform 1, mitochondrial	5	86455.7	104012	283280	230010	139966	117399	131503	77419.4	116213	88346.7	1.3746e+06	0.062895	0.075667	0.206081	0.167328	0.101822	0.0854054	0.0956659	0.0563212	0.0845426	0.0642706	0.447135	0.047922	1.42857	0.0192107
P20029	Hspa5	Endoplasmic reticulum chaperone BiP	45	3.28644e+07	3.47404e+07	1.42951e+07	1.39153e+07	5.81708e+06	5.76102e+06	5.36191e+06	3.6457e+06	3.41296e+06	3.82158e+06	1.23635e+08	0.265817	0.28099	0.115623	0.112551	0.0470502	0.0465969	0.0433687	0.0294875	0.0276051	0.03091	-2.58204	2.29525e-05	-1.26047	0.0012444
P20060	Hexb	Beta-hexosaminidase subunit beta	5	248066	269642	178939	188144	47415.4	42940.5	40782.7	22669.8	27852.6	20785.4	1.08724e+06	0.228162	0.248007	0.164581	0.173048	0.0436109	0.039495	0.0375103	0.0208508	0.0256177	0.0191176	-2.5676	0.00010691	-0.495231	0.0195103
P20108	Prdx3	Thioredoxin-dependent peroxide reductase, mitochondrial	7	274063	281445	865840	828883	385479	368857	458557	214855	193886	265482	4.13735e+06	0.0662412	0.0680255	0.209274	0.200342	0.0931706	0.0891529	0.110834	0.0519307	0.0468624	0.0641671	0.535257	0.0231865	1.60895	0.000524079
P20152	Vim	Vimentin	40	3.15923e+06	2.62974e+06	1.35664e+07	1.18021e+07	5.96422e+06	6.69685e+06	5.59072e+06	2.65603e+06	2.50247e+06	3.66051e+06	5.82283e+07	0.0542559	0.0451626	0.232987	0.202687	0.102428	0.11501	0.0960137	0.045614	0.0429769	0.0628647	1.0737	0.00453812	2.13422	0.00600709
P20444	Prkca	Protein kinase C alpha type	13	334000	369760	2.75894e+06	3.05667e+06	1.54292e+06	1.38622e+06	1.1899e+06	411150	352927	385222	1.17877e+07	0.0283346	0.0313682	0.234052	0.25931	0.130892	0.117599	0.100944	0.0348795	0.0299402	0.0326799	1.95793	0.00098407	3.04675	0.00116658
P20615	Hoxb9	Homeobox protein Hox-B9	5	527253	491599	616338	603994	224301	208766	204317	114939	112245	128524	3.23227e+06	0.163121	0.152091	0.190682	0.186863	0.069394	0.0645881	0.0632116	0.0355596	0.0347263	0.0397627	-1.26194	0.000293512	0.26114	0.0382214
P20664	Prim1	DNA primase small subunit	23	1.61267e+06	1.49085e+06	5.36197e+06	5.09146e+06	2.95136e+06	2.56722e+06	2.67716e+06	1.80066e+06	1.34702e+06	1.62603e+06	2.65264e+07	0.0607948	0.0562025	0.202137	0.191939	0.111261	0.0967798	0.100924	0.0678818	0.0507802	0.0612986	0.81464	0.00264617	1.75263	0.00149561
P21107	Tpm3	Tropomyosin alpha-3 chain	5	576979	582292	2.7219e+06	2.5065e+06	878657	864040	792926	273234	399586	254723	9.85084e+06	0.0585715	0.0591109	0.276312	0.254445	0.0891961	0.0877124	0.0804932	0.0277371	0.0405636	0.025858	0.54273	0.00277472	2.17194	0.000758156
P21126	Ubl4a	Ubiquitin-like protein 4A	7	165690	187557	515315	458312	188483	206338	174243	126213	110207	122674	2.25503e+06	0.0734755	0.0831725	0.228518	0.20324	0.0835832	0.091501	0.0772686	0.0559696	0.0488718	0.0544002	0.102276	0.431321	1.46299	0.00700259
P21271	Myo5b	Unconventional myosin-Vb	7	102288	105681	106190	92271.6	57613.8	60486.3	54684	215624	172848	244275	1.21196e+06	0.0843989	0.0871984	0.0876185	0.0761341	0.0475376	0.0499078	0.0451203	0.177913	0.142618	0.201553	-0.853393	0.000646685	-0.0708733	0.566048
P21278	Gna11	Guanine nucleotide-binding protein subunit alpha-11	8	526150	474213	1.42895e+06	1.26641e+06	809496	815214	791438	482313	422548	499743	7.51647e+06	0.0699996	0.0630899	0.190109	0.168484	0.107696	0.108457	0.105294	0.0641675	0.0562163	0.0664864	0.689056	0.00130209	1.42927	0.00640347
P21279	Gnaq	Guanine nucleotide-binding protein G(q) subunit alpha	9	262216	238468	727600	687247	433231	421527	446484	240239	229940	251364	3.93831e+06	0.0665809	0.0605507	0.184749	0.174503	0.110004	0.107032	0.113369	0.0610004	0.0583854	0.0638254	0.79418	0.000917498	1.49971	0.00282634
P21619	Lmnb2	Lamin-B2	4	18857.9	17997.8	69993.8	61006.9	41045.3	45484.3	39609.2	22058.8	18923.5	29371.6	364349	0.0517577	0.0493972	0.192107	0.167441	0.112654	0.124837	0.108712	0.060543	0.0519379	0.0806139	1.18798	0.000692514	1.82661	0.00326888
P21956	Mfge8	Lactadherin	5	817536	862090	272429	362934	106500	69696.1	65650.3	51622.1	43483.3	46273.6	2.69821e+06	0.302991	0.319504	0.100966	0.134509	0.0394704	0.0258305	0.024331	0.0191319	0.0161156	0.0171497	-3.41527	0.00125083	-1.41677	0.0213553
P21958	Tap1	Antigen peptide transporter 1	2	2651.67	1699.44	2846.35	4314.12	2236.94	1873.41	2455.36	12572.9	6412.06	10880.9	47943.1	0.0553088	0.035447	0.0593694	0.0899843	0.0466582	0.0390757	0.051214	0.262246	0.133743	0.226954	0.0350615	0.908647	0.723111	0.241492
P21981	Tgm2	Protein-glutamine gamma-glutamyltransferase 2	10	112943	121170	1.97249e+06	1.93288e+06	839409	743250	650732	114842	109342	94705.4	6.69176e+06	0.0168779	0.0181074	0.294763	0.288845	0.125439	0.111069	0.0972438	0.0171617	0.0163398	0.0141525	2.66211	0.00033169	4.061	0.000168926
P21995	Emb	Embigin	3	58238.6	58117	182150	158469	89174.3	74038.1	75811.3	33849.7	34027.3	38705.8	802581	0.0725641	0.0724127	0.226955	0.19745	0.111109	0.09225	0.0944594	0.0421761	0.0423974	0.0482267	0.448634	0.0259142	1.54612	0.0041962
P22315	Fech	Ferrochelatase, mitochondrial	5	107700	100747	307526	339011	91229.1	86430.4	78578.9	39184.3	37766.6	37336	1.22551e+06	0.0878822	0.0822082	0.250937	0.276629	0.0744418	0.0705261	0.0641194	0.0319739	0.0308171	0.0304657	-0.289083	0.0473467	1.63214	0.0027149
P22366	Myd88	Myeloid differentiation primary response protein MyD88	6	136905	134191	774014	790777	411434	375684	327750	175627	139810	165835	3.43203e+06	0.0398903	0.0390997	0.225527	0.230411	0.119881	0.109464	0.0954976	0.0511729	0.0407367	0.0483198	1.44886	0.00133246	2.52909	6.99387e-05
P22437	Ptgs1	Prostaglandin G/H synthase 1	3	18254.8	15470.6	130710	144987	19736.1	16315.9	10368	5566.86	4703.24	5913.61	372027	0.0490685	0.0415846	0.351346	0.389723	0.0530502	0.0438569	0.0278691	0.0149636	0.0126422	0.0158957	-0.169148	0.675888	3.03418	0.00214831
P22518	Clk1	Dual specificity protein kinase CLK1	2	92593.8	90427	195146	173278	86303.5	87818.4	80579.6	66448.8	62876.6	64340.5	999812	0.0926113	0.090444	0.195183	0.17331	0.0863197	0.0878349	0.0805947	0.0664614	0.0628885	0.0643526	-0.10905	0.119834	1.00691	0.00745342
P22682	Cbl	E3 ubiquitin-protein ligase CBL	11	180724	164328	1.7826e+06	1.57653e+06	891813	827563	725050	101025	91701.2	55879.9	6.39721e+06	0.0282504	0.0256874	0.278652	0.24644	0.139407	0.129363	0.113338	0.0157921	0.0143346	0.00873504	2.23605	0.000370018	3.28211	0.00116382
P22777	Serpine1	Plasminogen activator inhibitor 1	4	141459	166873	128280	147972	70371.9	67250.4	59536.7	30762.8	25076	29827.2	867409	0.163082	0.19238	0.147889	0.170591	0.0811289	0.0775302	0.0686374	0.0354652	0.0289091	0.0343865	-1.22872	0.00243162	-0.157252	0.423329
P22892	Ap1g1	AP-1 complex subunit gamma-1	10	977442	980398	2.48019e+06	2.20464e+06	1.25791e+06	1.19911e+06	1.17159e+06	1.17997e+06	950473	1.26503e+06	1.36667e+07	0.0715197	0.071736	0.181477	0.161314	0.0920414	0.0877391	0.0857259	0.0863384	0.0695464	0.0925623	0.30456	0.00437486	1.25624	0.0045451
P23116	Eif3a	Eukaryotic translation initiation factor 3 subunit A	66	5.45013e+06	5.32895e+06	1.87999e+07	1.62488e+07	6.91919e+06	7.33027e+06	6.09455e+06	3.17109e+06	2.85646e+06	2.8526e+06	7.5052e+07	0.0726181	0.0710035	0.250492	0.2165	0.092192	0.0976693	0.0812045	0.0422519	0.0380598	0.0380083	0.327259	0.04934	1.69739	0.00390941
P23188	Furin	Furin	2	121935	120228	62254.7	68890.1	24560.4	20149.8	19663.5	10796.8	8192.48	8469.51	465140	0.262147	0.258476	0.133841	0.148106	0.0528021	0.0433199	0.0422743	0.023212	0.0176129	0.0182085	-2.50366	0.000315324	-0.886629	0.00685026
P23198	Cbx3	Chromobox protein homolog 3	9	621107	659455	4.49289e+06	4.1908e+06	1.35906e+06	1.42717e+06	1.18689e+06	529616	682447	614112	1.57635e+07	0.0394015	0.0418342	0.285018	0.265854	0.0862156	0.0905362	0.0752931	0.0335975	0.0432928	0.0389577	1.04485	0.00232174	2.7613	0.000575077
P23249	Mov10	Putative helicase MOV-10	24	1.00493e+06	1.08801e+06	3.29597e+06	2.68808e+06	1.55593e+06	1.50386e+06	1.57384e+06	999120	1.02919e+06	1.03896e+06	1.57779e+07	0.0636923	0.0689579	0.208898	0.17037	0.0986146	0.0953145	0.0997495	0.063324	0.0652296	0.0658491	0.562518	0.00148018	1.50925	0.0107599
P23475	Xrcc6	X-ray repair cross-complementing protein 6	13	299277	306177	1.04817e+06	841631	455962	461701	431642	216261	253395	270480	4.5847e+06	0.0652774	0.0667823	0.228624	0.183574	0.099453	0.100705	0.0941484	0.0471701	0.0552698	0.0589961	0.570646	0.000769053	1.63357	0.00935969
P23492	Pnp	Purine nucleoside phosphorylase	3	19132.1	24394.5	95054.5	101251	47954.5	47220.7	40160	17402.3	21020.9	18926.8	432517	0.0442343	0.0564013	0.21977	0.234097	0.110873	0.109176	0.092852	0.0402349	0.0486013	0.0437596	1.05767	0.0080992	2.18303	0.00681207
P23591	Gfus	GDP-L-fucose synthase	8	123351	122195	578279	544782	208436	200683	181469	59332.4	65086.7	46335.2	2.12995e+06	0.0579126	0.0573699	0.271499	0.255773	0.0978595	0.0942194	0.0851988	0.0278563	0.0305579	0.0217542	0.678771	0.00309481	2.19275	0.000394672
P23611	Irf8	Interferon regulatory factor 8	4	28389.9	28524.8	154106	163658	76435.7	80144.1	58103.4	19895.6	20395.4	21048.3	650701	0.0436297	0.0438369	0.236831	0.25151	0.117467	0.123166	0.0892935	0.0305757	0.0313438	0.0323471	1.31636	0.00586567	2.48044	0.000307627
P23927	Cryab	Alpha-crystallin B chain	25	1.17306e+07	1.29435e+07	2.4285e+07	2.22555e+07	1.36526e+07	1.23482e+07	1.3135e+07	1.96051e+07	1.42544e+07	1.85221e+07	1.62732e+08	0.0720854	0.0795386	0.149233	0.136762	0.083896	0.0758803	0.0807158	0.120475	0.0875943	0.113819	0.0810455	0.364066	0.915865	0.0105599
P23949	Zfp36l2	mRNA decay activator protein ZFP36L2	7	185785	184153	920788	892724	377456	377939	274601	58600.4	53286.9	50580.6	3.37591e+06	0.0550326	0.0545492	0.272752	0.264439	0.111808	0.111952	0.0813413	0.0173584	0.0157844	0.0149828	0.87666	0.0213918	2.29327	0.000102476
P23950	Zfp36l1	mRNA decay activator protein ZFP36L1	3	16970.4	16410.8	47088.1	40299.8	22547.3	23483.5	21618	9399.55	8049.09	7582.03	213449	0.0795057	0.0768843	0.220607	0.188803	0.105633	0.11002	0.10128	0.0440366	0.0377098	0.0355216	0.433444	0.00287091	1.38423	0.00681621
P24270	Cat	Catalase	28	2.82152e+06	2.96205e+06	1.3289e+07	1.36933e+07	2.16335e+06	1.94155e+06	1.26839e+06	709038	668894	659955	4.0177e+07	0.0702274	0.0737251	0.330761	0.340824	0.0538455	0.0483249	0.0315701	0.0176479	0.0166487	0.0164262	-0.727045	0.0970406	2.22224	0.000343387
P24288	Bcat1	Branched-chain-amino-acid aminotransferase, cytosolic	8	213484	196461	3.00559e+06	3.19648e+06	995570	990310	675521	113707	89617.7	69377.9	9.54612e+06	0.0223635	0.0205802	0.314849	0.334846	0.104291	0.10374	0.0707639	0.0119113	0.00938787	0.00726765	2.09228	0.00330552	3.91981	0.000362069
P24369	Ppib	Peptidyl-prolyl cis-trans isomerase B	2	103395	107283	95878.4	74448.6	46356	43614.7	43950.1	26665.1	35973.3	51143.4	628708	0.164457	0.17064	0.152501	0.118415	0.0737321	0.069372	0.0699055	0.0424126	0.0572178	0.0813469	-1.23891	7.87354e-05	-0.317997	0.22678
P24383	Wnt7a	Protein Wnt-7a	2	293732	320490	52750.7	54586.8	24014.2	25907.9	27458.4	16992.3	14520.2	13757.1	844209	0.347937	0.379634	0.0624853	0.0646603	0.0284457	0.0306889	0.0325255	0.020128	0.0171997	0.0162958	-3.57448	3.08027e-05	-2.51545	0.000720588
P24452	Capg	Macrophage-capping protein	9	377681	395481	1.21389e+07	1.32663e+07	2.9654e+06	2.26291e+06	1.98881e+06	229039	290106	173965	3.40886e+07	0.0110794	0.0116015	0.356098	0.389172	0.0869909	0.0663831	0.0583424	0.00671891	0.00851035	0.00510332	2.61764	0.00128705	5.03717	0.000205195
P24472	Gsta4	Glutathione S-transferase A4	5	2953.87	3238.93	105265	104577	37147.5	36280.4	35010.2	4627.88	3304.31	4642.75	337048	0.00876396	0.00960973	0.312314	0.310274	0.110214	0.107642	0.103873	0.0137306	0.00980368	0.0137748	3.54627	1.01521e-05	5.08409	0.000171681
P24527	Lta4h	Leukotriene A-4 hydrolase	14	439147	486694	2.12039e+06	2.23857e+06	923597	898530	840136	270211	255714	268982	8.74198e+06	0.0502342	0.0556733	0.242553	0.256072	0.105651	0.102783	0.0961037	0.0309096	0.0292513	0.030769	0.939625	0.00114702	2.23652	0.00140246
P24547	Impdh2	Inosine-5'-monophosphate dehydrogenase 2	17	1.68859e+06	1.87111e+06	8.9901e+06	6.73883e+06	4.9829e+06	5.73694e+06	4.18027e+06	1.31413e+06	1.47632e+06	1.23798e+06	3.82172e+07	0.044184	0.0489599	0.235237	0.17633	0.130384	0.150114	0.109382	0.0343858	0.0386298	0.0323934	1.47043	0.0037906	2.13056	0.0105615
P24668	M6pr	Cation-dependent mannose-6-phosphate receptor	2	28026.3	29047.4	72951.6	61882.6	34241.3	24651.4	27320.2	10917.1	11786.3	7955.39	308779	0.0907648	0.0940716	0.236258	0.20041	0.110893	0.0798348	0.0884779	0.0353556	0.0381705	0.025764	-0.00346979	0.985969	1.23564	0.00952713
P24788	Cdk11b	Cyclin-dependent kinase 11B	8	189361	192948	752977	664416	506038	536583	476174	305852	261639	301060	4.18705e+06	0.0452254	0.0460821	0.179835	0.158684	0.120858	0.128153	0.113726	0.0730471	0.0624877	0.0719026	1.4035	0.000217467	1.88767	0.00232952
P24860	Ccnb1	G2/mitotic-specific cyclin-B1	6	254105	232849	2.02578e+06	1.90261e+06	1.4341e+06	1.16404e+06	1.18063e+06	376122	281207	329424	9.18086e+06	0.0276777	0.0253624	0.220652	0.207236	0.156205	0.12679	0.128597	0.0409681	0.0306297	0.0358815	2.3658	0.000395071	3.01274	0.000662416
P25206	Mcm3	DNA replication licensing factor MCM3	39	4.29827e+06	4.44636e+06	1.58102e+07	1.29418e+07	6.25803e+06	5.52948e+06	5.43909e+06	4.40238e+06	4.59611e+06	5.15623e+06	6.8878e+07	0.0624041	0.0645542	0.22954	0.187894	0.0908568	0.0802794	0.078967	0.0639157	0.0667283	0.0748603	0.390549	0.0190206	1.71019	0.00725493
P25444	Rps2	40S ribosomal protein S2	15	6.67033e+06	6.78268e+06	2.15091e+07	2.10153e+07	1.18528e+07	1.18364e+07	1.01374e+07	5.50005e+06	4.30146e+06	5.74703e+06	1.05353e+08	0.0633143	0.0643808	0.204163	0.199476	0.112506	0.11235	0.0962234	0.0522062	0.0408292	0.0545505	0.741502	0.00465514	1.66032	0.00015443
P25799	Nfkb1	Nuclear factor NF-kappa-B p105 subunit	25	327516	351667	4.3129e+06	3.94022e+06	1.78217e+06	1.80433e+06	1.38752e+06	474366	485509	446925	1.53131e+07	0.0213879	0.0229651	0.281647	0.25731	0.116382	0.117829	0.09061	0.0309778	0.0317054	0.0291858	2.27824	0.000806137	3.60251	0.00053
P25911	Lyn	Tyrosine-protein kinase Lyn	4	5345.37	5254.48	24714.2	21817.1	15299.9	13426.9	16603.2	11432.2	9075.21	11226.5	134195	0.0398328	0.0391555	0.184166	0.162577	0.114013	0.100055	0.123724	0.0851909	0.067627	0.0836581	1.50605	0.000974861	2.13141	0.00180948
P25916	Bmi1	Polycomb complex protein BMI-1	2	81024.9	88349.5	772222	766939	274640	253485	221877	154395	128880	163161	2.90497e+06	0.0278918	0.0304132	0.265828	0.264009	0.0945413	0.0872589	0.0763784	0.0531486	0.0443653	0.056166	1.55753	0.00111068	3.1852	0.000386336
P25976	Ubtf	Nucleolar transcription factor 1	14	231635	256369	1.47703e+06	1.34649e+06	431402	383350	399365	132465	162653	140939	4.96171e+06	0.0466846	0.0516696	0.297687	0.271377	0.0869463	0.0772618	0.0804894	0.0266974	0.0327817	0.0284054	0.730095	0.00325649	2.53284	0.00152588
P26039	Tln1	Talin-1	94	5.62771e+06	5.59496e+06	3.10762e+07	2.61909e+07	1.27338e+07	1.27909e+07	1.07381e+07	4.81053e+06	4.57051e+06	4.79781e+06	1.18931e+08	0.0473189	0.0470435	0.261295	0.220218	0.107069	0.107548	0.0902884	0.0404479	0.0384298	0.040341	1.10243	0.0019655	2.34603	0.00275724
P26040	Ezr	Ezrin	35	2.01288e+06	2.25264e+06	2.28733e+07	2.28206e+07	8.45332e+06	7.03259e+06	6.61512e+06	2.54077e+06	3.12682e+06	2.376e+06	8.01041e+07	0.0251284	0.0281214	0.285544	0.284888	0.105529	0.0877932	0.0825816	0.0317184	0.0390344	0.0296615	1.78267	0.00128061	3.42349	0.000561993
P26041	Msn	Moesin	34	1.07881e+06	1.44186e+06	7.8234e+06	7.97516e+06	2.96552e+06	2.38983e+06	2.75777e+06	798282	1.2101e+06	932044	2.93728e+07	0.0367282	0.0490882	0.266349	0.271515	0.100962	0.081362	0.0938886	0.0271776	0.041198	0.0317316	1.11088	0.0108212	2.66297	0.00614402
P26043	Rdx	Radixin	12	132192	159907	837861	843300	352544	305195	311454	102639	139756	128112	3.31296e+06	0.0399015	0.0482672	0.252904	0.254546	0.106414	0.0921216	0.0940108	0.0309809	0.0421845	0.03867	1.14892	0.0032178	2.53144	0.00293217
P26231	Ctnna1	Catenin alpha-1	23	669703	743503	2.77019e+06	2.59285e+06	1.16461e+06	1.26962e+06	1.02138e+06	326541	368138	354934	1.12815e+07	0.059363	0.0659048	0.245553	0.229833	0.103232	0.11254	0.090536	0.0289449	0.0326321	0.0314617	0.701252	0.0126253	1.92526	0.0021417
P26369	U2af2	Splicing factor U2AF 65 kDa subunit	2	47656.5	53565.5	320377	222701	79047.6	78590.6	79437.3	34954.7	39140.2	53947.7	1.00942e+06	0.0472119	0.0530657	0.317388	0.220623	0.0783101	0.0778574	0.0786962	0.0346286	0.0387751	0.0534444	0.64531	0.00199382	2.40238	0.0129016
P26443	Glud1	Glutamate dehydrogenase 1, mitochondrial	12	299536	306570	702830	623869	386826	356501	357741	306213	328228	362008	4.03032e+06	0.0743205	0.0760658	0.174386	0.154794	0.095979	0.0884549	0.0887624	0.0759773	0.0814396	0.0898213	0.275365	0.0125789	1.12774	0.00597724
P26450	Pik3r1	Phosphatidylinositol 3-kinase regulatory subunit alpha	5	83657.1	70723.1	336617	310011	186419	168154	155411	137492	130015	129387	1.70789e+06	0.0489828	0.0414097	0.197096	0.181517	0.109152	0.0984573	0.0909961	0.0805039	0.0761264	0.0757588	1.14007	0.00336158	2.07031	0.00422071
P26516	Psmd7	26S proteasome non-ATPase regulatory subunit 7	9	364498	416363	1.24455e+06	1.13417e+06	824630	808913	732048	303682	268889	291823	6.38957e+06	0.0570457	0.0651629	0.194779	0.177503	0.129059	0.126599	0.114569	0.0475279	0.0420825	0.0456717	1.01535	0.00198854	1.60868	0.00525164
P26638	Sars1	Serine--tRNA ligase, cytoplasmic	11	127538	142003	596845	541352	258615	255766	248244	89577	112752	108501	2.48119e+06	0.051402	0.0572319	0.240548	0.218182	0.10423	0.103082	0.10005	0.0361024	0.0454426	0.0437293	0.917369	0.000672541	2.07854	0.00252753
P26645	Marcks	Myristoylated alanine-rich C-kinase substrate	6	219044	262085	897560	837745	360280	366875	319209	154447	132110	149817	3.69917e+06	0.0592144	0.0708497	0.242638	0.226468	0.0973946	0.0991775	0.0862921	0.0417519	0.0357135	0.0405003	0.539007	0.0235524	1.85563	0.00553568
P27048	Snrpb	Small nuclear ribonucleoprotein-associated protein B	0	72346	83640.1	262596	218467	122057	122468	96948	71735.5	62738.9	80205.8	1.1932e+06	0.0606318	0.0700972	0.220077	0.183093	0.102293	0.102638	0.0812503	0.0601201	0.0525802	0.0672189	0.540788	0.045683	1.62251	0.0106766
P27546	Map4	Microtubule-associated protein 4	49	1.99119e+06	2.05144e+06	1.80699e+07	1.62015e+07	1.06487e+07	9.58634e+06	9.81269e+06	2.15671e+06	2.18765e+06	1.84665e+06	7.45528e+07	0.0267084	0.0275166	0.242377	0.217316	0.142835	0.128585	0.131621	0.0289286	0.0293436	0.0247697	2.30761	4.15871e-05	3.08165	0.00070061
P27577	Ets1	Protein C-ets-1	2	21485.1	19054.9	308989	284436	88128.8	87944.2	65611.4	33821.1	19620.3	31217.1	960308	0.0223731	0.0198425	0.32176	0.296193	0.0917714	0.0915792	0.0683233	0.035219	0.0204312	0.0325074	1.97997	0.00199291	3.87301	0.00073677
P27601	Gna13	Guanine nucleotide-binding protein subunit alpha-13	13	1.18904e+06	1.15821e+06	3.46692e+06	3.24213e+06	1.65338e+06	1.57094e+06	1.47341e+06	1.1169e+06	846050	1.07277e+06	1.67897e+07	0.0708192	0.068983	0.206491	0.193102	0.0984755	0.0935654	0.0877565	0.0665228	0.050391	0.0638942	0.414558	0.00736156	1.51446	0.00117405
P27612	Plaa	Phospholipase A-2-activating protein	18	738940	729188	2.08467e+06	1.7512e+06	1.2463e+06	1.19266e+06	1.01693e+06	450713	365357	393455	9.96941e+06	0.0741207	0.0731425	0.209106	0.175657	0.125013	0.119632	0.102005	0.0452096	0.0366478	0.0394662	0.64474	0.0112951	1.38013	0.00824523
P27641	Xrcc5	X-ray repair cross-complementing protein 5	8	55211.8	52433.7	329054	293981	96796.9	91223.7	82680.1	38311	48251.7	47375.6	1.13532e+06	0.0486311	0.0461841	0.289834	0.258941	0.0852596	0.0803507	0.0728254	0.0337446	0.0425005	0.0417289	0.742901	0.00372371	2.53122	0.0012458
P27659	Rpl3	60S ribosomal protein L3	24	9.24779e+06	8.75608e+06	2.74432e+07	2.56009e+07	1.58107e+07	1.4384e+07	1.41759e+07	6.55903e+06	6.13437e+06	6.61613e+06	1.34728e+08	0.0686404	0.0649908	0.203693	0.190019	0.117353	0.106763	0.105219	0.0486835	0.0455315	0.0491073	0.715167	0.00201261	1.55855	0.00166969
P27661	H2ax	Histone H2AX	2	154990	205056	318145	436960	233111	448481	329389	143364	176912	313217	2.75963e+06	0.0561633	0.0743058	0.115286	0.15834	0.0844719	0.162515	0.11936	0.0519507	0.0641073	0.1135	0.867854	0.108232	1.0645	0.0732981
P27773	Pdia3	Protein disulfide-isomerase A3	45	7.99003e+07	8.6331e+07	2.21509e+07	2.57828e+07	4.5995e+06	4.83936e+06	3.27784e+06	1.87742e+06	1.92148e+06	1.60743e+06	2.32288e+08	0.343971	0.371655	0.0953598	0.110995	0.0198009	0.0208334	0.0141111	0.00808229	0.00827196	0.00691999	-4.31295	0.000337591	-1.79715	0.00464658
P27889	Hnf1b	Hepatocyte nuclear factor 1-beta	3	75097.2	70563.6	387954	369724	124589	123218	106750	78945	78989.8	98301.8	1.51413e+06	0.0495975	0.0466033	0.256222	0.244182	0.0822842	0.0813783	0.0705027	0.0521387	0.0521683	0.0649228	0.69563	0.00584555	2.37925	0.000568865
P28028	Braf	Serine/threonine-protein kinase B-raf	4	117726	100857	515461	503156	250144	242421	222399	97813.5	81555.1	99317.4	2.23085e+06	0.0527716	0.0452103	0.23106	0.225544	0.11213	0.108667	0.0996926	0.0438458	0.0365578	0.04452	1.12727	0.00176822	2.22456	0.0025662
P28271	Aco1	Cytoplasmic aconitate hydratase	8	18083.9	17474	178432	194153	76085.4	90299.2	53218	15910.7	13009	23051	679716	0.0266051	0.0257078	0.26251	0.285638	0.111937	0.132848	0.0782945	0.0234079	0.0191389	0.0339127	2.00812	0.00621607	3.38825	0.000376291
P28352	Apex1	DNA-(apurinic or apyrimidinic site) endonuclease	4	33721.2	39793	106840	89711.5	42016.5	45713.9	40039	26106.7	35782.5	35873.3	495597	0.0680416	0.080293	0.215578	0.181017	0.0847795	0.0922399	0.0807894	0.0526773	0.0722006	0.0723839	0.215246	0.156918	1.41825	0.0146606
P28474	Adh5	Alcohol dehydrogenase class-3	4	88386.6	107161	830527	824609	431282	353100	404188	226366	228079	276751	3.77045e+06	0.0234419	0.0284212	0.220273	0.218703	0.114385	0.0936492	0.107199	0.0600369	0.0604911	0.0734	2.02041	0.000900311	3.08803	0.00202099
P28656	Nap1l1	Nucleosome assembly protein 1-like 1	3	31205.9	39032.7	169738	123729	126204	135213	109751	12254.2	12642.4	7410.52	767180	0.0406761	0.0508782	0.221249	0.161278	0.164503	0.176246	0.143057	0.0159731	0.0164791	0.00965942	1.82042	0.00162238	2.05393	0.0180082
P28658	Atxn10	Ataxin-10	8	376049	380400	1.7606e+06	1.57306e+06	711245	690304	558386	348543	250563	290163	6.93931e+06	0.0541911	0.0548182	0.253713	0.226688	0.102495	0.0994773	0.0804671	0.0502274	0.0361078	0.0418144	0.780394	0.0118533	2.13753	0.00145657
P28659	Celf1	CUGBP Elav-like family member 1	3	278964	259798	993525	883789	467196	435178	411209	159517	175051	175722	4.23995e+06	0.0657941	0.0612739	0.234325	0.208443	0.110189	0.102637	0.0969844	0.0376225	0.0412862	0.0414443	0.699766	0.00300049	1.79939	0.00300208
P28660	Nckap1	Nck-associated protein 1	31	2.40671e+06	2.38876e+06	6.90358e+06	6.40156e+06	3.83916e+06	3.81219e+06	4.41779e+06	2.76784e+06	2.21827e+06	2.87549e+06	3.80314e+07	0.0632822	0.0628103	0.181523	0.168323	0.100947	0.100238	0.116162	0.0727778	0.0583273	0.0756085	0.74325	0.00366038	1.47122	0.00138087
P28661	Septin4	Septin-4	1	31106.7	33057.2	162412	121346	61738.7	56761.7	44932.9	122398	141774	154539	930066	0.0334457	0.0355428	0.174624	0.13047	0.0663809	0.0610298	0.0483115	0.131602	0.152435	0.166159	0.75186	0.025005	2.13023	0.0100143
P28667	Marcksl1	MARCKS-related protein	8	283899	316603	1.78782e+06	1.78635e+06	789505	746470	731152	190275	217417	183406	7.0329e+06	0.0403673	0.0450175	0.254208	0.253999	0.112259	0.10614	0.103962	0.0270549	0.0309143	0.0260782	1.33304	0.000351514	2.57551	0.000931287
P28704	Rxrb	Retinoic acid receptor RXR-beta	3	41848.4	43297.9	233679	220141	83448.8	69214.2	56941.9	35741.6	32954.5	35792.7	853059	0.0490568	0.050756	0.27393	0.25806	0.097823	0.0811365	0.0667502	0.0418982	0.0386309	0.041958	0.697416	0.0430853	2.41367	0.000421431
P28738	Kif5c	Kinesin heavy chain isoform 5C	2	7006.59	6542.9	23041.5	20380.3	9084.03	11090.1	8889.92	3999.43	1875.26	2912.47	94822.5	0.0738916	0.0690015	0.242996	0.214931	0.0958003	0.116956	0.0937532	0.042178	0.0197766	0.030715	0.509578	0.0332924	1.67831	0.00362871
P28740	Kif2a	Kinesin-like protein KIF2A	30	1.05496e+06	1.00383e+06	7.15804e+06	6.47178e+06	7.75634e+06	7.37582e+06	6.82342e+06	2.73516e+06	2.44842e+06	2.41281e+06	4.52406e+07	0.0233189	0.0221888	0.158222	0.143052	0.171446	0.163035	0.150825	0.060458	0.05412	0.053333	2.8282	4.00298e-05	2.72551	0.000883209
P28741	Kif3a	Kinesin-like protein KIF3A	27	390504	380791	3.11449e+06	2.68768e+06	4.82634e+06	4.64596e+06	4.55115e+06	1.49064e+06	1.29261e+06	1.33005e+06	2.47102e+07	0.0158033	0.0154103	0.12604	0.108768	0.195318	0.188018	0.184181	0.0603248	0.0523107	0.053826	3.59914	1.98827e-06	2.90744	0.00137337
P28798	Grn	Progranulin	3	59351.1	79904	72523.8	91723.8	14492.7	17017.1	10069.5	4573.43	7213.74	5042.23	361911	0.163993	0.220783	0.200391	0.253443	0.040045	0.04702	0.0278231	0.0126369	0.0199323	0.0139322	-2.34634	0.00574286	0.244105	0.466062
P28867	Prkcd	Protein kinase C delta type	14	901213	860749	3.21218e+06	3.18844e+06	1.2779e+06	1.29788e+06	1.15964e+06	907687	791662	1.05359e+06	1.46509e+07	0.0615123	0.0587504	0.219247	0.217627	0.0872231	0.0885866	0.0791515	0.0619542	0.0540348	0.0719127	0.497735	0.00575371	1.8614	0.000325048
P29037	Tbp	TATA-box-binding protein	3	198796	189880	584877	590509	338239	337808	327311	223096	177835	208135	3.17649e+06	0.0625835	0.0597769	0.184127	0.1859	0.106482	0.106346	0.103042	0.0702335	0.0559848	0.0655238	0.783448	0.000146083	1.59686	0.000448049
P29341	Pabpc1	Polyadenylate-binding protein 1	10	2.75626e+06	2.97547e+06	1.71487e+07	1.47771e+07	6.77488e+06	6.62096e+06	5.75331e+06	1.50159e+06	1.71182e+06	1.35899e+06	6.13792e+07	0.0449054	0.0484769	0.27939	0.240752	0.110378	0.10787	0.0937339	0.0244642	0.0278893	0.022141	1.15263	0.00155866	2.47475	0.0023714
P29351	Ptpn6	Tyrosine-protein phosphatase non-receptor type 6	23	413241	353685	5.08739e+06	5.39028e+06	1.52774e+06	1.47591e+06	1.06295e+06	203925	165549	142241	1.58229e+07	0.0261166	0.0223527	0.321521	0.340663	0.0965525	0.0932766	0.0671777	0.012888	0.0104626	0.00898958	1.80756	0.00434468	3.77585	0.00100447
P29391	Ftl1	Ferritin light chain 1	1	42547	46652.1	193238	204120	60129.9	45890.5	45984	16531.9	21893.7	16221.2	693208	0.0613769	0.0672988	0.278759	0.294456	0.0867415	0.0662002	0.0663351	0.0238483	0.0315832	0.0234001	0.173639	0.392655	2.15633	0.00128279
P29594	Casp2	Caspase-2	5	64151.9	69674.9	761428	695850	224871	214085	168063	68094.5	57480	69666.7	2.39336e+06	0.0268041	0.0291117	0.318141	0.290741	0.0939559	0.0894494	0.0702204	0.0284514	0.0240164	0.0291083	1.58629	0.00276119	3.4446	0.000654167
P29595	Nedd8	NEDD8	3	560416	573838	1.27769e+06	1.30841e+06	797887	755123	732975	394360	368728	421645	7.19107e+06	0.0779322	0.0797987	0.177677	0.181949	0.110955	0.105008	0.101928	0.0548402	0.0512758	0.0586345	0.425316	0.0030327	1.18903	0.000413643
P29758	Oat	Ornithine aminotransferase, mitochondrial	2	2786.41	3199.32	5214.11	5139.11	3050.52	3284.11	6599.77	7136.63	2463.69	1724.5	40598.2	0.0686338	0.0788046	0.128432	0.126585	0.0751394	0.080893	0.162563	0.175787	0.0606848	0.0424772	0.437572	0.41516	0.793884	0.0155674
P30051	Tead1	Transcriptional enhancer factor TEF-1	2	59772.9	59243	221999	185830	100212	93410.8	80674.6	44592.9	45056.7	47054.5	937846	0.0637342	0.0631692	0.236712	0.198146	0.106853	0.0996013	0.0860212	0.0475482	0.0480427	0.0501729	0.613826	0.014154	1.77113	0.00521825
P30276	Ccnb2	G2/mitotic-specific cyclin-B2	7	110517	107373	896944	911167	502143	394194	394194	125202	110761	116969	3.66946e+06	0.030118	0.0292612	0.244435	0.248311	0.136844	0.107426	0.107426	0.0341199	0.0301845	0.0318763	1.97185	0.000971082	3.05292	6.03158e-05
P30285	Cdk4	Cyclin-dependent kinase 4	7	277379	248843	2.15121e+06	2.13614e+06	1.2991e+06	1.1361e+06	1.0477e+06	369796	327985	326004	9.32026e+06	0.0297609	0.0266992	0.23081	0.229193	0.139385	0.121896	0.112411	0.0396765	0.0351906	0.034978	2.13799	0.000495733	3.02845	0.000670785
P30415	Nktr	NK-tumor recognition protein	7	94336.8	71362.3	732009	684172	216938	212214	193953	108012	102455	118508	2.53396e+06	0.037229	0.0281624	0.28888	0.270001	0.0856124	0.0837479	0.0765414	0.0426258	0.0404327	0.0467678	1.33827	0.00378591	3.10855	0.00441128
P30416	Fkbp4	Peptidyl-prolyl cis-trans isomerase FKBP4	29	3.11922e+06	3.12299e+06	8.819e+06	7.30064e+06	6.65701e+06	6.95878e+06	6.02763e+06	1.192e+06	1.30883e+06	997169	4.55033e+07	0.0685494	0.0686322	0.19381	0.160442	0.146297	0.152929	0.132466	0.0261958	0.0287634	0.0219142	1.06638	0.000882586	1.36226	0.00986283
P30561	Ahr	Aryl hydrocarbon receptor	3	35553.9	34947	115707	113189	52759.6	46760.7	43707.5	32708.7	29730	28364.7	533428	0.0666518	0.0655141	0.216912	0.212191	0.0989067	0.0876608	0.0819371	0.0613179	0.0557339	0.0531745	0.433282	0.0245015	1.69894	0.000140684
P30658	Cbx2	Chromobox protein homolog 2	8	98155.8	96527.9	336502	346942	105101	104909	91944.3	63648.5	60655	71449.9	1.37584e+06	0.0713427	0.0701595	0.24458	0.252168	0.0763909	0.0762513	0.0668279	0.0462617	0.0440859	0.051932	0.045503	0.621531	1.81157	0.000192301
P30681	Hmgb2	High mobility group protein B2	5	453730	587722	2.05271e+06	1.62685e+06	1.12942e+06	794269	1.16488e+06	533542	834617	557756	9.73549e+06	0.0466058	0.060369	0.210848	0.167105	0.11601	0.0815849	0.119653	0.0548038	0.0857294	0.057291	0.974597	0.0357395	1.82325	0.0184207
P30999	Ctnnd1	Catenin delta-1	32	1.28111e+06	1.32526e+06	6.23276e+06	5.10278e+06	3.45842e+06	3.20192e+06	2.73345e+06	729017	769238	616993	2.54509e+07	0.0503363	0.0520712	0.244893	0.200495	0.135886	0.125808	0.107401	0.028644	0.0302243	0.0242425	1.25809	0.00235572	2.11374	0.00475958
P31230	Aimp1	Aminoacyl tRNA synthase complex-interacting multifunctional protein 1	20	1.37537e+06	1.28825e+06	6.12769e+06	5.61058e+06	2.05224e+06	1.98428e+06	1.83049e+06	1.29875e+06	1.10613e+06	1.27992e+06	2.39537e+07	0.0574177	0.0537809	0.255814	0.234226	0.0856752	0.0828384	0.0764177	0.054219	0.0461777	0.0534332	0.553399	0.0046355	2.13913	0.00136796
P31266	Rbpj	Recombining binding protein suppressor of hairless	8	8.63188e+06	8.30201e+06	5.90493e+06	5.47539e+06	3.62089e+06	3.23917e+06	3.82326e+06	2.27494e+06	2.38729e+06	3.1454e+06	4.68052e+07	0.184421	0.177374	0.12616	0.116983	0.077361	0.0692054	0.0816846	0.0486044	0.0510048	0.0672021	-1.25264	0.000892254	-0.574126	0.0112094
P31310	Hoxa10	Homeobox protein Hox-A10	6	102771	89637	829973	790551	268775	247061	225879	108527	99262.2	111802	2.87424e+06	0.0357558	0.0311864	0.288763	0.275047	0.0935119	0.0859569	0.0785874	0.0377586	0.0345351	0.0388981	1.36147	0.001431	3.07716	0.00115551
P31324	Prkar2b	cAMP-dependent protein kinase type II-beta regulatory subunit	16	1.02817e+06	1.0335e+06	5.7363e+06	5.31883e+06	2.12477e+06	2.0411e+06	1.85416e+06	395819	305824	340996	2.01795e+07	0.0509513	0.0512155	0.284264	0.263576	0.105294	0.101147	0.0918837	0.0196149	0.0151552	0.0168982	0.958664	0.00104636	2.4218	0.000508526
P31750	Akt1	RAC-alpha serine/threonine-protein kinase	11	459385	437389	1.3308e+06	1.34556e+06	701049	682808	615298	547375	420085	527515	7.06726e+06	0.0650018	0.0618895	0.188304	0.190394	0.0991966	0.0966156	0.0870632	0.0774522	0.059441	0.074642	0.569784	0.00544205	1.57787	0.000528166
P31938	Map2k1	Dual specificity mitogen-activated protein kinase kinase 1	6	703361	660403	2.26478e+06	2.2338e+06	859675	862359	745719	377877	288280	372362	9.36862e+06	0.0750763	0.070491	0.241741	0.238435	0.0917612	0.0920477	0.0795975	0.0403344	0.0307708	0.0397457	0.268098	0.0674174	1.72256	0.000728934
P32020	Scp2	Sterol carrier protein 2	6	51910.5	51226.1	299496	310688	106279	95792.8	86916.8	49296.3	45162.5	62824.8	1.15959e+06	0.0447662	0.0441759	0.258277	0.267928	0.0916522	0.0826091	0.0749546	0.0425117	0.0389469	0.0541783	0.89666	0.00369958	2.56448	0.000120411
P32067	Ssb	Lupus La protein homolog	8	220300	257045	1.2254e+06	952609	497098	413461	473143	186770	229435	202260	4.65752e+06	0.0472998	0.0551893	0.263101	0.204531	0.10673	0.0887728	0.101587	0.0401008	0.0492612	0.0434265	0.950442	0.00550766	2.18279	0.00939029
P32114	Pax2	Paired box protein Pax-2	3	12559.8	10280.3	163436	161048	59787.8	53367	42971.3	28899.5	27702.1	31514.9	591566	0.0212314	0.0173782	0.276277	0.27224	0.101067	0.090213	0.0726399	0.0488526	0.0468283	0.0532737	2.18204	0.00190526	3.83569	0.00142308
P32233	Drg1	Developmentally-regulated GTP-binding protein 1	13	384464	383674	2.0602e+06	1.88011e+06	853081	873586	715260	180693	163757	290809	7.78563e+06	0.0493812	0.0492797	0.264615	0.241485	0.109571	0.112205	0.0918692	0.0232085	0.0210332	0.037352	1.078	0.00273616	2.35736	0.000782875
P32507	Nectin2	Nectin-2	2	29669	32141.1	95064	84579.8	56084.8	48577.6	39470.9	18414.4	17253.8	17394.3	438650	0.067637	0.0732729	0.21672	0.192818	0.127858	0.110744	0.0899828	0.0419797	0.039334	0.0396542	0.622876	0.0493843	1.53792	0.00438439
P32921	Wars1	Tryptophan--tRNA ligase, cytoplasmic	13	330729	342124	1.10714e+06	1.04397e+06	484665	509786	416729	377524	325681	419320	5.35766e+06	0.0617301	0.0638569	0.206645	0.194855	0.090462	0.0951508	0.0777819	0.0704643	0.0607879	0.0782655	0.478579	0.0247936	1.6763	0.000850448
P33174	Kif4	Chromosome-associated kinesin KIF4	43	981296	908951	7.20678e+06	6.93297e+06	2.09989e+06	2.60812e+06	1.72557e+06	1.06927e+06	948844	1.12485e+06	2.56065e+07	0.0383221	0.0354968	0.281443	0.27075	0.082006	0.101854	0.067388	0.0417576	0.0370548	0.0439281	1.16262	0.0142287	2.9039	0.000454179
P33215	Nedd1	Protein NEDD1	11	168595	150817	911323	937124	331342	306230	276678	108429	108614	131964	3.43112e+06	0.0491372	0.0439556	0.265606	0.273125	0.0965698	0.0892507	0.0806379	0.0316016	0.0316555	0.0384609	0.930535	0.00386332	2.53492	0.00106698
P33609	Pola1	DNA polymerase alpha catalytic subunit	31	806536	737768	4.86006e+06	4.49075e+06	1.80042e+06	1.58199e+06	1.42651e+06	937422	748271	911527	1.83013e+07	0.04407	0.0403124	0.265559	0.245379	0.098377	0.0864416	0.0779462	0.0512217	0.0408863	0.0498068	1.04867	0.00436868	2.59844	0.00109162
P33610	Prim2	DNA primase large subunit	4	21167.9	21576.3	53460.1	49483.6	25974.1	22650.3	20607.9	10993.2	10142.3	11673.7	247729	0.0854477	0.0870962	0.2158	0.199749	0.104849	0.0914316	0.0831871	0.0443759	0.040941	0.0471226	0.104271	0.467151	1.26704	0.00204844
P33611	Pola2	DNA polymerase alpha subunit B	15	225500	228442	2.65391e+06	2.19035e+06	4.00561e+06	3.99849e+06	3.76082e+06	1.02054e+06	881897	837726	1.98033e+07	0.011387	0.0115355	0.134014	0.110606	0.20227	0.20191	0.189909	0.0515337	0.0445328	0.0423024	4.11029	1.91706e-06	3.40909	0.00165342
P33896	Ifnar1	Interferon alpha/beta receptor 1	3	10563.3	26309.7	55979.3	71267.8	21732.1	22094.9	20412.5	12372.8	8095.54	13487.5	262315	0.0402694	0.100298	0.213405	0.271687	0.0828471	0.0842301	0.0778168	0.0471677	0.0308619	0.0514172	0.360339	0.517507	1.92175	0.105963
P34022	Ranbp1	Ran-specific GTPase-activating protein	10	965268	980359	5.29275e+06	5.10391e+06	2.22485e+06	2.09302e+06	1.87836e+06	770334	757562	769204	2.08356e+07	0.0463278	0.0470521	0.254024	0.244961	0.106781	0.100454	0.0901516	0.036972	0.036359	0.0369178	1.08273	0.00134251	2.41762	0.00013891
P34152	Ptk2	Focal adhesion kinase 1	26	1.84271e+06	1.63349e+06	5.52317e+06	4.82527e+06	3.7745e+06	3.50401e+06	3.21199e+06	1.27369e+06	1.10732e+06	1.21351e+06	2.79097e+07	0.0660241	0.0585278	0.197895	0.172889	0.13524	0.125548	0.115085	0.0456361	0.0396752	0.0434797	1.00802	0.0026298	1.57316	0.00682014
P35123	Usp4	Ubiquitin carboxyl-terminal hydrolase 4	24	1.13479e+06	1.09447e+06	5.65101e+06	5.23081e+06	2.97973e+06	2.99258e+06	2.39369e+06	658617	535049	528675	2.31994e+07	0.0489146	0.0471767	0.243584	0.225471	0.12844	0.128994	0.103179	0.0283893	0.023063	0.0227883	1.31561	0.00248367	2.28644	0.000723731
P35235	Ptpn11	Tyrosine-protein phosphatase non-receptor type 11	31	3.67118e+06	3.96006e+06	2.17641e+07	2.1623e+07	9.35181e+06	8.7102e+06	7.18024e+06	1.80918e+06	1.73709e+06	1.63464e+06	8.14415e+07	0.0450775	0.0486246	0.267236	0.265504	0.114829	0.10695	0.0881644	0.0222144	0.0213292	0.0200713	1.13311	0.00505182	2.5083	0.000477661
P35276	Rab3d	Ras-related protein Rab-3D	3	26198.9	69607.7	76568.2	75377.2	46452.3	45761.2	40940	49207.8	38440.2	48859.5	517413	0.0506345	0.13453	0.147983	0.145681	0.0897779	0.0884423	0.0791245	0.0951035	0.074293	0.0944304	0.0534172	0.92616	0.831059	0.3597
P35278	Rab5c	Ras-related protein Rab-5C	12	1.50344e+06	1.4657e+06	3.93072e+06	3.76767e+06	2.04183e+06	1.98003e+06	1.88336e+06	1.04779e+06	977315	1.12557e+06	1.97234e+07	0.0762262	0.0743125	0.199292	0.191025	0.103523	0.10039	0.0954885	0.0531244	0.049551	0.0570676	0.406303	0.00304516	1.3743	0.000671919
P35279	Rab6a	Ras-related protein Rab-6A	8	1.54e+06	1.52482e+06	2.88106e+06	2.67675e+06	1.34765e+06	1.46578e+06	1.36703e+06	1.08836e+06	901627	1.12446e+06	1.59175e+07	0.0967487	0.0957949	0.180999	0.168164	0.0846646	0.0920859	0.085882	0.068375	0.0566436	0.0706426	-0.138064	0.0657266	0.857757	0.00387301
P35282	Rab21	Ras-related protein Rab-21	9	396895	383823	1.2706e+06	1.21092e+06	618944	604786	614419	365246	304953	407804	6.17839e+06	0.0642393	0.0621235	0.205652	0.195993	0.100179	0.0978874	0.0994465	0.0591167	0.0493581	0.066005	0.650553	8.5443e-05	1.66813	0.000641841
P35283	Rab12	Ras-related protein Rab-12	8	144339	140337	499486	455411	283043	268986	238099	170021	165954	173722	2.5394e+06	0.05684	0.0552639	0.196695	0.179338	0.111461	0.105925	0.0937619	0.0669532	0.0653518	0.0684105	0.884192	0.00276822	1.74463	0.00159033
P35285	Rab22a	Ras-related protein Rab-22A	3	9434.94	6526.09	64155.4	70099	44758.8	35387.6	33684.9	10394.9	11459.2	7941.86	293843	0.0321088	0.0222095	0.218332	0.23856	0.152322	0.12043	0.114636	0.0353758	0.0389977	0.0270276	2.26232	0.00308233	3.09529	0.0077156
P35288	Rab23	Ras-related protein Rab-23	6	315147	331514	1.10803e+06	1.15724e+06	610845	587419	529089	282515	256535	268192	5.44653e+06	0.057862	0.0608671	0.203438	0.212473	0.112153	0.107852	0.0971425	0.0518707	0.0471007	0.0492409	0.830355	0.00223206	1.80872	0.00070736
P35293	Rab18	Ras-related protein Rab-18	13	782099	750224	2.35604e+06	2.2512e+06	1.24663e+06	1.22922e+06	1.15901e+06	561291	457496	568257	1.13615e+07	0.0688379	0.0660324	0.207371	0.198143	0.109724	0.108192	0.102012	0.049403	0.0402673	0.0500162	0.660814	0.000789627	1.58812	0.000783724
P35295	Rab20	Ras-related protein Rab-20	4	40785.8	39164.3	312861	301997	141509	125599	129420	242057	225614	264399	1.82341e+06	0.0223679	0.0214786	0.171581	0.165622	0.0776068	0.0688816	0.0709769	0.13275	0.123732	0.145003	1.72372	0.000148029	2.94315	0.000173849
P35441	Thbs1	Thrombospondin-1	24	1.39291e+07	1.45919e+07	4.98779e+06	5.51593e+06	1.46104e+06	1.51344e+06	1.26321e+06	1.0116e+06	819944	954471	4.60484e+07	0.302488	0.316882	0.108316	0.119785	0.0317282	0.0328663	0.0274321	0.0219683	0.0178061	0.0207275	-3.33959	7.029e-05	-1.44256	0.0030592
P35486	Pdha1	Pyruvate dehydrogenase E1 component subunit alpha, somatic form, mitochondrial	15	870926	838626	2.14353e+06	2.00445e+06	1.3267e+06	1.17986e+06	1.46215e+06	765965	969387	1.12574e+06	1.26873e+07	0.0686453	0.0660994	0.16895	0.157988	0.104569	0.0929952	0.115245	0.0603724	0.0764059	0.0887292	0.624824	0.012922	1.27824	0.00188264
P35550	Fbl	rRNA 2'-O-methyltransferase fibrillarin	9	2.56158e+06	2.33147e+06	8.60501e+06	8.00866e+06	4.80257e+06	4.39072e+06	4.31235e+06	2.08939e+06	1.77912e+06	2.14957e+06	4.10304e+07	0.0624313	0.056823	0.209723	0.195188	0.117049	0.107011	0.105101	0.050923	0.0433609	0.0523895	0.879775	0.00161265	1.76423	0.00233528
P35564	Canx	Calnexin	19	3.43091e+06	3.98079e+06	1.88508e+06	1.54009e+06	569955	571705	480859	284371	272288	291418	1.33075e+07	0.257819	0.29914	0.141656	0.115731	0.0428297	0.0429612	0.0361345	0.0213693	0.0204613	0.0218989	-2.77717	0.000241057	-1.117	0.0252646
P35569	Irs1	Insulin receptor substrate 1	24	1.51828e+06	1.41078e+06	5.04905e+06	4.97971e+06	2.28009e+06	2.16591e+06	1.81246e+06	628718	554465	535724	2.09352e+07	0.072523	0.067388	0.241175	0.237863	0.108912	0.103458	0.0865749	0.0300316	0.0264848	0.0255896	0.504538	0.0336711	1.77657	0.000919366
P35585	Ap1m1	AP-1 complex subunit mu-1	16	633844	620469	2.21749e+06	2.11548e+06	1.22752e+06	1.16847e+06	1.21703e+06	874620	829185	971126	1.18752e+07	0.0533754	0.052249	0.186732	0.178142	0.103368	0.0983952	0.102485	0.0736508	0.0698248	0.0817775	0.941092	7.52103e-05	1.78814	0.00043468
P35601	Rfc1	Replication factor C subunit 1	45	4.13405e+06	3.82768e+06	1.38342e+07	1.2995e+07	4.77225e+06	4.28434e+06	4.39274e+06	2.10424e+06	1.87041e+06	1.98755e+06	5.42025e+07	0.0762706	0.0706182	0.255231	0.23975	0.0880448	0.0790433	0.0810432	0.0388218	0.0345078	0.036669	0.170941	0.102486	1.75301	0.00166273
P35761	Ttk	Dual specificity protein kinase TTK	34	630096	644072	6.07736e+06	5.68816e+06	4.19383e+06	3.76797e+06	3.27923e+06	855051	635243	763798	2.65348e+07	0.023746	0.0242727	0.229033	0.214366	0.15805	0.142001	0.123582	0.0322237	0.02394	0.0287848	2.549	0.000311344	3.20623	0.00024599
P35821	Ptpn1	Tyrosine-protein phosphatase non-receptor type 1	8	364946	380867	1.56895e+06	1.68725e+06	550341	548980	476581	228999	211504	227767	6.24619e+06	0.0584269	0.060976	0.251185	0.270125	0.0881083	0.0878904	0.0762995	0.0366623	0.0338613	0.036465	0.491448	0.0126382	2.12568	0.000817581
P35822	Ptprk	Receptor-type tyrosine-protein phosphatase kappa	8	673448	696423	922521	887097	317171	278277	248235	159622	155989	162973	4.50175e+06	0.149597	0.1547	0.204925	0.197056	0.0704549	0.0618152	0.0551417	0.0354578	0.0346508	0.0362021	-1.29127	0.00232541	0.401571	0.00846984
P35831	Ptpn12	Tyrosine-protein phosphatase non-receptor type 12	20	1.51494e+06	1.50607e+06	5.81858e+06	5.63599e+06	2.22032e+06	2.21228e+06	1.77803e+06	656542	584294	573167	2.25002e+07	0.0673301	0.0669358	0.258601	0.250486	0.0986801	0.0983227	0.0790228	0.0291794	0.0259684	0.0254739	0.44717	0.0468547	1.92264	0.000147925
P35922	Fmr1	Fragile X messenger ribonucleoprotein 1	21	379252	343654	2.82605e+06	2.42982e+06	854709	849733	643024	409205	394819	376722	9.50699e+06	0.0398919	0.0361475	0.29726	0.255583	0.0899032	0.0893797	0.067637	0.0430426	0.0415293	0.0396258	1.10371	0.00910244	2.85969	0.00206376
P35951	Ldlr	Low-density lipoprotein receptor	9	448544	467545	798712	805313	272740	323613	204931	61922.7	60242	63322	3.50688e+06	0.127904	0.133322	0.227755	0.229638	0.0777727	0.0922793	0.0584369	0.0176575	0.0171782	0.0180565	-0.802866	0.0485259	0.808434	0.0014213
P35979	Rpl12	60S ribosomal protein L12	6	1.00386e+06	1.19765e+06	3.27967e+06	2.86807e+06	1.90027e+06	1.77062e+06	2.29285e+06	831406	953393	1.13676e+06	1.72346e+07	0.0582469	0.0694911	0.190296	0.166414	0.11026	0.102737	0.133038	0.0482406	0.0553186	0.0659581	0.849655	0.0159522	1.48394	0.0114129
P35980	Rpl18	60S ribosomal protein L18	12	2.85598e+06	2.88213e+06	7.31963e+06	6.97065e+06	4.48531e+06	4.19946e+06	3.99131e+06	2.14727e+06	1.79139e+06	2.14172e+06	3.87849e+07	0.0736366	0.0743108	0.188724	0.179726	0.115646	0.108276	0.102909	0.0553636	0.046188	0.0552204	0.556861	0.00306644	1.31597	0.000741166
P36536	Sar1a	GTP-binding protein SAR1a	3	140009	147988	578266	471166	227806	205458	164157	86613.3	54212.4	77185.7	2.15286e+06	0.0650339	0.0687403	0.268603	0.218856	0.105816	0.0954349	0.0762507	0.0402317	0.0251815	0.0358526	0.455076	0.088306	1.85848	0.00671479
P36916	Gnl1	Guanine nucleotide-binding protein-like 1	17	907990	950847	3.00972e+06	2.82603e+06	1.35664e+06	1.24677e+06	1.20466e+06	639999	531717	641790	1.33162e+07	0.0681871	0.0714055	0.22602	0.212226	0.101879	0.0936282	0.0904661	0.0480618	0.0399302	0.0481963	0.448268	0.0077976	1.65019	0.00116222
P36993	Ppm1b	Protein phosphatase 1B	7	361890	394281	2.39008e+06	2.31023e+06	1.17887e+06	1.00426e+06	934890	271389	306082	245780	9.39776e+06	0.0385081	0.0419548	0.254325	0.245828	0.125442	0.106862	0.0994801	0.028878	0.0325696	0.0261531	1.45335	0.0017421	2.63709	0.000635634
P37040	Por	NADPH--cytochrome P450 reductase	10	285716	328062	385674	354080	211062	245239	250483	102093	137335	97389.6	2.39713e+06	0.119191	0.136856	0.16089	0.14771	0.0880476	0.102305	0.104493	0.0425895	0.0572916	0.0406275	-0.382085	0.055031	0.271454	0.146555
P37804	Tagln	Transgelin	9	50311.5	17673.2	2.15788e+06	2.3383e+06	483408	494336	265063	122661	123229	187276	6.24014e+06	0.00806256	0.00283218	0.345807	0.374719	0.0774676	0.0792188	0.0424771	0.0196568	0.0197479	0.0300114	3.74073	0.0117713	6.23517	0.0144175
P37913	Lig1	DNA ligase 1	42	2.45299e+06	2.23764e+06	1.30997e+07	1.22297e+07	5.17331e+06	4.57006e+06	4.48161e+06	3.46498e+06	2.83963e+06	3.37834e+06	5.3928e+07	0.0454864	0.041493	0.242912	0.226779	0.0959299	0.0847437	0.0831035	0.0642519	0.0526558	0.0626453	1.01418	0.00187893	2.43363	0.00115477
P38060	Hmgcl	Hydroxymethylglutaryl-CoA lyase, mitochondrial	3	262917	265448	1.06579e+06	1.00109e+06	480404	402089	467054	366852	443891	534244	5.28978e+06	0.0497028	0.0501812	0.201482	0.189249	0.0908174	0.0760124	0.0882937	0.0693511	0.0839148	0.100995	0.7636	0.00507515	1.96716	0.000539396
P38532	Hsf1	Heat shock factor protein 1	3	28924.5	21899	150342	130279	49274.9	40958.8	31627	12930.3	14859.4	11497.3	492592	0.0587189	0.0444566	0.305206	0.264477	0.100032	0.0831494	0.0642051	0.0262494	0.0301657	0.0233403	0.667148	0.0991683	2.47528	0.00821509
P38585	Ttl	Tubulin--tyrosine ligase	7	62427	58437.4	188331	182683	135290	122247	109141	63852.6	56258.6	63798.5	1.04247e+06	0.0598839	0.0560568	0.180659	0.175241	0.129779	0.117267	0.104695	0.0612515	0.0539668	0.0611995	1.01141	0.00357909	1.61871	0.00104864
P38647	Hspa9	Stress-70 protein, mitochondrial	33	4.16438e+06	4.45733e+06	7.22754e+06	6.52088e+06	3.11917e+06	3.2029e+06	3.24978e+06	1.39127e+06	1.36149e+06	1.70821e+06	3.6403e+07	0.114397	0.122444	0.198543	0.17913	0.0856844	0.0879847	0.0892723	0.0382187	0.0374006	0.046925	-0.433515	0.00205719	0.672143	0.0170687
P39054	Dnm2	Dynamin-2	19	1.44583e+06	1.36783e+06	4.57818e+06	4.25857e+06	2.78956e+06	2.69708e+06	2.49792e+06	1.48087e+06	1.21016e+06	1.39438e+06	2.37204e+07	0.060953	0.0576648	0.193006	0.179532	0.117602	0.113703	0.105307	0.0624302	0.0510177	0.0587839	0.918829	0.000867638	1.65068	0.00158369
P39061	Col18a1	Collagen alpha-1(XVIII) chain	20	1.77936e+06	1.70699e+06	1.05479e+06	1.14966e+06	346132	408122	345011	3.14295e+06	2.42019e+06	3.14027e+06	1.54935e+07	0.114846	0.110175	0.0680798	0.0742031	0.0223405	0.0263415	0.0222681	0.202856	0.156207	0.202684	-2.25435	0.000225445	-0.66232	0.0106705
P39098	Man1a2	Mannosyl-oligosaccharide 1,2-alpha-mannosidase IB	2	2987.76	2791.66	3896.13	2826.25	1246.16	1540.01	21363.2	1366.26	1342.76	2124.48	41484.7	0.0720208	0.0672938	0.0939174	0.0681275	0.0300391	0.0371223	0.514966	0.032934	0.0323677	0.0512112	0.255735	0.890138	0.200371	0.486398
P39429	Traf2	TNF receptor-associated factor 2	3	138184	126247	724637	666759	376478	358800	361604	122415	127265	127236	3.12962e+06	0.0441534	0.0403393	0.231541	0.213048	0.120295	0.114646	0.115542	0.0391151	0.0406648	0.0406553	1.46863	0.000121282	2.39579	0.00136529
P39447	Tjp1	Tight junction protein ZO-1	41	1.58841e+06	1.69549e+06	6.47129e+06	4.92243e+06	2.46221e+06	2.54098e+06	1.78104e+06	1.01577e+06	1.15463e+06	924302	2.45565e+07	0.0646838	0.0690443	0.263526	0.200453	0.100267	0.103474	0.0725281	0.0413643	0.0470193	0.0376397	0.44471	0.129728	1.78207	0.0127134
P39688	Fyn	Tyrosine-protein kinase Fyn	4	16569.4	14038.2	53454.5	43765.6	39559.4	41659.6	34700.4	16246.9	13733.6	14806.8	288534	0.0574261	0.0486533	0.185262	0.151682	0.137105	0.144384	0.120264	0.0563085	0.0475976	0.0513174	1.33694	0.00218708	1.66512	0.0124278
P39749	Fen1	Flap endonuclease 1	12	697729	738887	1.21364e+06	1.13189e+06	646842	576401	685856	267197	339693	367204	6.66534e+06	0.10468	0.110855	0.182083	0.169817	0.0970455	0.0864773	0.102899	0.0400875	0.0509641	0.0550915	-0.177881	0.173299	0.706956	0.00837741
P40124	Cap1	Adenylyl cyclase-associated protein 1	12	1.19034e+06	1.13159e+06	1.43695e+07	1.30702e+07	3.07906e+06	2.94473e+06	2.31373e+06	583087	627999	539912	3.98501e+07	0.0298705	0.0283962	0.360588	0.327983	0.0772662	0.0738951	0.0580609	0.014632	0.015759	0.0135486	1.24875	0.00499966	3.56171	0.000473167
P40142	Tkt	Transketolase	25	1.13516e+06	1.28598e+06	7.98e+06	7.51392e+06	2.70091e+06	2.26564e+06	2.23205e+06	677166	1.03288e+06	759350	2.75831e+07	0.0411541	0.0466222	0.289308	0.272411	0.0979192	0.0821388	0.0809212	0.0245501	0.0374462	0.0275296	0.984365	0.00502351	2.6801	0.00138691
P40201	Chd1	Chromodomain-helicase-DNA-binding protein 1	15	741607	792384	1.94648e+06	1.84146e+06	629167	686657	604649	270419	264086	447099	8.22401e+06	0.0901759	0.0963501	0.236683	0.223912	0.0765037	0.0834942	0.0735224	0.0328817	0.0321116	0.0543651	-0.26205	0.0444562	1.30436	0.00227458
P40237	Cd82	CD82 antigen	2	21310.7	22258.1	520518	462819	382253	297223	355278	227865	244973	236193	2.77069e+06	0.00769149	0.00803341	0.187866	0.167041	0.137963	0.107274	0.128227	0.0822413	0.088416	0.0852468	3.97731	9.80502e-05	4.49417	0.000404108
P40336	Vps26a	Vacuolar protein sorting-associated protein 26A	9	324526	325712	1.36553e+06	1.32539e+06	717275	739679	687296	454101	283146	382108	6.60476e+06	0.0491352	0.0493148	0.206749	0.200672	0.1086	0.111992	0.104061	0.0687535	0.04287	0.0578533	1.13582	9.38573e-05	2.0489	0.000111934
P40694	Ighmbp2	DNA-binding protein SMUBP-2	18	613876	583658	1.33249e+06	1.25304e+06	675567	683682	604770	312119	259147	294307	6.61266e+06	0.0928334	0.0882637	0.201506	0.189491	0.102163	0.10339	0.0914564	0.0472002	0.0391896	0.0445066	0.127069	0.200133	1.11017	0.00266078
P41105	Rpl28	60S ribosomal protein L28	16	1.6989e+07	1.53279e+07	3.89595e+07	3.82726e+07	2.18174e+07	2.18421e+07	2.30138e+07	1.22915e+07	1.00806e+07	1.20782e+07	2.10673e+08	0.0806417	0.072757	0.184929	0.181669	0.103561	0.103678	0.10924	0.058344	0.0478495	0.0573315	0.461316	0.00558192	1.25876	0.00356138
P41216	Acsl1	Long-chain-fatty-acid--CoA ligase 1	4	81364.7	82461.5	161470	168497	90081.1	108631	96112.9	56371.2	56549	84809.2	986347	0.0824909	0.0836029	0.163705	0.170829	0.091328	0.110135	0.0974433	0.0571515	0.0573317	0.0859831	0.258379	0.0861288	1.00986	0.00101582
P41230	Kdm5c	Lysine-specific demethylase 5C	9	123887	117629	710984	697429	246195	251882	198501	119171	102810	120666	2.68915e+06	0.0460692	0.043742	0.264389	0.259349	0.0915509	0.093666	0.0738153	0.0443156	0.0382313	0.0448715	0.935596	0.00740822	2.5443	0.000245674
P41234	Abca2	ATP-binding cassette sub-family A member 2	8	36121.1	36369.2	66437.8	61671.7	36468.9	34805.5	34394	33693.4	28176.2	34607.8	402745	0.0896872	0.0903031	0.164962	0.153128	0.0905507	0.0864206	0.0853988	0.0836593	0.0699602	0.0859296	-0.0417336	0.301249	0.820527	0.00429125
P41241	Csk	Tyrosine-protein kinase CSK	12	382599	340372	2.32317e+06	2.20431e+06	1.0293e+06	897140	861761	371416	382011	407019	9.19909e+06	0.0415909	0.0370007	0.252543	0.239622	0.111892	0.0975248	0.0936789	0.0403753	0.041527	0.0442456	1.3606	0.00140999	2.64866	0.00121675
P41778	Pbx1	Pre-B-cell leukemia transcription factor 1	2	16290.4	19554.5	77081.6	87554.1	28253.4	21843.4	25681	17158	16953	19441.1	329810	0.0493931	0.0592901	0.233715	0.265468	0.0856656	0.0662303	0.0778658	0.0520239	0.0514024	0.0589462	0.493014	0.0632797	2.20252	0.00527638
P42125	Eci1	Enoyl-CoA delta isomerase 1, mitochondrial	10	824609	843298	1.99489e+06	1.94538e+06	1.15503e+06	1.01848e+06	1.16096e+06	1.01203e+06	1.13223e+06	1.24784e+06	1.23347e+07	0.0668525	0.0683677	0.161729	0.157715	0.0936403	0.0825701	0.0941215	0.082047	0.0917921	0.101164	0.411943	0.0145182	1.24023	0.000383332
P42128	Foxk1	Forkhead box protein K1	10	1.07367e+06	1.00898e+06	2.47169e+06	2.31925e+06	949376	950073	882449	532645	457367	489230	1.11347e+07	0.0964256	0.0906155	0.22198	0.20829	0.0852626	0.0853251	0.0792519	0.0478363	0.0410756	0.0439373	-0.167477	0.0594539	1.20185	0.00283896
P42208	Septin2	Septin-2	18	1.46412e+06	1.50971e+06	7.67409e+06	6.67872e+06	2.96945e+06	2.85162e+06	2.48037e+06	732265	723412	669193	2.7753e+07	0.0527555	0.0543984	0.276515	0.240649	0.106996	0.10275	0.0893731	0.0263851	0.0260661	0.0241125	0.89202	0.00322556	2.26763	0.00204186
P42225	Stat1	Signal transducer and activator of transcription 1	24	847769	799687	2.77646e+06	2.51214e+06	1.49974e+06	1.33153e+06	1.34923e+06	781676	625196	729373	1.32528e+07	0.063969	0.0603409	0.2095	0.189555	0.113164	0.100472	0.101807	0.058982	0.0471746	0.0550354	0.757022	0.00222198	1.68146	0.00246022
P42227	Stat3	Signal transducer and activator of transcription 3	23	279260	270424	1.7513e+06	1.66499e+06	856336	705708	683949	308423	276236	316958	7.11358e+06	0.0392573	0.0380152	0.246191	0.234057	0.12038	0.0992059	0.096147	0.043357	0.0388322	0.0445568	1.43863	0.00165519	2.63548	0.00026869
P42230	Stat5a	Signal transducer and activator of transcription 5A	4	401869	365020	2.06666e+06	1.84629e+06	1.09544e+06	1.03675e+06	1.00993e+06	703458	555899	658373	9.73969e+06	0.041261	0.0374775	0.21219	0.189564	0.112471	0.106446	0.103692	0.0722259	0.0570756	0.0675969	1.45052	0.000228305	2.35054	0.00206211
P42232	Stat5b	Signal transducer and activator of transcription 5B	5	142719	122004	534725	509063	311956	294394	304910	205946	199192	227733	2.85264e+06	0.0500305	0.0427689	0.187449	0.178453	0.109357	0.1032	0.106887	0.0721947	0.0698273	0.0798324	1.20244	0.00090548	1.98327	0.00355435
P42337	Pik3ca	Phosphatidylinositol 4,5-bisphosphate 3-kinase catalytic subunit alpha isoform	8	59383.9	49766.3	588568	522431	305970	281727	255201	84515	66514.7	79917.6	2.29399e+06	0.0258867	0.0216942	0.256569	0.227739	0.133379	0.122811	0.111247	0.0368419	0.0289951	0.0348378	2.36575	0.000416382	3.35053	0.00209893
P42567	Eps15	Epidermal growth factor receptor substrate 15	10	120296	125608	727881	695958	201547	204166	161444	76755	73345.4	66481.4	2.45348e+06	0.0490308	0.0511957	0.296673	0.283661	0.0821474	0.0832149	0.0658018	0.0312841	0.0298944	0.0270967	0.612872	0.0236978	2.53359	0.000314227
P42669	Pura	Transcriptional activator protein Pur-alpha	10	745700	709706	3.13733e+06	2.88125e+06	1.33677e+06	1.24965e+06	1.2106e+06	812216	648705	823058	1.3555e+07	0.055013	0.0523576	0.231453	0.21256	0.0986181	0.0921912	0.0893102	0.0599201	0.0478573	0.06072	0.797683	0.000946747	2.04714	0.001202
P42859	Htt	Huntingtin	23	683054	626882	1.54839e+06	1.47123e+06	611478	560967	503952	320623	247798	305282	6.87965e+06	0.0992861	0.0911211	0.225068	0.213852	0.0888821	0.08154	0.0732525	0.0466045	0.0360189	0.0443746	-0.232262	0.134259	1.20573	0.00355204
P42932	Cct8	T-complex protein 1 subunit theta	35	3.88873e+06	4.02226e+06	1.62888e+07	1.493e+07	8.30314e+06	9.41097e+06	7.22034e+06	2.89626e+06	2.25025e+06	2.51975e+06	7.17305e+07	0.0542131	0.0560746	0.227083	0.20814	0.115755	0.131199	0.100659	0.040377	0.0313709	0.035128	1.06304	0.00510785	1.97932	0.00115703
P43135	Nr2f2	COUP transcription factor 2	1	7318.91	7693.28	17937.2	15832.7	8114.65	5399.82	5663.54	7469.21	2926.73	6734.75	85090.8	0.0860129	0.0904126	0.210801	0.186068	0.0953646	0.0634595	0.0665588	0.0877793	0.0343953	0.0791478	-0.255898	0.366123	1.16725	0.00682854
P43136	Nr2f6	Nuclear receptor subfamily 2 group F member 6	4	57982.2	51446.4	179267	174817	83131.5	71580.7	66646.8	40362.5	34092.7	36714.9	796041	0.0728381	0.0646278	0.225198	0.219608	0.104431	0.0899208	0.0837228	0.0507041	0.0428278	0.0461218	0.427828	0.0526122	1.69656	0.00268902
P43247	Msh2	DNA mismatch repair protein Msh2	41	3.90468e+06	3.53042e+06	1.19249e+07	1.11405e+07	5.86338e+06	5.43843e+06	5.42173e+06	4.11068e+06	3.19992e+06	3.92253e+06	5.84572e+07	0.0667955	0.0603932	0.203993	0.190576	0.100302	0.0930326	0.092747	0.0703196	0.0547396	0.067101	0.58537	0.00391828	1.6343	0.00286727
P43274	H1-4	Histone H1.4	4	150108	229050	826755	504593	274632	225172	409677	95567.6	211643	144348	3.07155e+06	0.0488706	0.0745717	0.269166	0.16428	0.0894117	0.0733089	0.133378	0.0311138	0.0689045	0.0469953	0.663504	0.194791	1.80046	0.0616003
P43275	H1-1	Histone H1.1	2	27135.2	40290.9	201623	121190	120446	62515.4	187011	8812.2	18703.6	8585.65	796313	0.034076	0.0505968	0.253195	0.152189	0.151255	0.078506	0.234846	0.0110662	0.0234878	0.0107818	1.76122	0.0680722	2.24109	0.0404416
P43276	H1-5	Histone H1.5	2	30688.5	51720.1	124005	52297.2	53211.3	33144.3	95858.6	23659.9	72333.1	42521.6	579440	0.0529624	0.0892587	0.214009	0.0902547	0.0918323	0.0572006	0.165433	0.0408324	0.124833	0.073384	0.472922	0.511824	1.01532	0.297715
P43346	Dck	Deoxycytidine kinase	6	105372	108265	680479	580492	179726	178819	133729	40061.3	44200.2	38464.5	2.08961e+06	0.0504265	0.0518112	0.325649	0.277799	0.0860096	0.0855755	0.0639972	0.0191717	0.0211524	0.0184075	0.60618	0.045041	2.55689	0.00206216
P43406	Itgav	Integrin alpha-V	30	3.57115e+06	3.61062e+06	3.06855e+06	2.98217e+06	1.3038e+06	1.22828e+06	1.1183e+06	481696	413121	491013	1.82687e+07	0.195479	0.19764	0.167968	0.163239	0.071368	0.0672341	0.0612142	0.0263673	0.0226136	0.0268773	-1.56409	0.000330978	-0.247357	0.00786778
P43883	Plin2	Perilipin-2	7	50455	58470.3	371972	348501	148848	138277	105161	25721.2	15472.9	20310.1	1.28319e+06	0.03932	0.0455664	0.289881	0.27159	0.115998	0.10776	0.0819532	0.0200448	0.0120582	0.0158278	1.25191	0.00972492	2.72876	0.00181099
P45376	Akr1b1	Aldo-keto reductase family 1 member B1	12	360578	452896	5.33425e+06	5.03893e+06	2.24713e+06	2.06249e+06	1.71415e+06	367051	387547	373006	1.8338e+07	0.0196628	0.0246971	0.290884	0.27478	0.12254	0.112471	0.0934749	0.0200159	0.0211335	0.0203406	2.30384	0.00126008	3.68138	0.00211292
P45377	Akr1b8	Aldose reductase-related protein 2	3	165415	186242	3.36173e+06	3.29161e+06	980494	879257	633768	110973	108852	93849.2	9.81218e+06	0.0168581	0.0189807	0.342607	0.335461	0.0999262	0.0896087	0.0645899	0.0113097	0.0110935	0.00956456	2.21962	0.00309802	4.24429	0.000418822
P45481	Crebbp	Histone lysine acetyltransferase CREBBP	8	205322	222220	989683	904772	286592	281646	220899	115634	137379	112252	3.4764e+06	0.0590618	0.0639225	0.284686	0.260261	0.0824393	0.0810164	0.0635425	0.0332627	0.0395176	0.0322898	0.290482	0.17121	2.14732	0.00160997
P45591	Cfl2	Cofilin-2	3	32503.1	48536.3	167315	144434	96197.8	92754.1	100579	38880.3	55516.9	52266.1	828982	0.0392085	0.0585493	0.201832	0.17423	0.116043	0.111889	0.121328	0.0469013	0.06697	0.0630486	1.28007	0.0101029	1.96859	0.0236273
P45952	Acadm	Medium-chain specific acyl-CoA dehydrogenase, mitochondrial	4	93304	90821.2	335286	287023	207320	168542	222276	208102	221635	249471	2.08378e+06	0.0447763	0.0435848	0.160903	0.137741	0.0994923	0.0808829	0.10667	0.0998675	0.106362	0.11972	1.10522	0.00572656	1.75272	0.00418834
P46061	Rangap1	Ran GTPase-activating protein 1	18	824791	816734	2.62928e+06	2.42066e+06	1.18881e+06	1.30061e+06	977813	336373	324615	310215	1.11299e+07	0.0741059	0.073382	0.236235	0.217492	0.106812	0.116858	0.0878546	0.0302225	0.029166	0.0278722	0.483759	0.0540208	1.62001	0.00137124
P46062	Sipa1	Signal-induced proliferation-associated protein 1	11	230543	237056	1.66321e+06	1.54616e+06	655169	600338	485263	157248	146975	155899	5.87787e+06	0.0392222	0.0403303	0.282962	0.263049	0.111464	0.102135	0.0825577	0.0267525	0.0250049	0.026523	1.30034	0.00438595	2.77813	0.000411072
P46414	Cdkn1b	Cyclin-dependent kinase inhibitor 1B	7	65853.1	57879.6	622930	598210	216014	168376	159461	47697.8	46544.6	46132.7	2.0291e+06	0.0324543	0.0285248	0.306998	0.294815	0.106458	0.0829808	0.0785871	0.0235069	0.0229386	0.0227355	1.54111	0.00376168	3.30564	0.000870114
P46460	Nsf	Vesicle-fusing ATPase	24	992585	947319	2.35288e+06	2.23928e+06	1.20042e+06	1.2039e+06	1.12752e+06	773010	623055	778153	1.22381e+07	0.081106	0.0774072	0.192258	0.182976	0.0980882	0.098373	0.0921316	0.0631641	0.050911	0.0635844	0.279208	0.00957777	1.24314	0.00155444
P46467	Vps4b	Vacuolar protein sorting-associated protein 4B	15	779624	777782	4.62368e+06	4.79626e+06	2.06583e+06	1.91247e+06	1.65768e+06	755529	615965	687959	1.86728e+07	0.0417519	0.0416532	0.247616	0.256858	0.110633	0.10242	0.0887753	0.0404615	0.0329873	0.0368429	1.26463	0.00182948	2.59633	0.000104081
P46471	Psmc2	26S proteasome regulatory subunit 7	28	2.24931e+06	2.1738e+06	6.12085e+06	5.11272e+06	3.86002e+06	3.98792e+06	3.24222e+06	1.68174e+06	1.55216e+06	1.61328e+06	3.1594e+07	0.0711941	0.068804	0.193734	0.161826	0.122176	0.126224	0.102621	0.0532297	0.0491282	0.0510627	0.735561	0.00895623	1.33906	0.00959741
P46638	Rab11b	Ras-related protein Rab-11B	3	1.31521e+06	1.29873e+06	4.53657e+06	4.36816e+06	2.13343e+06	1.90291e+06	1.81734e+06	1.31781e+06	1.18328e+06	1.38064e+06	2.12541e+07	0.0618804	0.0611051	0.213445	0.205521	0.100377	0.0895315	0.0855053	0.0620025	0.0556733	0.0649589	0.57487	0.00753935	1.76811	0.000264536
P46664	Adss2	Adenylosuccinate synthetase isozyme 2	15	272005	309627	2.16401e+06	2.15912e+06	861750	820331	653097	377939	336009	371887	8.32578e+06	0.0326702	0.037189	0.259917	0.25933	0.103504	0.0985291	0.0784428	0.0453938	0.0403577	0.044667	1.41318	0.00387857	2.89692	0.00103931
P46735	Myo1b	Unconventional myosin-Ib	43	2.53592e+06	2.4811e+06	6.99891e+06	6.68525e+06	3.61033e+06	3.42985e+06	3.1304e+06	2.09554e+06	1.55383e+06	2.03545e+06	3.45566e+07	0.0733847	0.0717981	0.202535	0.193458	0.104476	0.0992532	0.0905877	0.0606407	0.0449648	0.0589018	0.43213	0.0118333	1.44731	0.000640292
P46737	Brcc3	Lys-63-specific deubiquitinase BRCC36	4	139290	158607	645910	637359	300721	272999	241297	178365	141679	148088	2.86432e+06	0.0486293	0.0553736	0.225502	0.222517	0.104989	0.0953105	0.0842425	0.0622715	0.0494635	0.0517009	0.86427	0.00816248	2.10995	0.00198633
P46935	Nedd4	E3 ubiquitin-protein ligase NEDD4	34	1.69765e+06	1.65818e+06	1.49022e+07	1.38964e+07	6.68421e+06	6.2186e+06	5.11301e+06	1.61464e+06	1.39199e+06	1.36548e+06	5.45424e+07	0.0311254	0.0304017	0.273223	0.254781	0.122551	0.114014	0.0937439	0.0296034	0.0255213	0.0250353	1.8306	0.00117584	3.10047	0.000294172
P46938	Yap1	Transcriptional coactivator YAP1	3	14814.7	10320	68105.2	53688.3	35733.6	31487.6	32800.9	8400.22	12179	8644.24	276174	0.0536426	0.0373679	0.246603	0.1944	0.129388	0.114014	0.118769	0.0304164	0.0440991	0.0313	1.42903	0.00617747	2.28995	0.0180812
P46978	Stt3a	Dolichyl-diphosphooligosaccharide--protein glycosyltransferase subunit STT3A	15	2.55195e+06	2.52869e+06	3.4557e+06	3.3302e+06	1.83707e+06	1.66632e+06	1.59825e+06	1.22528e+06	818737	1.09639e+06	2.01086e+07	0.126908	0.125752	0.171852	0.165611	0.0913572	0.0828663	0.0794811	0.060933	0.0407158	0.0545236	-0.58147	0.00481709	0.417302	0.00431157
P47199	Cryz	Quinone oxidoreductase	4	38979.1	47816.8	489068	443555	155932	129979	138573	140976	184800	162792	1.93247e+06	0.0201706	0.0247439	0.253079	0.229527	0.0806904	0.0672606	0.0717075	0.0729514	0.0956288	0.0842402	1.70843	0.00139863	3.43139	0.00225946
P47226	Tes	Testin	9	706490	727026	2.13242e+06	2.09206e+06	827261	786975	649365	222096	200345	226243	8.57029e+06	0.0824348	0.084831	0.248816	0.244107	0.0965267	0.091826	0.0757693	0.0259147	0.0233767	0.0263986	0.0665592	0.663315	1.5593	0.000253732
P47713	Pla2g4a	Cytosolic phospholipase A2	18	403547	403323	1.6332e+06	1.5925e+06	778951	796038	647547	465690	314810	418678	7.45428e+06	0.0541363	0.0541062	0.219095	0.213636	0.104497	0.106789	0.0868691	0.0624728	0.0422322	0.0561661	0.870782	0.00566171	1.99909	8.29233e-05
P47738	Aldh2	Aldehyde dehydrogenase, mitochondrial	3	8348.72	7353.33	32557.7	33136.3	14299.8	13559.5	13396.6	2742.47	2720.21	2591.11	130706	0.0638741	0.0562587	0.249092	0.253518	0.109405	0.103741	0.102494	0.020982	0.0208117	0.019824	0.811008	0.001884	2.06766	0.00199346
P47740	Aldh3a2	Aldehyde dehydrogenase family 3 member A2	4	32870.4	32471.7	111665	94063.9	51138.7	43286	49852.1	27510.1	23617.1	23626.8	490102	0.0670685	0.066255	0.227841	0.191927	0.104343	0.0883204	0.101718	0.0561314	0.0481882	0.0482079	0.554004	0.0105842	1.64939	0.00560854
P47753	Capza1	F-actin-capping protein subunit alpha-1	13	1.0498e+06	1.03797e+06	4.3109e+06	3.97953e+06	1.98893e+06	1.73759e+06	1.82263e+06	1.22909e+06	1.29911e+06	1.63522e+06	2.00908e+07	0.0522527	0.0516641	0.214571	0.198078	0.0989972	0.086487	0.0907198	0.0611768	0.0646622	0.0813914	0.823095	0.00155201	1.98836	0.000857756
P47754	Capza2	F-actin-capping protein subunit alpha-2	10	214610	196964	946658	907221	503019	402316	449724	164021	191783	221478	4.19779e+06	0.0511246	0.0469209	0.225513	0.216118	0.119829	0.0958399	0.107133	0.0390731	0.0456865	0.0527606	1.1295	0.00311352	2.17232	0.00100989
P47757	Capzb	F-actin-capping protein subunit beta	10	925625	905274	5.21982e+06	5.01898e+06	2.02759e+06	1.85322e+06	1.6524e+06	748799	764682	906860	2.00233e+07	0.0462275	0.0452111	0.260688	0.250658	0.101262	0.0925533	0.0825243	0.0373965	0.0381897	0.0452903	1.00566	0.00283497	2.48323	0.00017157
P47758	Srprb	Signal recognition particle receptor subunit beta	10	323281	339473	655204	625622	343220	326948	307918	219980	175430	211055	3.52813e+06	0.0916294	0.0962188	0.185708	0.177324	0.097281	0.0926689	0.087275	0.0623504	0.0497233	0.0598207	-0.0244608	0.728173	0.950577	0.00259447
P47791	Gsr	Glutathione reductase, mitochondrial	8	469149	483665	2.87725e+06	2.74866e+06	1.06174e+06	984002	851716	278041	296380	240905	1.02915e+07	0.045586	0.0469965	0.279575	0.267081	0.103167	0.095613	0.082759	0.0270165	0.0287985	0.0234081	1.01377	0.00360888	2.56161	0.000239312
P47802	Mtx1	Metaxin-1	7	195564	215655	596864	544637	325005	287497	289681	186479	182367	187428	3.01118e+06	0.0649459	0.0716181	0.198216	0.180872	0.107933	0.0954766	0.096202	0.061929	0.0605633	0.0622441	0.547978	0.00909179	1.47317	0.00427578
P47809	Map2k4	Dual specificity mitogen-activated protein kinase kinase 4	8	128454	126730	574598	548040	291439	266178	247713	139255	122969	141333	2.58671e+06	0.0496591	0.0489929	0.222135	0.211868	0.112668	0.102902	0.0957639	0.0538347	0.0475388	0.0546381	1.06991	0.00119367	2.13691	0.000275853
P47810	Wee1	Wee1-like protein kinase	5	43362.4	37659.6	189559	173339	94445	86944.1	88737.1	44500.5	38573.7	47260.1	844381	0.0513541	0.0446003	0.224495	0.205285	0.111851	0.102968	0.105091	0.052702	0.0456828	0.0559702	1.15497	0.000983424	2.16532	0.00308033
P47811	Mapk14	Mitogen-activated protein kinase 14	11	86436.3	82248.8	661732	719202	275488	261618	211156	91381	83398	83679.5	2.55634e+06	0.0338125	0.0321745	0.258859	0.281341	0.107767	0.102341	0.0826008	0.0357468	0.032624	0.0327341	1.55536	0.00206629	3.03243	0.000531579
P47856	Gfpt1	Glutamine--fructose-6-phosphate aminotransferase [isomerizing] 1	20	2.65441e+06	2.70295e+06	1.06511e+07	9.21316e+06	4.69918e+06	4.55597e+06	4.0059e+06	1.73193e+06	1.18244e+06	1.57147e+06	4.29685e+07	0.0617757	0.0629054	0.247882	0.214416	0.109363	0.10603	0.0932286	0.040307	0.0275188	0.0365726	0.719301	0.00429419	1.88685	0.0031077
P47857	Pfkm	ATP-dependent 6-phosphofructokinase, muscle type	29	1.11124e+06	1.06276e+06	4.51993e+06	4.30104e+06	2.5198e+06	2.39733e+06	2.34663e+06	3.37158e+06	2.54965e+06	3.33052e+06	2.75105e+07	0.0403935	0.0386312	0.164299	0.156342	0.0915941	0.0871425	0.0852994	0.122556	0.0926793	0.121064	1.15511	0.000138742	2.02049	0.000567225
P47911	Rpl6	60S ribosomal protein L6	31	1.87482e+07	1.81924e+07	5.72018e+07	5.24561e+07	3.13541e+07	2.94865e+07	2.80303e+07	1.30576e+07	1.14173e+07	1.36681e+07	2.73612e+08	0.068521	0.0664898	0.209061	0.191717	0.114593	0.107767	0.102445	0.0477231	0.0417279	0.0499542	0.680187	0.00165819	1.56854	0.00177324
P47915	Rpl29	60S ribosomal protein L29	2	3.32591e+06	3.18874e+06	1.01519e+07	9.83188e+06	4.94637e+06	4.47837e+06	4.73581e+06	1.84601e+06	1.97285e+06	2.02353e+06	4.65013e+07	0.0715228	0.068573	0.218313	0.211432	0.106371	0.0963063	0.101842	0.0396981	0.0424257	0.0435155	0.534287	0.00272877	1.6172	0.000556537
P47941	Crkl	Crk-like protein	13	243559	274200	1.80343e+06	1.66323e+06	1.08872e+06	957584	881004	213893	202962	212110	7.5407e+06	0.0322992	0.0363627	0.23916	0.220567	0.144379	0.126989	0.116833	0.0283651	0.0269155	0.0281288	1.91129	0.000701187	2.74455	0.00141944
P47962	Rpl5	60S ribosomal protein L5	23	5.3851e+06	5.55983e+06	1.65784e+07	1.60852e+07	8.98836e+06	8.89908e+06	7.76235e+06	4.39137e+06	3.34013e+06	3.77343e+06	8.07632e+07	0.0666776	0.0688412	0.205271	0.199165	0.111293	0.110187	0.0961124	0.0543734	0.0413571	0.0467222	0.640728	0.00566115	1.57744	0.000403703
P47963	Rpl13	60S ribosomal protein L13	17	2.93078e+06	2.86469e+06	7.64674e+06	7.19818e+06	4.00602e+06	4.12971e+06	3.80465e+06	2.19232e+06	1.81977e+06	2.16524e+06	3.87581e+07	0.0756173	0.073912	0.197294	0.185721	0.10336	0.106551	0.0981639	0.0565641	0.0469519	0.0558655	0.457159	0.00219836	1.35641	0.00117856
P48024	Eif1	Eukaryotic translation initiation factor 1	1	39809.3	43278.5	121654	119743	61360.5	60173.2	54562.3	26803.7	36102.2	31476.5	594963	0.0669105	0.0727415	0.204473	0.201261	0.103133	0.101138	0.0917069	0.045051	0.0606798	0.052905	0.498067	0.00871802	1.53991	0.00158324
P48036	Anxa5	Annexin A5	20	496020	590256	4.25097e+06	4.39689e+06	1.87563e+06	1.63607e+06	1.70049e+06	602607	696701	656889	1.69025e+07	0.029346	0.0349212	0.251499	0.260132	0.110967	0.0967945	0.100606	0.0356519	0.0412188	0.0388634	1.68058	0.000795174	2.99819	0.0018123
P48193	Epb41	Protein 4.1	31	1.96746e+06	1.8195e+06	8.06902e+06	7.48381e+06	4.13119e+06	3.86965e+06	3.77811e+06	2.1966e+06	1.84838e+06	2.04007e+06	3.72038e+07	0.0528833	0.0489064	0.216887	0.201157	0.111042	0.104012	0.101552	0.0590425	0.0496825	0.0548349	1.0522	0.00051553	2.03814	0.0014724
P48377	Rfx1	MHC class II regulatory factor RFX1	5	216775	215887	741609	690403	347718	318850	298613	188392	161119	189891	3.36926e+06	0.064339	0.0640757	0.220111	0.204913	0.103203	0.0946351	0.0886286	0.0559149	0.0478205	0.0563599	0.569787	0.00614515	1.72581	0.000896027
P48381	Rfx3	Transcription factor RFX3	3	35026.8	33210.9	185556	213104	114798	74909	96145.4	34054.7	32478.7	31730.8	851014	0.041159	0.0390252	0.218041	0.250411	0.134895	0.0880233	0.112978	0.0400166	0.0381647	0.0372859	1.4604	0.00813698	2.54357	0.00176423
P48428	Tbca	Tubulin-specific chaperone A	3	51924.4	65947.1	791040	907819	254794	214427	177336	49292.3	77382.4	69405.6	2.65937e+06	0.0195251	0.024798	0.297454	0.341367	0.0958098	0.0806309	0.0666834	0.0185353	0.029098	0.0260985	1.86517	0.00409411	3.85615	0.00265281
P48453	Ppp3cb	Serine/threonine-protein phosphatase 2B catalytic subunit beta isoform	3	26260.4	22829.6	90896.3	91305.2	40499.7	36719.6	35753.7	15938.9	17028.8	19079.9	396312	0.0662621	0.057605	0.229355	0.230387	0.102191	0.0926533	0.0902162	0.040218	0.0429681	0.0481436	0.618955	0.00927992	1.89556	0.00282954
P48678	Lmna	Prelamin-A/C	51	2.8347e+06	3.09597e+06	1.81356e+07	1.85361e+07	7.2533e+06	7.34633e+06	6.22695e+06	2.18103e+06	2.40796e+06	3.22965e+06	7.12476e+07	0.0397866	0.0434536	0.254544	0.260164	0.101804	0.10311	0.0873987	0.030612	0.033797	0.0453299	1.2246	0.00154009	2.62972	0.000620174
P48722	Hspa4l	Heat shock 70 kDa protein 4L	40	1.40845e+06	1.44631e+06	1.22755e+07	1.16078e+07	6.36986e+06	6.035e+06	5.16424e+06	1.01523e+06	996759	867298	4.71865e+07	0.0298486	0.0306509	0.26015	0.245998	0.134993	0.127897	0.109443	0.0215152	0.0211238	0.0183802	2.03115	0.000427426	3.06413	0.000212322
P48725	Pcnt	Pericentrin	61	981922	887051	1.23054e+07	1.38397e+07	2.28223e+06	2.26236e+06	1.71209e+06	366295	268454	298434	3.52039e+07	0.0278924	0.0251975	0.349547	0.393129	0.0648288	0.0642645	0.0486335	0.0104049	0.00762567	0.00847728	1.14763	0.00832441	3.8056	0.000865857
P48754	Brca1	Breast cancer type 1 susceptibility protein homolog	42	1.23157e+06	1.11269e+06	9.48871e+06	8.86966e+06	1.82599e+06	1.6193e+06	1.22908e+06	490801	430127	473520	2.67715e+07	0.0460033	0.0415627	0.354434	0.33131	0.0682066	0.0604861	0.0459102	0.018333	0.0160666	0.0176875	0.393263	0.178769	2.97026	0.000875022
P48758	Cbr1	Carbonyl reductase [NADPH] 1	16	665389	625881	3.9863e+06	3.74923e+06	2.45889e+06	1.96896e+06	2.20773e+06	1.45078e+06	1.31698e+06	1.49971e+06	1.99299e+07	0.0333865	0.0314042	0.200016	0.188121	0.123377	0.0987946	0.110775	0.0727944	0.0660809	0.0752494	1.77122	0.000742426	2.58271	0.000585024
P48760	Fpgs	Folylpolyglutamate synthase, mitochondrial	4	208615	197067	392955	400104	216348	253050	205784	95310.2	78401.7	88847.2	2.13648e+06	0.0976442	0.092239	0.183926	0.187272	0.101264	0.118442	0.0963192	0.0446108	0.0366966	0.0415858	0.144871	0.313712	0.967606	0.00197707
P48774	Gstm5	Glutathione S-transferase Mu 5	2	26981.1	28281.1	164377	162033	62965.7	55521.6	51540.4	36314.9	33739.9	45447.1	667202	0.0404392	0.0423876	0.246367	0.242855	0.0943728	0.0832157	0.0772486	0.0544286	0.0505693	0.068116	1.03188	0.00268578	2.56268	0.000191729
P48962	Slc25a4	ADP/ATP translocase 1	12	1.40724e+07	1.38436e+07	3.88183e+07	3.77864e+07	2.18465e+07	2.15921e+07	2.16291e+07	2.03796e+07	1.53585e+07	2.13802e+07	2.26707e+08	0.0620732	0.0610638	0.171227	0.166675	0.0963646	0.0952425	0.0954056	0.0898943	0.0677461	0.0943076	0.635916	1.1824e-05	1.45626	0.000243963
P48967	Cdc25c	M-phase inducer phosphatase 3	2	18259.5	14519.9	97212.7	95304.5	44035.3	40259	31242.4	10431.2	8153.52	9620.41	369038	0.0494785	0.0393453	0.263422	0.258251	0.119324	0.109092	0.084659	0.0282658	0.022094	0.0260689	1.22715	0.0125083	2.56351	0.00416321
P49025	Cit	Citron Rho-interacting kinase	54	1.04492e+06	924497	4.78313e+06	4.51717e+06	1.7625e+06	1.81661e+06	1.63958e+06	628612	511007	611836	1.82399e+07	0.0572877	0.0506855	0.262235	0.247654	0.0966292	0.0995955	0.08989	0.0344636	0.0280159	0.0335439	0.822333	0.00249757	2.24162	0.00188616
P49070	Camlg	Guided entry of tail-anchored proteins factor CAMLG	2	32504.3	29369.1	99418	103234	44155.5	41295.2	38405.4	27569.7	23771.8	35965.2	475688	0.0683311	0.0617403	0.208998	0.217021	0.0928244	0.0868115	0.0807366	0.0579574	0.0499734	0.0756066	0.415826	0.0207007	1.71321	0.00206895
P49117	Nr2c2	Nuclear receptor subfamily 2 group C member 2	8	150085	139079	507095	489737	258445	237067	255209	140579	110704	138665	2.42667e+06	0.0618481	0.0573129	0.208968	0.201815	0.106502	0.0976926	0.105168	0.0579309	0.04562	0.0571422	0.791437	0.0011788	1.78629	0.00114164
P49135	Ercc3	General transcription and DNA repair factor IIH helicase subunit XPB	8	60841.7	58857.1	162917	146103	74058.5	72963.3	61642.5	35637.5	31990.4	30293.3	735305	0.0827434	0.0800444	0.221564	0.198698	0.100718	0.0992287	0.0838326	0.0484662	0.0435063	0.0411983	0.212117	0.152072	1.36636	0.0035942
P49138	Mapkapk2	MAP kinase-activated protein kinase 2	11	961048	922121	4.89505e+06	4.93572e+06	2.19296e+06	1.91267e+06	1.99739e+06	1.18039e+06	1.35275e+06	1.57747e+06	2.19276e+07	0.0438283	0.042053	0.223237	0.225092	0.100009	0.0872269	0.0910904	0.0538315	0.0616918	0.07194	1.10934	0.00076377	2.38444	0.000162694
P49312	Hnrnpa1	Heterogeneous nuclear ribonucleoprotein A1	16	501982	672646	2.60288e+06	2.0118e+06	1.14637e+06	1.1159e+06	978101	231033	278793	237833	9.77733e+06	0.0513414	0.0687965	0.266216	0.205761	0.117247	0.114131	0.100038	0.0236294	0.0285143	0.024325	0.890961	0.0162947	1.97748	0.0196323
P49442	Inpp1	Inositol polyphosphate 1-phosphatase	6	180245	167160	654628	602824	360084	332065	343186	177801	138304	182225	3.13852e+06	0.0574299	0.0532607	0.208578	0.192073	0.114731	0.105803	0.109346	0.0566512	0.0440667	0.0580608	0.990668	0.00047579	1.85561	0.00188013
P49443	Ppm1a	Protein phosphatase 1A	6	416301	415070	1.10611e+06	1.10884e+06	481458	487497	412045	215149	194646	211515	5.04864e+06	0.0824581	0.0822144	0.219091	0.219632	0.095364	0.0965602	0.0816152	0.0426152	0.0385541	0.0418956	0.143044	0.250784	1.41371	3.86583e-06
P49452	Cenpc	Centromere protein C	7	12627.3	10911.2	74016.7	67960.9	33504.9	34136.9	30205.9	27366.3	20273	27193	338196	0.0373371	0.0322628	0.218857	0.200951	0.0990696	0.100938	0.0893149	0.0809183	0.0599444	0.0804061	1.47234	0.000802986	2.5951	0.00220423
P49586	Pcyt1a	Choline-phosphate cytidylyltransferase A	6	98369.3	91909.9	1.45842e+06	1.32379e+06	297810	259979	201468	57506.1	79539.6	51312	3.9201e+06	0.0250935	0.0234458	0.372037	0.337692	0.0759699	0.0663195	0.0513936	0.0146695	0.0202902	0.0130895	1.39383	0.00759462	3.86918	0.000486082
P49615	Cdk5	Cyclin-dependent kinase 5	10	281017	245875	1.06877e+06	1.14103e+06	507590	450940	426710	275344	229981	263426	4.89068e+06	0.0574597	0.0502743	0.218532	0.233307	0.103787	0.092204	0.0872496	0.0562996	0.0470243	0.0538628	0.808993	0.00656744	2.07078	0.00267415
P49717	Mcm4	DNA replication licensing factor MCM4	43	5.39807e+06	5.10545e+06	2.53068e+07	2.35798e+07	1.13704e+07	1.10712e+07	1.04997e+07	5.85068e+06	4.89517e+06	6.65017e+06	1.09727e+08	0.0491952	0.0465284	0.230633	0.214895	0.103624	0.100897	0.0956888	0.0533201	0.0446121	0.0606063	1.06384	0.000268925	2.21823	0.000855657
P49718	Mcm5	DNA replication licensing factor MCM5	42	6.25304e+06	6.07232e+06	2.10758e+07	1.99085e+07	1.214e+07	1.05557e+07	1.11703e+07	9.63776e+06	8.01575e+06	1.04372e+07	1.15266e+08	0.0542486	0.0526808	0.182844	0.172717	0.105321	0.0915763	0.0969084	0.083613	0.0695412	0.0905486	0.871009	0.00149702	1.73301	0.000710744
P49722	Psma2	Proteasome subunit alpha type-2	11	412868	433730	2.87064e+06	2.60069e+06	1.40039e+06	1.24685e+06	1.116e+06	303512	325986	313734	1.10244e+07	0.0374504	0.0393428	0.26039	0.235903	0.127026	0.113099	0.10123	0.027531	0.0295695	0.0284581	1.56151	0.00110319	2.69082	0.000874427
P49817	Cav1	Caveolin-1	8	1.85018e+06	2.02398e+06	3.96296e+06	3.09117e+06	1.37022e+06	1.82013e+06	1.14174e+06	269375	283841	175189	1.59888e+07	0.115717	0.126587	0.247859	0.193334	0.0856987	0.113838	0.071409	0.0168478	0.0177525	0.010957	-0.4492	0.179157	0.854939	0.0462595
P49962	Srp9	Signal recognition particle 9 kDa protein	3	59061.9	60868	206426	182696	96750.9	89555.9	84444.3	58455.9	43859.5	68957.1	951076	0.0621001	0.063999	0.217045	0.192094	0.101728	0.0941627	0.0887882	0.0614629	0.0461156	0.0725043	0.587732	0.00435044	1.69551	0.00285128
P50096	Impdh1	Inosine-5'-monophosphate dehydrogenase 1	3	43088.1	46794.3	184444	126740	97378.4	115641	82006.5	21915.8	23791.8	20477	762277	0.0565254	0.0613875	0.241965	0.166265	0.127747	0.151705	0.107581	0.0287504	0.0312115	0.026863	1.11683	0.00982977	1.76765	0.0237083
P50136	Bckdha	2-oxoisovalerate dehydrogenase subunit alpha, mitochondrial	14	341717	332169	1.20757e+06	1.23737e+06	724857	708105	700296	416923	379135	441703	6.48984e+06	0.0526541	0.0511829	0.186071	0.190662	0.111691	0.10911	0.107906	0.0642424	0.0584197	0.0680607	1.07752	2.52309e-05	1.85926	0.000210221
P50171	Hsd17b8	(3R)-3-hydroxyacyl-CoA dehydrogenase	2	50096.5	47232.1	82537.2	82381.3	51205.9	43788.4	47533.1	69413.2	58174.5	71763.4	604125	0.082924	0.0781826	0.136623	0.136365	0.0847603	0.0724822	0.0786809	0.114899	0.0962954	0.118789	-0.0369746	0.708557	0.761442	0.0030998
P50247	Ahcy	Adenosylhomocysteinase	16	1.201e+06	1.25817e+06	5.24975e+06	4.69e+06	2.38424e+06	2.20784e+06	2.29907e+06	836472	1.00332e+06	1.1199e+06	2.22497e+07	0.0539779	0.0565474	0.235947	0.210789	0.107158	0.0992298	0.10333	0.0375947	0.0450934	0.0503333	0.901295	0.000336323	2.01314	0.00190438
P50295	Nat2	Arylamine N-acetyltransferase 2	6	71961.9	77677.9	35440.2	37360.8	19334.7	19835.8	23411.8	182262	142965	204522	814772	0.0883215	0.095337	0.043497	0.0458543	0.0237301	0.0243452	0.0287342	0.223697	0.175466	0.251017	-1.84686	0.000581522	-1.03891	0.00413352
P50396	Gdi1	Rab GDP dissociation inhibitor alpha	6	28228.1	30288.9	513501	589831	201343	192070	147744	36279.9	47147.4	29931.6	1.81637e+06	0.015541	0.0166755	0.282708	0.324731	0.11085	0.105744	0.0813404	0.0199739	0.025957	0.0164788	2.6121	0.000748655	4.2343	0.000700717
P50427	Sts	Steryl-sulfatase	7	337105	377552	309088	332829	80477.7	78131.2	72866.5	55081.3	56767.4	52031	1.75193e+06	0.192419	0.215507	0.176427	0.189979	0.0459366	0.0445972	0.0415921	0.0314404	0.0324028	0.0296993	-2.21028	0.000111973	-0.153537	0.256426
P50431	Shmt1	Serine hydroxymethyltransferase, cytosolic	8	159370	170813	859599	800222	329734	301705	283720	119691	168634	157249	3.35074e+06	0.0475626	0.0509778	0.25654	0.23882	0.0984065	0.0900413	0.0846739	0.0357207	0.0503275	0.0469296	0.883904	0.00220047	2.32963	0.000950861
P50516	Atp6v1a	V-type proton ATPase catalytic subunit A	18	313034	357484	2.46784e+06	2.21877e+06	984923	956787	886856	454246	432905	477549	9.55039e+06	0.0327771	0.0374313	0.258402	0.232323	0.103129	0.100183	0.0928607	0.047563	0.0453285	0.050003	1.49354	0.000510673	2.80634	0.00190717
P50518	Atp6v1e1	V-type proton ATPase subunit E 1	9	69579	82697.5	410969	336398	179945	152143	165024	71406.5	101738	102351	1.67225e+06	0.041608	0.0494528	0.245758	0.201165	0.107606	0.090981	0.0986838	0.0427008	0.060839	0.0612057	1.1239	0.00321879	2.29328	0.0068473
P50543	S100a11	Protein S100-A11	4	119766	162648	931074	747664	278605	302466	238448	181996	151461	180219	3.29435e+06	0.0363549	0.0493717	0.282628	0.226954	0.0845707	0.0918135	0.0723809	0.055245	0.045976	0.0547057	0.961906	0.0194433	2.57966	0.0109063
P50544	Acadvl	Very long-chain specific acyl-CoA dehydrogenase, mitochondrial	17	466313	495546	1.59969e+06	1.54279e+06	797378	713825	780085	521684	445207	487248	7.84977e+06	0.0594046	0.0631287	0.203788	0.19654	0.10158	0.0909358	0.0993768	0.0664585	0.0567159	0.0620716	0.666331	0.00256285	1.70844	0.000891753
P50580	Pa2g4	Proliferation-associated protein 2G4	10	336226	502581	1.1346e+06	980919	613166	531693	684999	180505	263951	278488	5.50713e+06	0.0610529	0.09126	0.206024	0.178118	0.11134	0.0965464	0.124384	0.0327767	0.0479291	0.0505686	0.561598	0.115532	1.35973	0.0477807
P51125	Cast	Calpastatin	22	538913	544517	3.7361e+06	3.2937e+06	1.24189e+06	1.08659e+06	837461	293782	332239	276784	1.2182e+07	0.0442385	0.0446985	0.306691	0.270375	0.101945	0.0891968	0.0687459	0.0241161	0.027273	0.0227207	0.943228	0.0220838	2.69504	0.00114362
P51141	Dvl1	Segment polarity protein dishevelled homolog DVL-1	4	31500.3	24822	156775	148053	79398.1	69979.4	64293.8	37439	34885.9	34182.1	681329	0.0462336	0.0364317	0.230102	0.217301	0.116534	0.10271	0.0943652	0.05495	0.0512027	0.0501697	1.34341	0.0043402	2.44584	0.00518254
P51150	Rab7a	Ras-related protein Rab-7a	11	218484	247300	2.19594e+06	1.99074e+06	1.2711e+06	994906	926498	157157	196943	172506	8.37158e+06	0.0260984	0.0295404	0.262309	0.237797	0.151836	0.118843	0.110672	0.0187727	0.0235252	0.0206062	2.18122	0.00142764	3.1691	0.0012913
P51174	Acadl	Long-chain specific acyl-CoA dehydrogenase, mitochondrial	6	91420.5	102652	251046	241533	160625	134481	163470	75653.1	76032.8	70669.3	1.36758e+06	0.0668482	0.0750611	0.183569	0.176613	0.117452	0.0983346	0.119532	0.0553188	0.0555964	0.0516745	0.652532	0.0158093	1.34591	0.00425841
P51175	Ppox	Protoporphyrinogen oxidase	4	48625.9	40623.4	141663	152982	74490	71526.2	65086.4	90131.4	73433.4	101720	860282	0.0565233	0.047221	0.16467	0.177828	0.0865879	0.0831428	0.075657	0.10477	0.0853597	0.118241	0.660607	0.0123606	1.72782	0.00659952
P51410	Rpl9	60S ribosomal protein L9	1	2.37587e+06	2.16738e+06	6.38835e+06	6.15985e+06	3.92462e+06	3.73797e+06	3.81261e+06	1.73515e+06	1.69996e+06	1.82671e+06	3.38285e+07	0.0702328	0.0640697	0.188845	0.182091	0.116015	0.110498	0.112704	0.0512926	0.0502522	0.0539992	0.752993	0.000888084	1.46697	0.00235204
P51432	Plcb3	1-phosphatidylinositol 4,5-bisphosphate phosphodiesterase beta-3	34	463710	478522	3.06632e+06	2.84999e+06	1.39638e+06	1.35221e+06	1.09324e+06	282406	272868	280712	1.15364e+07	0.0401955	0.0414795	0.265796	0.247044	0.121042	0.117213	0.0947644	0.0244797	0.0236528	0.0243328	1.43456	0.0021526	2.64976	0.000469614
P51612	Xpc	DNA repair protein complementing XP-C cells homolog	4	62412.9	58740.1	497509	463682	143305	115653	103310	68488.2	62835.9	64323.4	1.64026e+06	0.0380507	0.0358115	0.303311	0.282689	0.0873671	0.0705088	0.0629838	0.0417545	0.0383085	0.0392154	0.982452	0.0124027	2.98776	0.000503037
P51655	Gpc4	Glypican-4	2	206203	203590	49303.8	48535.9	27628.8	26291.5	20915.7	12552.7	15053.1	15116.7	625191	0.329823	0.325645	0.0788619	0.0776337	0.0441926	0.0420535	0.0334549	0.0200781	0.0240776	0.0241793	-3.04834	0.000314608	-2.06642	4.98285e-05
P51660	Hsd17b4	Peroxisomal multifunctional enzyme type 2	20	786694	851184	2.04965e+06	1.87249e+06	693908	692083	673945	577260	533341	667299	9.39785e+06	0.08371	0.0905722	0.218098	0.199246	0.0738369	0.0736427	0.0717126	0.0614246	0.0567514	0.0710054	-0.253198	0.011649	1.25946	0.0046842
P51791	Clcn3	H(+)/Cl(-) exchange transporter 3	5	68021.8	73169.1	147613	145032	76980	69753.7	64404	66146.9	48663.4	61196.3	820980	0.0828543	0.0891241	0.179801	0.176657	0.093766	0.084964	0.0784477	0.0805706	0.0592747	0.0745405	-0.00731373	0.94825	1.05241	0.0026356
P51859	Hdgf	Hepatoma-derived growth factor	8	509386	530712	3.21523e+06	2.91331e+06	906616	832520	637379	370572	448336	347170	1.07112e+07	0.0475563	0.0495472	0.300174	0.271987	0.0846416	0.077724	0.0595056	0.0345965	0.0418566	0.0324118	0.591698	0.0588413	2.55737	0.000906213
P51863	Atp6v0d1	V-type proton ATPase subunit d 1	3	44682.8	45230.8	144740	131174	70539.2	61528.1	60801.6	46770.4	45435.4	49755.8	700658	0.0637726	0.0645548	0.206577	0.187216	0.100676	0.0878148	0.0867779	0.066752	0.0648467	0.071013	0.512748	0.0103963	1.61589	0.00195381
P51881	Slc25a5	ADP/ATP translocase 2	10	2.82754e+06	2.65335e+06	5.18406e+06	4.9663e+06	2.89727e+06	2.89549e+06	2.72725e+06	1.82087e+06	1.47565e+06	1.86812e+06	2.93159e+07	0.0964509	0.0905088	0.176834	0.169406	0.0988292	0.0987685	0.0930297	0.0621121	0.0503363	0.0637237	0.0516332	0.382957	0.889445	0.00384829
P51912	Slc1a5	Neutral amino acid transporter B(0)	4	185503	170040	239594	239017	125653	138466	117412	91515.3	94765	102340	1.50431e+06	0.123314	0.113036	0.159272	0.158888	0.0835289	0.0920462	0.0780509	0.0608356	0.0629958	0.0680316	-0.48514	0.0170258	0.430193	0.0206555
P51943	Ccna2	Cyclin-A2	5	119879	114527	1.17961e+06	1.11651e+06	510559	376873	362585	111566	116557	131458	4.14012e+06	0.0289553	0.0276628	0.284921	0.269681	0.12332	0.0910293	0.0875782	0.0269474	0.0281529	0.0317522	1.81286	0.00296413	3.29195	0.000245119
P51949	Mnat1	CDK-activating kinase assembly factor MAT1	6	102288	105656	695848	656521	277960	232094	233525	83922.4	97315.1	95242.3	2.58037e+06	0.0396408	0.0409458	0.26967	0.254429	0.107721	0.089946	0.0905006	0.0325234	0.0377136	0.0369103	1.24839	0.00152604	2.7008	0.000316132
P51954	Nek1	Serine/threonine-protein kinase Nek1	10	117890	108603	656463	595854	227842	210988	171841	69818	69185	65548.6	2.29403e+06	0.05139	0.0473413	0.286161	0.259741	0.0993195	0.0919726	0.0749079	0.0304346	0.0301587	0.0285735	0.837173	0.0142744	2.46658	0.00137564
P52019	Sqle	Squalene monooxygenase	11	485829	499539	554540	571917	312074	417656	300729	194703	131240	171650	3.63988e+06	0.133474	0.137241	0.152351	0.157125	0.0857374	0.114745	0.0826205	0.0534917	0.0360563	0.0471582	-0.5363	0.0699128	0.193027	0.0232719
P52293	Kpna2	Importin subunit alpha-1	16	798983	793699	2.09783e+06	1.99683e+06	1.0546e+06	1.15309e+06	849094	302608	247529	244693	9.53896e+06	0.08376	0.083206	0.219923	0.209334	0.110557	0.120882	0.0890132	0.0317233	0.0259493	0.025652	0.343951	0.135088	1.36185	0.000694813
P52332	Jak1	Tyrosine-protein kinase JAK1	15	722535	708901	2.83396e+06	2.66516e+06	1.27887e+06	1.30023e+06	1.07822e+06	675528	511129	676355	1.24509e+07	0.0580308	0.0569358	0.227611	0.214054	0.102713	0.104429	0.0865982	0.0542554	0.0410516	0.0543218	0.763366	0.00644723	1.94112	0.000570441
P52431	Pold1	DNA polymerase delta catalytic subunit	37	3.15279e+06	2.87082e+06	1.05457e+07	9.7717e+06	4.65091e+06	4.11062e+06	4.19083e+06	3.04638e+06	2.51322e+06	3.03637e+06	4.78894e+07	0.065835	0.059947	0.22021	0.204048	0.0971177	0.0858358	0.0875107	0.0636129	0.0524798	0.0634039	0.518986	0.00954833	1.75455	0.00245679
P52432	Polr1c	DNA-directed RNA polymerases I and III subunit RPAC1	9	538422	542447	1.61205e+06	1.58969e+06	764689	832530	619484	293269	231126	244124	7.26783e+06	0.0740829	0.0746367	0.221806	0.21873	0.105216	0.11455	0.0852365	0.0403516	0.0318012	0.0335897	0.440372	0.0743899	1.56664	5.31082e-05
P52479	Usp10	Ubiquitin carboxyl-terminal hydrolase 10	22	2.68639e+06	2.27708e+06	1.25315e+07	1.11721e+07	3.90701e+06	3.8478e+06	3.57008e+06	2.48912e+06	2.00346e+06	2.25378e+06	4.67383e+07	0.0574772	0.0487198	0.26812	0.239035	0.0835935	0.0823265	0.0763846	0.0532566	0.0428655	0.0482214	0.608927	0.00964608	2.25823	0.00410801
P52480	Pkm	Pyruvate kinase PKM	38	6.03205e+06	7.13552e+06	2.64733e+07	2.50138e+07	3.63663e+07	4.0673e+07	3.82048e+07	7.16132e+06	6.12385e+06	6.26941e+06	1.99453e+08	0.0302429	0.0357753	0.132729	0.125412	0.18233	0.203922	0.191548	0.0359047	0.0307031	0.031433	2.54824	0.000169654	1.97173	0.00418151
P52482	Ube2e1	Ubiquitin-conjugating enzyme E2 E1	2	236307	208507	555395	512387	328840	329272	340559	112402	109630	108942	2.84224e+06	0.0831411	0.0733602	0.195407	0.180275	0.115698	0.115849	0.11982	0.039547	0.0385718	0.0383296	0.584476	0.00369115	1.26499	0.00712914
P52623	Uck1	Uridine-cytidine kinase 1	4	225097	204425	1.23966e+06	1.19955e+06	531956	468859	452122	230975	224018	222036	4.9987e+06	0.0450312	0.0408956	0.247997	0.239973	0.106419	0.0937962	0.090448	0.046207	0.0448152	0.0444186	1.17133	0.00156028	2.50709	0.000856683
P52633	Stat6	Signal transducer and transcription activator 6	17	232455	216522	1.58962e+06	1.49566e+06	774991	681168	634406	195735	162887	172253	6.1557e+06	0.0377625	0.0351743	0.258235	0.242972	0.125898	0.110656	0.10306	0.0317974	0.0264612	0.0279827	1.63013	0.000772378	2.78093	0.000588436
P52760	Rida	2-iminobutanoate/2-iminopropanoate deaminase	3	11771.6	14818.1	258352	331200	51314.6	46130.7	40162.3	15038.7	18996.7	15418.1	803204	0.0146558	0.0184487	0.321653	0.412349	0.0638874	0.0574334	0.0500026	0.0187234	0.0236511	0.0191957	1.78898	0.00220352	4.46912	0.00297426
P52795	Efnb1	Ephrin-B1	2	1933.76	2739.36	10127.1	9780.14	7003.96	5213.58	5310.03	9095.61	11973.1	9895.59	73072.2	0.0264638	0.0374884	0.13859	0.133842	0.0958499	0.0713483	0.0726683	0.124474	0.163853	0.135422	1.33043	0.014179	2.11238	0.0139858
P52800	Efnb2	Ephrin-B2	2	5692.68	4615.72	11800.8	9563.77	4694.25	4981.9	3976.49	1702.52	1811.63	2763.9	51603.7	0.110315	0.0894456	0.228682	0.185331	0.0909674	0.0965415	0.0770583	0.0329922	0.0351066	0.0535601	-0.178136	0.368763	1.05137	0.0390828
P52875	Tmem165	Transmembrane protein 165	3	79735.5	64302.1	142810	134811	74900.4	63020.9	69272.7	35273.5	36123.5	39496.9	739747	0.107787	0.0869245	0.193053	0.18224	0.101251	0.0851925	0.0936438	0.0476832	0.0488322	0.0533924	-0.0556804	0.73248	0.954404	0.0271839
P52912	Tia1	Cytotoxic granule associated RNA binding protein TIA1	4	65058.1	49222.1	911598	771563	460066	339698	327703	43478.3	48369.3	29366	3.04612e+06	0.0213577	0.0161589	0.299265	0.253294	0.151033	0.111518	0.10758	0.0142733	0.015879	0.00964045	2.71424	0.00167803	3.8895	0.00361325
P52963	Epb41l4a	Band 4.1-like protein 4A	19	509319	505537	1.76474e+06	1.64961e+06	877960	881000	747367	611517	478208	644255	8.66951e+06	0.0587483	0.058312	0.203557	0.190277	0.10127	0.101621	0.0862063	0.0705365	0.0551597	0.0743127	0.715179	0.00581737	1.74953	0.000782263
P53026	Rpl10a	60S ribosomal protein L10a	9	676475	856902	1.86964e+06	1.73698e+06	1.04257e+06	949326	1.26624e+06	430900	619654	600086	1.00488e+07	0.0673192	0.0852743	0.186057	0.172854	0.103751	0.0944718	0.12601	0.0428809	0.0616647	0.0597173	0.501903	0.089663	1.24301	0.020031
P53349	Map3k1	Mitogen-activated protein kinase kinase kinase 1	5	14049.3	11804.2	152813	163997	63594.1	61648.7	51297.9	18343.7	12313.7	17668.6	567530	0.0247551	0.0207993	0.269259	0.288967	0.112054	0.108626	0.0903879	0.0323219	0.0216971	0.0311324	2.18572	0.000788391	3.61975	0.00139915
P53368	Nudt1	Oxidized purine nucleoside triphosphate hydrolase	2	52346.7	44707.5	120657	114549	66149.3	63682	49988.2	25140.4	25148.7	27248.8	589618	0.0887807	0.0758244	0.204637	0.194277	0.11219	0.108005	0.0847806	0.0426385	0.0426526	0.0462144	0.298425	0.203463	1.28106	0.00863271
P53395	Dbt	Lipoamide acyltransferase component of branched-chain alpha-keto acid dehydrogenase complex, mitochondrial	6	150612	149800	200128	177155	84603	79783.2	87370.8	150753	146917	153527	1.38065e+06	0.109088	0.1085	0.144952	0.128313	0.0612777	0.0577867	0.0632824	0.10919	0.106412	0.111199	-0.840884	0.00044743	0.326029	0.0658081
P53564	Cux1	Homeobox protein cut-like 1	37	780667	773612	3.5406e+06	3.06086e+06	809857	805443	616250	318476	377610	317838	1.14012e+07	0.0684723	0.0678535	0.310546	0.268468	0.0710325	0.0706454	0.0540513	0.0279335	0.0331202	0.0278776	-0.0745039	0.687482	2.08273	0.00254314
P53569	Cebpz	CCAAT/enhancer-binding protein zeta	8	277863	276918	877454	815229	339101	341860	293962	113157	106290	122432	3.56427e+06	0.077958	0.0776929	0.246181	0.228723	0.0951392	0.0959132	0.0824746	0.0317475	0.0298209	0.0343499	0.225	0.0905655	1.60835	0.00108886
P53612	Rabggtb	Geranylgeranyl transferase type-2 subunit beta	3	144170	159275	751907	771929	336217	341284	272918	113173	100455	109437	3.10077e+06	0.046495	0.0513664	0.242491	0.248948	0.10843	0.110064	0.0880164	0.0364984	0.0323969	0.0352936	1.05663	0.00529955	2.32986	0.00101633
P53668	Limk1	LIM domain kinase 1	4	7795.95	6754.53	47207	45992.9	19206.4	15806.2	15824.1	3985.2	3692.03	3321.55	169586	0.0459706	0.0398295	0.278366	0.271207	0.113255	0.0932047	0.0933101	0.0234996	0.0217709	0.0195863	1.21737	0.00341483	2.68284	0.00153199
P53702	Hccs	Holocytochrome c-type synthase	2	44306.8	44146.6	144075	140098	64742.5	53423.9	55800.9	21553	26864	29655	624666	0.0709289	0.0706724	0.230643	0.224277	0.103643	0.085524	0.0893292	0.0345033	0.0430054	0.0474734	0.385913	0.0377846	1.68364	0.0001462
P53762	Arnt	Aryl hydrocarbon receptor nuclear translocator	8	93545.8	96148.2	1.06003e+06	983556	287795	272982	221992	98458.4	89757.9	104249	3.30851e+06	0.0282743	0.0290609	0.320393	0.297281	0.0869864	0.0825091	0.0670972	0.0297591	0.0271294	0.0315093	1.45125	0.00226628	3.42848	0.000281374
P53798	Fdft1	Squalene synthase	7	622843	656238	235922	252135	75619.2	98308.7	64288.6	31172.4	24445.6	27589.3	2.08856e+06	0.298216	0.314206	0.112959	0.120722	0.0362063	0.04707	0.0307813	0.0149253	0.0117045	0.0132097	-3.03159	0.000970003	-1.39029	0.00191805
P53808	Pctp	Phosphatidylcholine transfer protein	3	51676.2	44964	323784	331274	104951	83476.5	71161.5	27421.5	21554.6	28595.9	1.08886e+06	0.047459	0.0412946	0.29736	0.304239	0.0963866	0.0766642	0.0653541	0.0251837	0.0197956	0.0262622	0.82557	0.0342033	2.76432	0.00135109
P53810	Pitpna	Phosphatidylinositol transfer protein alpha isoform	6	172323	191247	1.76781e+06	2.07062e+06	552641	433735	448998	239626	212398	216698	6.3061e+06	0.0273264	0.0303273	0.280333	0.328352	0.087636	0.0687803	0.0712007	0.0379991	0.0336813	0.0343633	1.38968	0.00274688	3.39767	0.00161222
P53811	Pitpnb	Phosphatidylinositol transfer protein beta isoform	9	229804	249214	1.73454e+06	1.83369e+06	580171	523222	449482	158435	146426	155446	6.06044e+06	0.0379186	0.0411214	0.286208	0.302568	0.0957308	0.0863341	0.0741666	0.0261425	0.024161	0.0256493	1.10516	0.00466709	2.89769	0.000598398
P53986	Slc16a1	Monocarboxylate transporter 1	8	454898	425400	1.10535e+06	1.10524e+06	611602	613298	559376	354913	255141	292627	5.77784e+06	0.0787315	0.0736261	0.191309	0.191289	0.105853	0.106147	0.096814	0.0614266	0.0441585	0.0506464	0.433818	0.00742784	1.32918	0.00132123
P53994	Rab2a	Ras-related protein Rab-2A	3	497119	495685	1.1026e+06	1.05364e+06	527668	516964	493106	389451	339344	431664	5.84724e+06	0.0850179	0.0847725	0.188567	0.180194	0.0902422	0.0884117	0.0843315	0.0666042	0.0580349	0.0738236	0.0456893	0.30897	1.11856	0.000860257
P53995	Anapc1	Anaphase-promoting complex subunit 1	28	1.46663e+06	1.42862e+06	4.89146e+06	4.50754e+06	2.25474e+06	2.32416e+06	2.07619e+06	1.75465e+06	1.30603e+06	1.57953e+06	2.35896e+07	0.0621728	0.0605615	0.207357	0.191082	0.095582	0.098525	0.088013	0.0743826	0.0553648	0.0669591	0.614307	0.00243866	1.69774	0.00132796
P54071	Idh2	Isocitrate dehydrogenase [NADP], mitochondrial	7	304664	349847	900305	840263	539499	421737	587451	490538	467906	550424	5.45263e+06	0.0558746	0.0641612	0.165114	0.154102	0.0989429	0.0773456	0.107737	0.0899635	0.0858128	0.100946	0.647173	0.0476764	1.41366	0.00616229
P54103	Dnajc2	DnaJ homolog subfamily C member 2	20	1.09521e+06	1.07937e+06	3.42398e+06	3.12697e+06	1.29039e+06	1.23299e+06	1.1375e+06	425180	471688	477343	1.37606e+07	0.0795901	0.0784392	0.248824	0.22724	0.0937744	0.089603	0.0826632	0.0308984	0.0342781	0.0346891	0.16458	0.0975333	1.58952	0.00173486
P54116	Stom	Stomatin	8	96946.9	101646	240655	230646	115561	119075	111677	53100.3	47591.3	58623.7	1.17552e+06	0.0824713	0.0864689	0.204722	0.196207	0.0983059	0.101296	0.0950024	0.0451717	0.0404852	0.0498703	0.21721	0.0148524	1.24691	0.00135105
P54227	Stmn1	Stathmin	3	640010	738246	1.13236e+06	1.04617e+06	1.02952e+06	608966	1.01298e+06	184175	365729	196828	6.95499e+06	0.0920218	0.106146	0.162813	0.15042	0.148026	0.0875581	0.145648	0.0264811	0.0525851	0.0283002	0.322501	0.400675	0.663055	0.0301331
P54276	Msh6	DNA mismatch repair protein Msh6	48	4.78066e+06	4.3466e+06	1.44238e+07	1.35334e+07	6.99685e+06	6.18378e+06	6.69936e+06	4.35968e+06	4.12234e+06	4.71505e+06	7.01616e+07	0.0681379	0.0619513	0.20558	0.192889	0.0997248	0.0881362	0.0954848	0.0621378	0.058755	0.0672028	0.537856	0.00787802	1.61587	0.00260455
P54279	Pms2	Mismatch repair endonuclease PMS2	14	441457	411629	1.64792e+06	1.59626e+06	604348	636697	542691	264436	233118	282112	6.66067e+06	0.0662782	0.0617999	0.247411	0.239654	0.0907337	0.0955905	0.081477	0.0397011	0.0349991	0.0423549	0.476896	0.0153731	1.92779	0.00082629
P54285	Cacnb3	Voltage-dependent L-type calcium channel subunit beta-3	5	26399.1	28228.3	400583	362900	249199	196291	184168	42089.8	52961.4	39717.5	1.58254e+06	0.0166815	0.0178374	0.253127	0.229315	0.157468	0.124036	0.116375	0.0265964	0.0334662	0.0250974	2.93022	0.000465052	3.80395	0.000511989
P54310	Lipe	Hormone-sensitive lipase	2	3154.61	2496.97	12174	10231.3	5660.25	3463.38	4248.91	3072.33	2505.15	2440.04	49446.9	0.063798	0.050498	0.246204	0.206914	0.114471	0.0700424	0.0859286	0.0621339	0.0506633	0.0493466	0.637891	0.118172	1.9915	0.0109537
P54728	Rad23b	UV excision repair protein RAD23 homolog B	4	35352.9	42264.3	268837	197090	192811	152131	133402	35737.8	35531.8	45517.7	1.13868e+06	0.0310473	0.0371171	0.236096	0.173087	0.169329	0.133603	0.117155	0.0313854	0.0312045	0.0399742	2.02739	0.00279394	2.57409	0.00992278
P54729	Nub1	NEDD8 ultimate buster 1	28	3.35306e+06	2.99937e+06	9.82909e+06	9.35918e+06	5.40969e+06	4.94844e+06	4.54042e+06	2.09249e+06	1.83316e+06	1.94431e+06	4.63092e+07	0.0724059	0.0647682	0.212249	0.202102	0.116817	0.106857	0.0980457	0.0451851	0.0395852	0.0419853	0.643381	0.0103837	1.59665	0.00301246
P54731	Faf1	FAS-associated factor 1	9	123256	121633	551818	469023	881529	727522	620218	129756	137563	112591	3.87491e+06	0.0318088	0.0313899	0.142408	0.121041	0.227497	0.187752	0.16006	0.0334861	0.035501	0.0290565	2.58649	0.000849973	2.05483	0.00326248
P54761	Ephb4	Ephrin type-B receptor 4	6	243147	245477	326845	311280	210813	216063	200006	111939	101151	117263	2.08398e+06	0.116674	0.117792	0.156836	0.149368	0.101159	0.103678	0.0959728	0.0537141	0.0485375	0.0562688	-0.226224	0.0131493	0.384699	0.0085785
P54763	Ephb2	Ephrin type-B receptor 2	6	21970.8	16281.5	320170	280469	256809	184877	215416	58774.4	67162.5	61171.7	1.4831e+06	0.0148141	0.010978	0.215879	0.18911	0.173157	0.124656	0.145247	0.0396294	0.0452851	0.0412458	3.52065	0.000680653	3.98586	0.00349718
P54775	Psmc4	26S proteasome regulatory subunit 6B	23	1.81175e+06	1.83856e+06	5.01572e+06	4.80396e+06	2.77888e+06	3.01967e+06	2.55441e+06	1.7998e+06	1.43999e+06	1.76173e+06	2.68245e+07	0.0675411	0.0685404	0.186983	0.179089	0.103595	0.112571	0.0952269	0.0670954	0.0536818	0.0656762	0.60598	0.00675518	1.42736	0.000529911
P54797	Tango2	Transport and Golgi organization 2 homolog	2	7086	5679.11	115718	97652.2	38733	35920.5	29904.4	8394.43	9687.92	9543.41	358319	0.0197757	0.0158493	0.322946	0.272529	0.108097	0.100247	0.0834575	0.0234273	0.0270372	0.0266339	2.44952	0.00094715	4.06671	0.00243883
P54822	Adsl	Adenylosuccinate lyase	19	960872	1.05205e+06	3.75607e+06	3.55841e+06	1.61318e+06	1.69143e+06	1.39489e+06	587624	689399	650904	1.59548e+07	0.0602245	0.0659395	0.235419	0.22303	0.101109	0.106013	0.0874277	0.0368305	0.0432094	0.0407967	0.634954	0.0127191	1.86242	0.00166718
P54823	Ddx6	Probable ATP-dependent RNA helicase DDX6	12	552602	559450	2.29136e+06	2.0629e+06	936428	924373	796733	340045	338468	375583	9.17794e+06	0.0602098	0.060956	0.24966	0.224767	0.10203	0.100717	0.0868096	0.0370502	0.0368784	0.0409224	0.668121	0.00622398	1.96724	0.00150035
P54923	Adprh	ADP-ribosylhydrolase ARH1	14	767955	785532	4.25594e+06	4.32929e+06	2.17261e+06	2.15031e+06	2.06923e+06	1.65642e+06	1.30427e+06	1.84084e+06	2.13324e+07	0.0359995	0.0368234	0.199506	0.202945	0.101845	0.1008	0.0969996	0.0776482	0.0611403	0.0862931	1.4556	1.96386e-05	2.46639	6.87797e-05
P55012	Slc12a2	Solute carrier family 12 member 2	22	982540	940693	2.94584e+06	2.58942e+06	1.53113e+06	1.51077e+06	1.36721e+06	800543	670997	722648	1.40618e+07	0.0698731	0.0668971	0.209492	0.184146	0.108886	0.107438	0.0972288	0.0569304	0.0477178	0.051391	0.610513	0.00324364	1.52246	0.00413294
P55096	Abcd3	ATP-binding cassette sub-family D member 3	20	1.51891e+06	1.45949e+06	2.98931e+06	2.73442e+06	1.54525e+06	1.37122e+06	1.38624e+06	1.88133e+06	1.32293e+06	1.90676e+06	1.81159e+07	0.0838442	0.080564	0.165011	0.150941	0.0852979	0.0756918	0.0765209	0.10385	0.0730262	0.105253	-0.0560894	0.504675	0.941276	0.0055535
P55194	Sh3bp1	SH3 domain-binding protein 1	4	4164.27	3502.62	54798.8	53701.8	20854.4	18614.5	15534.9	4617.58	8201.45	6740.71	190731	0.0218332	0.0183642	0.287309	0.281558	0.109339	0.0975958	0.0814491	0.0242099	0.0430001	0.0353415	2.25278	0.00118888	3.82824	0.00107578
P55200	Kmt2a	Histone-lysine N-methyltransferase 2A	19	201210	180522	1.26866e+06	1.27398e+06	366136	330504	332587	141979	132695	155248	4.38352e+06	0.0459015	0.0411821	0.289416	0.290629	0.0835257	0.075397	0.0758721	0.0323893	0.0302713	0.0354163	0.846487	0.00214816	2.73781	0.000817377
P55258	Rab8a	Ras-related protein Rab-8A	7	1.93749e+06	1.87087e+06	8.31672e+06	8.04033e+06	4.31028e+06	4.06039e+06	3.71255e+06	2.75125e+06	2.21503e+06	2.72965e+06	3.99446e+07	0.0485044	0.0468366	0.208207	0.201287	0.107906	0.101651	0.0929427	0.0688768	0.0554526	0.068336	1.07832	0.000983118	2.10269	0.000278405
P55264	Adk	Adenosine kinase	3	60255.5	62756.2	286068	257197	102945	96184.7	104719	40808.8	49412.5	43813.8	1.10416e+06	0.0545713	0.0568361	0.259082	0.232935	0.0932338	0.0871112	0.09484	0.0369592	0.0447512	0.0396806	0.718926	0.000869758	2.14112	0.00146905
P55292	Dsc2	Desmocollin-2	8	905757	933024	136778	129275	63085.2	71527.6	65100.8	218271	187150	201534	2.9115e+06	0.311096	0.320461	0.0469783	0.0444015	0.0216676	0.0245673	0.0223599	0.0749686	0.0642795	0.06922	-3.78962	1.5145e-05	-2.78938	0.000271558
P55302	Lrpap1	Alpha-2-macroglobulin receptor-associated protein	27	2.27643e+07	2.46981e+07	5.53056e+06	6.77699e+06	1.5508e+06	1.39401e+06	1.20422e+06	2.3925e+06	2.32698e+06	2.15757e+06	7.0796e+07	0.321547	0.348863	0.0781197	0.0957256	0.0219052	0.0196905	0.0170098	0.0337943	0.0328688	0.0304758	-4.10739	9.34692e-05	-1.95348	0.00647557
P55937	Golga3	Golgin subfamily A member 3	42	2.03474e+06	1.95661e+06	5.57658e+06	5.75819e+06	1.24812e+06	1.16948e+06	892049	454824	376789	453670	1.99211e+07	0.10214	0.0982181	0.279934	0.28905	0.0626532	0.0587059	0.0447792	0.0228313	0.0189141	0.0227734	-0.869661	0.0203308	1.5059	0.000586957
P56135	Atp5mf	ATP synthase subunit f, mitochondrial	3	34145.8	35573.4	102532	99456.2	67245.4	56973.3	67946.4	32862.8	33074.5	32896.5	562706	0.0606813	0.0632184	0.182212	0.176746	0.119504	0.101249	0.120749	0.0584013	0.0587775	0.0584613	0.873453	0.00400732	1.53478	0.000575007
P56183	Rrp1	Ribosomal RNA processing protein 1 homolog A	3	21811.7	30785.3	107323	105568	39663.1	31680.5	34432	11921.4	12561.7	12748.2	408495	0.0533954	0.0753628	0.262728	0.258431	0.0970958	0.0775544	0.0842899	0.0291838	0.0307513	0.0312077	0.438042	0.14291	2.03832	0.0145801
P56212	Arpp19	cAMP-regulated phosphoprotein 19	3	33970.2	39694.8	1.70645e+06	1.8967e+06	328121	307692	185385	29955.4	38701.1	27779.1	4.59445e+06	0.00739374	0.00863972	0.371415	0.412825	0.0714169	0.0669703	0.0403497	0.0065199	0.00842345	0.00604622	2.85406	0.00374828	5.61449	0.000584281
P56371	Rab4a	Ras-related protein Rab-4A	3	96149.6	95628.1	346262	330306	161256	152452	149358	111587	99741.6	132431	1.67517e+06	0.0573969	0.0570856	0.206702	0.197178	0.0962622	0.0910068	0.0891597	0.0666125	0.0595412	0.0790551	0.686062	0.000526904	1.8184	0.000354668
P56380	Nudt2	Bis(5'-nucleosyl)-tetraphosphatase [asymmetrical]	2	45174.5	43821.4	153244	143600	82206	76943.7	78199.2	40972.7	40190.4	40546.8	744899	0.0606452	0.0588286	0.205725	0.192778	0.110359	0.103294	0.10498	0.0550044	0.0539542	0.0544326	0.829828	0.000254699	1.7373	0.000886743
P56382	Atp5f1e	ATP synthase subunit epsilon, mitochondrial	2	153372	183960	395685	353629	276061	251254	287529	154238	149537	156395	2.36166e+06	0.0649423	0.0778943	0.167546	0.149737	0.116893	0.106389	0.121749	0.0653091	0.0633186	0.0662225	0.691068	0.0111106	1.15508	0.0173595
P56399	Usp5	Ubiquitin carboxyl-terminal hydrolase 5	25	831597	783840	5.5982e+06	5.00374e+06	4.75621e+06	4.06887e+06	3.69115e+06	691819	643022	592844	2.66613e+07	0.0311912	0.0293999	0.209975	0.187678	0.178394	0.152613	0.138446	0.0259485	0.0241182	0.0222361	2.36154	0.000464851	2.71269	0.00113652
P56480	Atp5f1b	ATP synthase subunit beta, mitochondrial	24	1.05203e+06	1.13692e+06	1.76536e+06	1.70617e+06	1.23328e+06	1.12726e+06	1.34939e+06	840192	825607	932439	1.19686e+07	0.0878984	0.0949916	0.147498	0.142554	0.103043	0.0941845	0.112744	0.0701994	0.0689808	0.0779068	0.173394	0.198253	0.666211	0.0083192
P56546	Ctbp2	C-terminal-binding protein 2	8	624152	571597	3.13129e+06	2.6501e+06	1.2186e+06	1.10024e+06	1.13795e+06	651741	842234	847527	1.27754e+07	0.0488556	0.0447419	0.245103	0.207437	0.0953863	0.0861217	0.0890734	0.0510152	0.065926	0.0663404	0.946642	0.00100159	2.26988	0.00357356
P56581	Tdg	G/T mismatch-specific thymine DNA glycosylase	6	292481	261249	946214	892580	338543	335432	294016	107819	91816.8	96462.3	3.65661e+06	0.079987	0.0714456	0.258768	0.2441	0.0925837	0.091733	0.0804067	0.0294861	0.0251098	0.0263802	0.2202	0.125265	1.73319	0.00278712
P56695	Wfs1	Wolframin	8	522600	531036	744103	652028	281555	256566	266366	256478	268118	281420	4.06027e+06	0.128711	0.130788	0.183264	0.160587	0.0693439	0.0631895	0.0656031	0.0631676	0.0660345	0.0693107	-0.975204	0.000312575	0.402959	0.052323
P56812	Pdcd5	Programmed cell death protein 5	4	15669.1	16946.3	138555	134830	97685	84841.3	72633.3	17153.2	25710	17124.8	621148	0.0252261	0.0272822	0.223063	0.217066	0.157265	0.136588	0.116934	0.0276153	0.0413911	0.0275696	2.3734	0.000726437	3.06828	0.000380179
P56873	Znrd2	Protein ZNRD2	3	65026.6	68746.7	290128	269222	57954.7	63583	40435.5	15534.8	12974.5	15228.1	898834	0.0723455	0.0764843	0.322783	0.299523	0.0644776	0.0707394	0.0449867	0.0172832	0.0144349	0.0169421	-0.334763	0.286502	2.06351	0.00106003
P56959	Fus	RNA-binding protein FUS	7	229655	300659	1.85575e+06	907564	894872	947283	556721	200015	249770	91024	6.23331e+06	0.0368432	0.0482343	0.297714	0.145599	0.143563	0.151971	0.0893139	0.0320881	0.0400702	0.0146028	1.56701	0.0200834	2.30416	0.0527655
P56960	Exosc10	Exosome component 10	28	1.53574e+06	1.3748e+06	4.03047e+06	3.73798e+06	1.86686e+06	1.85028e+06	1.83845e+06	1.45371e+06	1.25613e+06	1.58245e+06	2.05269e+07	0.074816	0.0669757	0.196351	0.182102	0.090947	0.0901395	0.089563	0.0708199	0.0611943	0.0770918	0.349871	0.010091	1.41753	0.00461124
P57016	Lad1	Ladinin-1	40	4.43455e+06	4.41526e+06	6.51493e+06	6.00343e+06	2.55768e+06	2.32118e+06	2.28506e+06	2.05976e+06	2.06096e+06	2.32965e+06	3.49825e+07	0.126765	0.126214	0.186234	0.171612	0.0731131	0.0663528	0.0653202	0.0588799	0.0589142	0.0665947	-0.891667	0.000864801	0.499125	0.0137165
P57080	Usp25	Ubiquitin carboxyl-terminal hydrolase 25	12	89490.9	87519.5	478701	422851	346025	327415	296677	69360.4	70635.6	74674.8	2.26335e+06	0.0395391	0.0386681	0.211501	0.186825	0.152882	0.144659	0.131079	0.030645	0.0312084	0.032993	1.86655	0.000204299	2.34589	0.00149874
P57680	Evc	EvC complex member EVC	40	830355	824073	5.13315e+06	4.12312e+06	9.38112e+06	1.02633e+07	9.8616e+06	9.08301e+06	7.51305e+06	8.75859e+06	6.57714e+07	0.0126249	0.0125294	0.0780453	0.0626886	0.142632	0.156045	0.149938	0.1381	0.11423	0.133167	3.57068	5.55488e-06	2.47547	0.00405668
P57716	Ncstn	Nicastrin	8	1.09248e+06	1.12703e+06	799410	846383	267685	268835	198156	119763	114986	104579	4.9393e+06	0.221181	0.228175	0.161847	0.171357	0.0541949	0.0544278	0.0401182	0.0242469	0.0232798	0.0211728	-2.19403	0.00136885	-0.431869	0.0115948
P57722	Pcbp3	Poly(rC)-binding protein 3	2	4214.57	3662.16	20533.1	16362.7	8417.5	6455.54	5154.2	3940.64	3510.78	3882.43	76133.6	0.0553575	0.0481018	0.269698	0.214921	0.110562	0.0847923	0.0676995	0.0517595	0.0461135	0.050995	0.735853	0.0750738	2.22207	0.00742834
P57724	Pcbp4	Poly(rC)-binding protein 4	2	42957.6	40030.9	89014.1	83186.1	47632.2	48154.8	39528.1	33589.2	31069.4	35907.6	491070	0.0874776	0.0815178	0.181266	0.169398	0.0969966	0.0980609	0.0804939	0.0684	0.0632688	0.0731211	0.115483	0.424358	1.05317	0.00445681
P57746	Atp6v1d	V-type proton ATPase subunit D	3	28362.1	32223.7	153365	140962	64397.2	56217.9	57452.6	35517.8	39560.3	39602.7	647661	0.0437916	0.049754	0.236798	0.217648	0.0994303	0.0868013	0.0887077	0.0548401	0.0610818	0.0611473	0.970755	0.00262145	2.28202	0.00233049
P57759	Erp29	Endoplasmic reticulum resident protein 29	14	8.12218e+06	8.55674e+06	1.59941e+06	1.62699e+06	355357	374944	261015	161713	193594	155992	2.14079e+07	0.379401	0.399699	0.0747109	0.0759996	0.0165993	0.0175143	0.0121924	0.0075539	0.00904311	0.00728664	-4.6747	0.000204354	-2.36959	0.000278729
P57776	Eef1d	Elongation factor 1-delta	15	1.77182e+06	1.86974e+06	6.27147e+06	4.68526e+06	2.84998e+06	3.12507e+06	2.47805e+06	1.17938e+06	1.29815e+06	1.09687e+06	2.66258e+07	0.0665452	0.0702231	0.235541	0.175967	0.107038	0.11737	0.0930694	0.0442947	0.0487553	0.0411958	0.623978	0.0168133	1.57443	0.0179595
P57780	Actn4	Alpha-actinin-4	44	7.33093e+06	8.34344e+06	3.3221e+07	1.97389e+07	1.674e+07	1.85125e+07	1.34249e+07	4.2946e+06	4.82382e+06	3.35786e+06	1.29788e+08	0.0564839	0.0642851	0.255964	0.152086	0.12898	0.142637	0.103437	0.0330894	0.0371669	0.0258719	1.04018	0.0119722	1.71118	0.0475197
P57784	Snrpa1	U2 small nuclear ribonucleoprotein A'	10	215160	252172	632207	502269	273014	275467	249225	150727	139878	155762	2.84588e+06	0.075604	0.0886095	0.222148	0.17649	0.0959331	0.0967949	0.087574	0.0529633	0.0491511	0.0547325	0.189525	0.166152	1.27452	0.024126
P58021	Tm9sf2	Transmembrane 9 superfamily member 2	5	230773	268023	236792	211498	105708	100422	89667.6	69604	77789.6	106307	1.49658e+06	0.1542	0.17909	0.158222	0.14132	0.0706328	0.0671008	0.0599148	0.0465085	0.0519781	0.0710332	-1.33814	0.0015887	-0.152285	0.377124
P58044	Idi1	Isopentenyl-diphosphate Delta-isomerase 1	6	243918	305474	713039	575335	125492	129444	91370.1	40589.8	32826.2	38375.5	2.29586e+06	0.106242	0.133054	0.310576	0.250597	0.0546599	0.0563813	0.0397977	0.0176796	0.014298	0.0167151	-1.25882	0.0134973	1.23047	0.0316591
P58058	Nadk	NAD kinase	4	62544.4	61271.6	510877	485220	188551	189514	144228	23230.3	21746.6	18566.5	1.70575e+06	0.0366668	0.0359206	0.299503	0.284462	0.110539	0.111103	0.0845543	0.0136188	0.012749	0.0108846	1.48042	0.00309725	3.00769	0.000176977
P58064	Mrps6	28S ribosomal protein S6, mitochondrial	4	139268	134228	340999	332645	169631	175784	154619	62316.2	55472.8	68425.5	1.63339e+06	0.0852632	0.0821777	0.208768	0.203653	0.103852	0.107619	0.0946616	0.0381515	0.0339618	0.0418918	0.2837	0.0311922	1.3006	0.000606618
P58069	Rasa2	Ras GTPase-activating protein 2	7	24033.1	25056.5	67658.4	63483.2	33041	38997.4	28012.6	15299.1	9957.75	13946.7	319486	0.0752242	0.0784276	0.211773	0.198704	0.103419	0.122063	0.0876803	0.0478866	0.0311681	0.0436535	0.429468	0.0962706	1.41722	0.00149826
P58252	Eef2	Elongation factor 2	45	1.32633e+07	1.32779e+07	7.61494e+07	7.63147e+07	2.19289e+07	2.43478e+07	1.90157e+07	5.04261e+06	4.90707e+06	5.11988e+06	2.59367e+08	0.0511371	0.0511936	0.293597	0.294234	0.0845475	0.0938739	0.0733158	0.019442	0.0189194	0.0197399	0.70637	0.0131484	2.52216	4.84463e-07
P58281	Opa1	Dynamin-like 120 kDa protein, mitochondrial	19	560830	586597	3.11577e+06	2.66412e+06	1.12988e+06	1.05492e+06	904794	434003	421458	416272	1.12886e+07	0.049681	0.0519635	0.276009	0.236	0.10009	0.0934495	0.0801509	0.038446	0.0373348	0.0368754	0.838279	0.00671604	2.32858	0.00253738
P58283	Rnf216	E3 ubiquitin-protein ligase RNF216	7	101705	86003.7	205737	194508	155960	144568	143085	75764.9	56812.5	77319.1	1.24146e+06	0.0819236	0.069276	0.165722	0.156677	0.125626	0.11645	0.115255	0.0610287	0.0457625	0.0622806	0.659833	0.00778807	1.09689	0.0132551
P58404	Strn4	Striatin-4	11	268614	246895	1.05596e+06	997763	284212	285455	229317	110448	142004	123327	3.74399e+06	0.0717453	0.0659442	0.282041	0.266497	0.0759113	0.0762433	0.0612493	0.0294999	0.0379286	0.0329398	0.0411415	0.790955	1.99488	0.00134703
P58462	Foxp1	Forkhead box protein P1	5	14767	12267	90144.6	87730.4	35067.2	26231.4	29411.2	24724.3	17202.9	23002	360548	0.0409572	0.0340232	0.250021	0.243325	0.0972608	0.0727541	0.0815736	0.0685741	0.0477132	0.0637974	1.15735	0.00839488	2.72408	0.00245512
P58501	Paxbp1	PAX3- and PAX7-binding protein 1	5	36063	39385.9	335763	341929	105376	103421	82604.5	40003.1	33745.3	37228.8	1.15552e+06	0.0312094	0.034085	0.290573	0.295909	0.0911938	0.0895017	0.0714869	0.0346191	0.0292036	0.0322182	1.35728	0.00303185	3.1684	0.000419581
P58660	Card10	Caspase recruitment domain-containing protein 10	10	107250	92717.7	873572	892457	335133	339428	310707	93062.3	82717.5	86478.6	3.21352e+06	0.0333746	0.0288523	0.271842	0.277719	0.104288	0.105625	0.0966872	0.0289596	0.0257404	0.0269108	1.71852	0.000353104	3.14641	0.00113643
P58742	Aaas	Aladin	8	214597	195884	651221	659237	304016	290144	250217	116993	92392.2	117215	2.89192e+06	0.0742058	0.0677349	0.225187	0.227959	0.105126	0.100329	0.0865229	0.040455	0.0319484	0.0405319	0.45222	0.0325841	1.67616	0.00156589
P58771	Tpm1	Tropomyosin alpha-1 chain	8	229759	297080	935582	740117	447229	370772	430678	99163.1	190035	106656	3.84707e+06	0.0597231	0.0772223	0.243193	0.192385	0.116252	0.0963777	0.11195	0.0257762	0.0493972	0.027724	0.667233	0.031508	1.67132	0.0217981
P58801	Ripk2	Receptor-interacting serine/threonine-protein kinase 2	4	30163	32907.6	455209	459469	205039	175542	155930	37036.8	23332.8	26020.5	1.60065e+06	0.0188442	0.0205589	0.28439	0.287052	0.128097	0.109669	0.0974165	0.0231386	0.0145771	0.0162562	2.49586	0.000519946	3.85958	0.000267852
P58802	Tbc1d10a	TBC1 domain family member 10A	9	97953.7	94521.2	826838	721898	489327	375581	344696	208596	210260	205448	3.57512e+06	0.0273987	0.0264386	0.231276	0.201923	0.13687	0.105054	0.0964152	0.0583466	0.0588119	0.057466	2.05064	0.00190104	3.00526	0.0011327
P58854	Tubgcp3	Gamma-tubulin complex component 3	26	871700	781436	5.3459e+06	5.28688e+06	2.3538e+06	2.1507e+06	2.08647e+06	1.7441e+06	1.36574e+06	1.77084e+06	2.37576e+07	0.0366915	0.0328921	0.225019	0.222534	0.0990757	0.0905268	0.0878233	0.0734125	0.0574866	0.0745381	1.41057	0.000554388	2.68737	0.000868696
P58871	Tnks1bp1	182 kDa tankyrase-1-binding protein	58	1.43728e+06	1.46093e+06	1.3105e+07	1.29568e+07	3.06766e+06	2.8267e+06	2.26552e+06	986086	1.03785e+06	949154	4.0093e+07	0.0358486	0.0364384	0.326865	0.32317	0.0765135	0.0705036	0.0565065	0.024595	0.0258861	0.0236738	0.896921	0.0130297	3.16873	2.05028e-05
P58929	Gmeb2	Glucocorticoid modulatory element-binding protein 2	4	102339	104685	498224	452922	157701	149948	124450	69953.7	70889.6	67407.1	1.79852e+06	0.0569019	0.0582064	0.277019	0.251831	0.0876837	0.0833729	0.0691957	0.0388952	0.0394156	0.0374792	0.469363	0.0399127	2.19832	0.00103222
P59016	Vps33b	Vacuolar protein sorting-associated protein 33B	10	119942	110770	434792	373999	289439	276772	266459	155591	125051	156267	2.30908e+06	0.0519434	0.0479713	0.188296	0.161969	0.125348	0.119863	0.115396	0.0673823	0.054156	0.0676748	1.26701	0.00025303	1.80673	0.00459302
P59017	Bcl2l13	Bcl-2-like protein 13	6	100108	92366.5	270393	237831	125712	116452	113081	72846	66553.6	63893.3	1.25924e+06	0.0794986	0.0733512	0.214728	0.188869	0.0998317	0.0924786	0.0898015	0.0578493	0.0528523	0.0507397	0.29891	0.0263305	1.399	0.0060443
P59108	Cpne2	Copine-2	10	16014.1	15634.1	511396	533977	220804	182921	137262	59707.9	52408.2	58027.2	1.78815e+06	0.00895565	0.00874315	0.285992	0.29862	0.123482	0.102296	0.0767617	0.0333908	0.0293086	0.032451	3.48355	0.000876094	5.04552	4.99432e-05
P59110	Senp1	Sentrin-specific protease 1	9	67638.8	61425.9	330655	335083	145901	146796	120070	91639.8	74654.3	92293.8	1.46616e+06	0.0461334	0.0418959	0.225525	0.228545	0.0995123	0.100123	0.0818942	0.0625034	0.0509184	0.0629495	1.0878	0.00385592	2.3685	0.000876334
P59114	Pcif1	mRNA (2'-O-methyladenosine-N(6)-)-methyltransferase	3	44209.4	41817.2	106811	95520.8	39715.1	37740.4	32994.9	41228.2	35533.7	40832.7	516403	0.0856102	0.0809778	0.206836	0.184973	0.0769072	0.0730831	0.0638937	0.0798373	0.0688099	0.0790713	-0.228211	0.123221	1.23218	0.0052956
P59178	L3mbtl2	Lethal(3)malignant brain tumor-like protein 2	2	49803.2	47188.5	280110	263611	81743.1	78852.4	74902	31809.7	28481.5	34637.6	971139	0.0512833	0.0485909	0.288435	0.271445	0.0841724	0.0811958	0.077128	0.032755	0.0293279	0.035667	0.694415	0.00109605	2.48679	0.000554358
P59222	Scarf2	Scavenger receptor class F member 2	4	379685	332376	1.11782e+06	964139	415800	412627	394377	150683	173218	141591	4.48231e+06	0.0847074	0.0741527	0.249384	0.215098	0.0927646	0.0920568	0.087985	0.0336171	0.0386448	0.0315888	0.197959	0.0845304	1.54712	0.00849564
P59235	Nup43	Nucleoporin Nup43	5	57715.5	68041.5	230756	227161	130525	112941	121768	49149.1	52437.6	63220.6	1.11372e+06	0.0518225	0.0610941	0.207194	0.203967	0.117198	0.101409	0.109335	0.0441307	0.0470835	0.0567655	0.955587	0.00392022	1.86928	0.00404615
P59240	Nphp4	Nephrocystin-4	22	198820	185302	2.09435e+06	1.7918e+06	1.88835e+06	1.83924e+06	1.72992e+06	344548	294224	282695	1.06492e+07	0.0186699	0.0174005	0.196667	0.168256	0.177322	0.17271	0.162446	0.0323542	0.0276286	0.026546	3.24357	1.49424e-05	3.33521	0.00136786
P59242	Cgn	Cingulin	12	391216	361206	330604	305176	127478	137729	113724	80648.2	78374.9	88570.3	2.01473e+06	0.194178	0.179283	0.164094	0.151473	0.0632731	0.068361	0.0564465	0.0400294	0.038901	0.0439615	-1.57786	0.000777416	-0.243022	0.0965334
P59281	Arhgap39	Rho GTPase-activating protein 39	2	15313.2	18353	61942.7	58114.3	24603.8	25005.3	22981.2	14321.7	13589.4	16042.8	270267	0.0566594	0.0679069	0.22919	0.215025	0.0910351	0.0925208	0.0850312	0.0529909	0.0502812	0.059359	0.528461	0.0165894	1.83952	0.00562029
P59325	Eif5	Eukaryotic translation initiation factor 5	9	100792	106018	587914	539135	238353	219551	162307	52539.5	61091.2	53943.3	2.12164e+06	0.0475064	0.0499697	0.277103	0.254112	0.112343	0.103482	0.0765007	0.0247636	0.0287943	0.0254252	0.980952	0.020818	2.44528	0.000874073
P59326	Ythdf1	YTH domain-containing family protein 1	6	780708	810216	2.17362e+06	2.04409e+06	1.24224e+06	1.26362e+06	1.10535e+06	699346	492460	653292	1.1265e+07	0.0693041	0.0719236	0.192954	0.181456	0.110275	0.112173	0.0981231	0.0620816	0.0437161	0.0579933	0.59539	0.005171	1.40616	0.00135288
P59328	Wdhd1	WD repeat and HMG-box DNA-binding protein 1	13	348671	340773	1.1372e+06	1.03807e+06	383607	379555	349968	288741	325002	313281	4.90487e+06	0.0710867	0.0694765	0.231851	0.211641	0.0782094	0.0773834	0.0713512	0.0588682	0.066261	0.0638714	0.105048	0.154066	1.65628	0.00167325
P59470	Polr3b	DNA-directed RNA polymerase III subunit RPC2	10	383731	328396	1.47382e+06	1.39462e+06	612788	566221	513916	229119	215968	236457	5.95504e+06	0.064438	0.0551459	0.247492	0.234192	0.102902	0.0950827	0.0862994	0.0384747	0.0362665	0.039707	0.664996	0.0133967	2.01388	0.0034843
P59481	Lman2l	VIP36-like protein	4	232924	249980	254950	274827	55499.7	49632.3	39527.3	39822	40633	47266	1.28506e+06	0.181255	0.194528	0.198395	0.213863	0.0431883	0.0386225	0.030759	0.0309884	0.0316195	0.0367811	-2.33723	0.0011541	0.133532	0.214435
P59598	Asxl1	Polycomb group protein ASXL1	8	43738.7	38407.9	241359	231094	63452.7	60415.8	46306.6	23281.9	13985.9	17969	780012	0.0560744	0.0492401	0.30943	0.29627	0.0813484	0.077455	0.0593665	0.0298481	0.0179304	0.0230368	0.455451	0.101846	2.5266	0.00152737
P59672	Anks1a	Ankyrin repeat and SAM domain-containing protein 1A	19	606199	619595	1.60148e+06	1.52737e+06	774954	802977	618490	293404	239048	266069	7.34959e+06	0.0824807	0.0843034	0.2179	0.207817	0.105442	0.109255	0.084153	0.0399212	0.0325254	0.0362019	0.247181	0.203929	1.3516	0.000774544
P59708	Sf3b6	Splicing factor 3B subunit 6	5	472261	489576	1.87631e+06	1.91006e+06	930052	926502	755805	319095	410566	350264	8.44048e+06	0.0559519	0.0580034	0.222298	0.226297	0.110189	0.109769	0.0895452	0.0378053	0.0486425	0.0414982	0.850148	0.00712376	1.97712	0.000214838
P59729	Rin3	Ras and Rab interactor 3	11	191047	175019	1.07869e+06	973060	314075	277713	239591	225080	189635	223143	3.88705e+06	0.0491496	0.0450262	0.277508	0.250334	0.0808003	0.0714456	0.0616382	0.0579051	0.0487863	0.0574068	0.59104	0.0307592	2.48615	0.00153689
P59759	Mrtfb	Myocardin-related transcription factor B	11	707966	598492	1.64188e+06	1.40781e+06	557230	536423	516888	552472	504664	621670	7.6455e+06	0.0925991	0.0782802	0.214752	0.184136	0.0728834	0.070162	0.0676068	0.072261	0.066008	0.0813118	-0.278673	0.066935	1.22383	0.0175494
P59808	Sash1	SAM and SH3 domain-containing protein 1	14	170334	168712	1.84089e+06	1.80657e+06	625650	607935	457728	70133.8	74892.4	45218.6	5.86806e+06	0.0290273	0.0287509	0.313713	0.307864	0.10662	0.103601	0.0780033	0.0119518	0.0127627	0.00770588	1.71979	0.0026691	3.42729	1.97487e-05
P59941	Sirt6	NAD-dependent protein deacylase sirtuin-6	2	70439.1	65903.6	139170	139803	68006.2	65923	71754.4	35950	44443.6	53234.4	754628	0.0933429	0.0873326	0.184423	0.185261	0.0901189	0.0873583	0.0950858	0.0476395	0.0588948	0.0705439	0.00813739	0.897949	1.03368	0.00216017
P59997	Kdm2a	Lysine-specific demethylase 2A	19	331577	318018	1.96859e+06	1.85349e+06	809690	778101	707410	278276	261806	278269	7.58523e+06	0.0437136	0.041926	0.25953	0.244355	0.106746	0.102581	0.0932615	0.0366866	0.0345153	0.0366856	1.23406	0.000547333	2.5564	0.00042754
P59999	Arpc4	Actin-related protein 2/3 complex subunit 4	6	384835	390130	1.15729e+06	1.14249e+06	476007	447650	439040	165311	192743	191626	4.98712e+06	0.0771657	0.0782275	0.232055	0.229089	0.0954473	0.0897611	0.0880347	0.0331475	0.0386481	0.0384242	0.228472	0.0156487	1.5693	7.44171e-05
P60122	Ruvbl1	RuvB-like 1	27	1.02869e+06	1.10455e+06	4.48509e+06	3.89118e+06	1.8622e+06	1.92203e+06	1.57673e+06	816406	704187	822049	1.82131e+07	0.0564808	0.0606461	0.246256	0.213647	0.102245	0.10553	0.0865709	0.0448252	0.0386637	0.045135	0.740053	0.00870878	1.97054	0.00336524
P60229	Eif3e	Eukaryotic translation initiation factor 3 subunit E	15	860497	897653	3.45486e+06	2.91014e+06	1.63462e+06	1.72923e+06	1.38454e+06	555016	517328	524194	1.44681e+07	0.0594756	0.0620437	0.238792	0.201142	0.112981	0.119521	0.0956959	0.0383614	0.0357565	0.0362311	0.842427	0.00687909	1.85112	0.0047083
P60330	Espl1	Separin	18	359172	374576	1.42328e+06	1.32967e+06	716649	702577	574428	103181	86769.2	80874.3	5.75118e+06	0.0624519	0.0651302	0.247477	0.2312	0.124609	0.122162	0.0998799	0.0179408	0.0150872	0.0140622	0.850382	0.00783703	1.90711	0.000913244
P60335	Pcbp1	Poly(rC)-binding protein 1	7	1.73754e+06	1.89677e+06	1.17295e+07	1.16899e+07	4.8816e+06	4.4937e+06	4.24351e+06	1.30996e+06	1.29844e+06	1.365e+06	4.46459e+07	0.0389183	0.0424848	0.262723	0.261835	0.10934	0.100652	0.0950481	0.0293412	0.029083	0.0305739	1.31988	0.000669833	2.68933	0.000553478
P60670	Nploc4	Nuclear protein localization protein 4 homolog	19	640154	631449	2.60897e+06	2.46564e+06	2.09143e+06	1.67221e+06	1.59961e+06	504781	417634	429409	1.30613e+07	0.0490115	0.048345	0.199748	0.188774	0.160124	0.128028	0.12247	0.0386471	0.0319749	0.0328765	1.48138	0.00241582	1.99611	0.000441155
P60762	Morf4l1	Mortality factor 4-like protein 1	5	81196.6	83441.1	201635	181348	85844.5	75649.6	73024	47416.6	51836.4	55140.8	936532	0.0866992	0.0890958	0.215299	0.193638	0.0916621	0.0807763	0.0779727	0.05063	0.0553493	0.0588776	-0.077946	0.461808	1.21609	0.00419153
P60766	Cdc42	Cell division control protein 42 homolog	6	132894	128182	1.97617e+06	2.03552e+06	831874	834237	625517	209510	172669	150074	7.09665e+06	0.0187264	0.0180624	0.278465	0.286828	0.117221	0.117554	0.0881426	0.0295224	0.0243311	0.0211472	2.53639	0.000760772	3.94174	7.2962e-05
P60824	Cirbp	Cold-inducible RNA-binding protein	2	16511.9	16519.1	58014.1	51638.5	26055.6	18422.8	18677.1	6785.79	9821.19	7839.82	230286	0.0717016	0.0717329	0.251922	0.224237	0.113145	0.0799996	0.081104	0.0294668	0.0426478	0.0340439	0.330967	0.214892	1.72861	0.00235183
P60840	Ensa	Alpha-endosulfine	4	29334.5	39700.9	1.02172e+06	1.21501e+06	274902	223474	151907	33817.6	46142.2	26545.7	3.06255e+06	0.00957843	0.0129633	0.333618	0.39673	0.0897624	0.0729697	0.0496015	0.0110423	0.0150666	0.00866783	2.62512	0.00542274	5.02896	0.00249236
P60843	Eif4a1	Eukaryotic initiation factor 4A-I	13	3.46826e+06	3.56042e+06	1.15611e+07	1.05997e+07	5.34097e+06	6.03479e+06	4.92079e+06	2.15277e+06	1.66552e+06	2.08598e+06	5.13904e+07	0.0674885	0.0692818	0.224967	0.206259	0.103929	0.11743	0.0957532	0.0418905	0.0324092	0.0405908	0.623302	0.0112563	1.65545	0.00155813
P60867	Rps20	40S ribosomal protein S20	7	1.73638e+06	1.58203e+06	4.66406e+06	4.70715e+06	2.74416e+06	2.79681e+06	2.60221e+06	1.33191e+06	1.1649e+06	1.30388e+06	2.46335e+07	0.0704888	0.0642227	0.189338	0.191088	0.111399	0.113537	0.105637	0.0540689	0.0472894	0.0529313	0.711029	0.00157659	1.49929	0.00201969
P60882	Megf8	Multiple epidermal growth factor-like domains protein 8	6	77044	84529.8	216252	237360	151570	159874	134620	82116.6	72218.5	84111.7	1.2997e+06	0.0592784	0.0650381	0.166387	0.182627	0.116619	0.123009	0.103578	0.0631813	0.0555657	0.0647164	0.877961	0.00378452	1.48925	0.00402776
P61021	Rab5b	Ras-related protein Rab-5B	6	276278	280306	1.17098e+06	1.10432e+06	657568	547233	531190	319188	245366	307002	5.43943e+06	0.0507916	0.0515322	0.215276	0.203022	0.120889	0.100605	0.0976554	0.0586803	0.0451087	0.05644	1.04961	0.00350567	2.03081	0.000459529
P61027	Rab10	Ras-related protein Rab-10	6	1.08923e+06	1.04264e+06	3.16495e+06	3.51757e+06	1.39313e+06	1.38559e+06	1.26539e+06	810471	661730	831459	1.51622e+07	0.0718386	0.068766	0.20874	0.231996	0.0918822	0.0913849	0.0834574	0.0534535	0.0436435	0.0548377	0.3377	0.0125217	1.64661	0.00249875
P61028	Rab8b	Ras-related protein Rab-8B	2	12504.2	11675.3	84017.9	92254	44510.5	31970.9	36594	15411.9	15432.5	14199.9	358571	0.0348723	0.0325607	0.234313	0.257282	0.124133	0.089162	0.102055	0.0429814	0.0430389	0.0396014	1.6279	0.00298017	2.86522	0.000851369
P61079	Ube2d3	Ubiquitin-conjugating enzyme E2 D3	2	556003	498666	2.63527e+06	2.40794e+06	1.4231e+06	1.49025e+06	1.32109e+06	664248	508728	638184	1.21435e+07	0.0457861	0.0410645	0.217011	0.198291	0.117191	0.12272	0.10879	0.0546999	0.0418931	0.0525536	1.42078	0.000512276	2.25822	0.00203287
P61082	Ube2m	NEDD8-conjugating enzyme Ubc12	9	428635	443749	1.59577e+06	1.61052e+06	707343	664975	583528	299604	288329	337026	6.95947e+06	0.0615901	0.0637618	0.229294	0.231414	0.101637	0.0955496	0.0838465	0.0430498	0.0414297	0.048427	0.575425	0.0126818	1.87807	0.000189598
P61087	Ube2k	Ubiquitin-conjugating enzyme E2 K	4	46369.8	61076.3	480587	427237	168308	173624	121056	30291.4	30665.7	30456	1.56967e+06	0.0295411	0.0389103	0.306171	0.272183	0.107225	0.110611	0.0771217	0.0192979	0.0195364	0.0194028	1.51761	0.0101268	3.08995	0.00485473
P61089	Ube2n	Ubiquitin-conjugating enzyme E2 N	8	716903	742544	2.39505e+06	2.33791e+06	973068	1.01147e+06	865293	392028	304705	344552	1.00835e+07	0.0710965	0.0736394	0.237521	0.231855	0.0965008	0.100309	0.0858126	0.0388781	0.0302181	0.0341698	0.377577	0.0242892	1.69744	0.000328147
P61161	Actr2	Actin-related protein 2	7	434955	445669	1.50018e+06	1.44224e+06	596003	563366	509794	247441	241871	296735	6.27826e+06	0.0692796	0.070986	0.238949	0.22972	0.0949312	0.0897328	0.0811999	0.0394123	0.0385252	0.0472639	0.334683	0.030167	1.74024	0.000368081
P61164	Actr1a	Alpha-centractin	4	352048	381010	1.76042e+06	1.34644e+06	584340	560445	436241	185451	212365	173651	5.99241e+06	0.058749	0.063582	0.293774	0.224692	0.0975133	0.0935257	0.0727989	0.0309476	0.035439	0.0289785	0.513368	0.0610123	2.07166	0.00933875
P61202	Cops2	COP9 signalosome complex subunit 2	10	265198	301293	1.44783e+06	1.1576e+06	659937	682673	524226	177004	151628	145403	5.51279e+06	0.0481059	0.0546534	0.26263	0.209985	0.11971	0.123834	0.0950926	0.0321079	0.0275048	0.0263756	1.12879	0.00685194	2.19533	0.00708544
P61205	Arf3	ADP-ribosylation factor 3	0	496155	574734	2.51315e+06	2.31962e+06	1.12317e+06	978762	857919	713983	382809	633147	1.05934e+07	0.0468361	0.0542538	0.237236	0.218967	0.106025	0.0923932	0.0809859	0.0673986	0.0361364	0.0597678	0.876925	0.0130148	2.17677	0.00306465
P61208	Arl4c	ADP-ribosylation factor-like protein 4C	3	70774.2	66601	183374	169379	101051	78343.5	82042.8	45514	34530.7	44467.2	876078	0.0807852	0.0760218	0.209312	0.193338	0.115345	0.0894253	0.0936478	0.051952	0.0394151	0.0507571	0.33502	0.110772	1.36007	0.00279993
P61211	Arl1	ADP-ribosylation factor-like protein 1	5	71557.6	89423.7	332180	322481	140675	162199	106199	68345.6	34680.8	65600.3	1.39334e+06	0.0513568	0.0641793	0.238405	0.231444	0.100962	0.11641	0.0762189	0.0490515	0.0248904	0.0470813	0.747681	0.0642682	2.03264	0.00630681
P61222	Abce1	ATP-binding cassette sub-family E member 1	21	1.0212e+06	1.02472e+06	4.93444e+06	4.58746e+06	2.25549e+06	2.09678e+06	1.87746e+06	756178	732766	775438	2.00619e+07	0.0509022	0.0510778	0.24596	0.228665	0.112426	0.104515	0.0935834	0.0376922	0.0365252	0.0386522	1.01739	0.00198428	2.21755	0.000563308
P61226	Rap2b	Ras-related protein Rap-2b	2	44485.2	47278	194409	181621	89157.1	89260.6	78944.2	40280.6	31824.6	43965.3	841225	0.0528815	0.0562014	0.231102	0.215901	0.105985	0.106108	0.0938443	0.0478832	0.0378313	0.0522634	0.901154	0.00165138	2.03469	0.0010462
P61255	Rpl26	60S ribosomal protein L26	14	7.31531e+06	7.29631e+06	1.95042e+07	1.90804e+07	1.15592e+07	1.16037e+07	1.07973e+07	5.81171e+06	4.84776e+06	5.23652e+06	1.03052e+08	0.0709863	0.0708019	0.189265	0.185152	0.112168	0.1126	0.104775	0.0563957	0.0470417	0.0508141	0.630982	0.000714929	1.40083	0.000129764
P61290	Psme3	Proteasome activator complex subunit 3	8	245762	281655	1.34789e+06	1.06977e+06	315304	313707	200811	90925.8	105383	96591.5	4.0678e+06	0.0604164	0.06924	0.331355	0.262986	0.0775121	0.0771196	0.049366	0.0223526	0.0259067	0.0237454	0.0417391	0.893966	2.19034	0.00771732
P61327	Magoh	Protein mago nashi homolog	0	29774.1	31989.9	102730	76577.2	47076.4	42291.1	50086	19830.5	22171.8	21226	443753	0.0670961	0.0720896	0.231502	0.172567	0.106087	0.0953032	0.112869	0.0446882	0.0499643	0.047833	0.587418	0.00978569	1.52301	0.0199091
P61358	Rpl27	60S ribosomal protein L27	13	3.87527e+06	3.72532e+06	8.77884e+06	8.18617e+06	4.59881e+06	4.90518e+06	4.45319e+06	2.43002e+06	1.88921e+06	2.54728e+06	4.53893e+07	0.0853785	0.0820749	0.193412	0.180355	0.101319	0.108069	0.0981109	0.0535374	0.0416224	0.0561207	0.29097	0.0145613	1.15778	0.00249174
P61406	Smg6	Telomerase-binding protein EST1A	31	440617	429254	3.93327e+06	3.7197e+06	2.33455e+06	2.23085e+06	3.52043e+06	599092	1.09189e+06	490381	1.879e+07	0.0234495	0.0228448	0.209328	0.197961	0.124244	0.118725	0.187356	0.0318835	0.05811	0.0260979	2.60008	0.00239214	3.13671	0.000200876
P61460	Depdc5	GATOR complex protein DEPDC5	12	201267	183705	637912	593832	287391	278737	251262	169540	135311	168155	2.90711e+06	0.0692326	0.0631915	0.219431	0.204269	0.098858	0.095881	0.08643	0.0583191	0.0465447	0.0578428	0.500454	0.0115606	1.67846	0.00247738
P61514	Rpl37a	60S ribosomal protein L37a	4	442358	478253	1.39251e+06	1.31951e+06	841116	872599	843685	452495	395559	417091	7.45518e+06	0.0593357	0.0641504	0.186784	0.176993	0.112823	0.117046	0.113168	0.0606954	0.0530583	0.0559465	0.889948	0.00032846	1.55928	0.00191764
P61620	Sec61a1	Protein transport protein Sec61 subunit alpha isoform 1	5	833323	833082	1.97513e+06	1.93794e+06	1.08793e+06	1.00803e+06	952645	674846	407216	587245	1.02974e+07	0.0809257	0.0809023	0.191809	0.188197	0.105651	0.0978917	0.0925134	0.0655357	0.0395456	0.0570286	0.284304	0.0286115	1.2315	0.00012398
P61750	Arf4	ADP-ribosylation factor 4	4	518007	477742	1.53622e+06	1.43336e+06	686650	658509	594287	374192	262490	352430	6.89389e+06	0.0751399	0.0692993	0.222838	0.207918	0.0996027	0.0955207	0.0862048	0.0542787	0.0380757	0.0511221	0.375379	0.0258351	1.57672	0.00236733
P61759	Vbp1	Prefoldin subunit 3	14	661612	746478	4.30473e+06	3.87047e+06	1.78126e+06	1.62019e+06	1.36247e+06	463710	563743	485768	1.58604e+07	0.0417146	0.0470654	0.271413	0.244033	0.112308	0.102153	0.0859038	0.0292369	0.035544	0.0306276	1.16732	0.00530777	2.5381	0.00208334
P61804	Dad1	Dolichyl-diphosphooligosaccharide--protein glycosyltransferase subunit DAD1	3	176085	177568	332330	313261	198289	187559	181151	148250	88329.3	132441	1.93526e+06	0.0909874	0.091754	0.171724	0.16187	0.102461	0.0969168	0.0936051	0.0766044	0.045642	0.0684358	0.0950591	0.149081	0.867672	0.00245298
P61924	Copz1	Coatomer subunit zeta-1	7	216300	208364	646886	600956	318604	320991	290577	113834	102813	113740	2.93307e+06	0.0737453	0.0710398	0.220549	0.20489	0.108625	0.109439	0.0990694	0.0388106	0.035053	0.0387785	0.545003	0.0032366	1.55431	0.00146595
P61957	Sumo2	Small ubiquitin-related modifier 2	1	76471	72260.9	316189	309358	144744	126713	109540	93435	67117.4	74035.2	1.38986e+06	0.0550206	0.0519914	0.227496	0.222581	0.104142	0.0911697	0.0788134	0.067226	0.0482907	0.053268	0.763372	0.0154674	2.07289	0.000445799
P61961	Ufm1	Ubiquitin-fold modifier 1	2	33371.5	36711.3	247581	227229	98017.7	90613.5	76707.6	42400.1	24654	45317.4	922603	0.0361711	0.039791	0.268351	0.246291	0.10624	0.098215	0.0831425	0.045957	0.0267222	0.0491191	1.32996	0.00268807	2.76053	0.00112173
P61963	Dcaf7	DDB1- and CUL4-associated factor 7	8	1.15171e+06	1.08442e+06	7.88236e+06	7.4075e+06	3.34795e+06	3.24295e+06	2.7243e+06	1.00604e+06	868933	965297	2.96815e+07	0.0388024	0.0365353	0.265565	0.249566	0.112796	0.109258	0.0917847	0.0338947	0.0292753	0.0325219	1.46847	0.00128327	2.77345	0.000505974
P61965	Wdr5	WD repeat-containing protein 5	10	346011	343917	1.65411e+06	1.81612e+06	687299	597119	638182	431903	311467	469791	7.29591e+06	0.0474253	0.0471383	0.226717	0.248922	0.0942033	0.0818429	0.0874712	0.059198	0.0426906	0.064391	0.891203	0.00131885	2.32894	0.000840054
P61967	Ap1s1	AP-1 complex subunit sigma-1A	3	55165	56293.7	119404	105504	64574.2	61414.5	58889.7	54249.5	42757.6	53652.9	671905	0.0821023	0.0837823	0.17771	0.157022	0.0961061	0.0914035	0.0876458	0.0807398	0.0636364	0.0798519	0.144153	0.0657457	1.01014	0.00792555
P61971	Nutf2	Nuclear transport factor 2	2	112689	105028	278836	268132	155200	166728	141619	108213	92510	132436	1.56139e+06	0.0721721	0.0672654	0.178582	0.171726	0.0993986	0.106782	0.0907007	0.0693053	0.0592484	0.0848195	0.502991	0.0134455	1.32962	0.00190456
P61979	Hnrnpk	Heterogeneous nuclear ribonucleoprotein K	22	1.76441e+06	1.96227e+06	1.41914e+07	1.23636e+07	3.82357e+06	3.57784e+06	2.89534e+06	1.03364e+06	1.16744e+06	1.25946e+06	4.40389e+07	0.0400648	0.0445577	0.322246	0.280742	0.0868225	0.0812426	0.065745	0.0234711	0.0265092	0.0285989	0.873391	0.0134427	2.83163	0.00196105
P61982	Ywhag	14-3-3 protein gamma	10	689247	730054	5.95277e+06	5.547e+06	3.15423e+06	2.80378e+06	2.52236e+06	617140	646115	578712	2.32414e+07	0.029656	0.0314118	0.256128	0.238669	0.135716	0.120637	0.108529	0.0265534	0.0278002	0.0249	1.98856	0.00052941	3.01805	0.000473403
P62046	Lrch1	Leucine-rich repeat and calponin homology domain-containing protein 1	3	20251.1	21394.8	81155.4	75257	19364.7	19096.9	16352.1	19709.5	19028.3	21496.9	313107	0.064678	0.0683306	0.259194	0.240356	0.061847	0.0609916	0.0522255	0.0629481	0.0607727	0.0686569	-0.192215	0.165046	1.90863	0.00124208
P62071	Rras2	Ras-related protein R-Ras2	7	387401	404930	1.3389e+06	1.22361e+06	779130	808474	655280	368564	294515	363308	6.62411e+06	0.0584835	0.0611297	0.202125	0.18472	0.11762	0.12205	0.0989235	0.0556398	0.0444611	0.0548463	0.910642	0.00508845	1.69227	0.0018241
P62082	Rps7	40S ribosomal protein S7	19	5.40355e+06	5.71352e+06	1.57867e+07	1.4556e+07	9.38565e+06	1.00122e+07	8.78331e+06	5.4585e+06	4.05419e+06	5.2471e+06	8.44008e+07	0.0640225	0.067695	0.187045	0.172463	0.111203	0.118627	0.104067	0.0646735	0.048035	0.0621688	0.755495	0.00221051	1.44795	0.00239846
P62137	Ppp1ca	Serine/threonine-protein phosphatase PP1-alpha catalytic subunit	3	163040	169343	1.14371e+06	1.02695e+06	429107	389642	335704	126181	122666	131458	4.03781e+06	0.0403784	0.0419394	0.283251	0.254334	0.106272	0.0964984	0.0831401	0.0312498	0.0303794	0.0325568	1.2043	0.0029421	2.70539	0.000925363
P62141	Ppp1cb	Serine/threonine-protein phosphatase PP1-beta catalytic subunit	3	11628.8	12291.2	61640.1	58075.8	24114.8	19617.3	15890.8	8188.49	9925.81	11829.8	233203	0.0498654	0.0527061	0.26432	0.249035	0.103407	0.0841214	0.0681414	0.0351132	0.042563	0.0507277	0.712416	0.0512985	2.32324	0.000637344
P62192	Psmc1	26S proteasome regulatory subunit 4	32	4.06096e+06	3.72494e+06	1.05854e+07	8.8502e+06	6.27725e+06	6.30762e+06	5.3508e+06	3.1623e+06	2.81966e+06	3.07069e+06	5.42099e+07	0.0749118	0.0687134	0.195267	0.163258	0.115795	0.116356	0.0987054	0.0583345	0.0520139	0.0566446	0.616143	0.0114911	1.31534	0.0116763
P62196	Psmc5	26S proteasome regulatory subunit 8	25	1.63139e+06	1.58445e+06	4.35843e+06	4.06334e+06	2.50017e+06	2.36931e+06	2.22576e+06	1.51863e+06	1.30699e+06	1.46207e+06	2.30205e+07	0.0708666	0.0688278	0.189328	0.176509	0.108606	0.102921	0.0966858	0.0659685	0.0567751	0.0635115	0.555221	0.00329734	1.3882	0.00155358
P62242	Rps8	40S ribosomal protein S8	12	5.15595e+06	5.02642e+06	1.50107e+07	1.41357e+07	7.71547e+06	7.89071e+06	7.31713e+06	3.70416e+06	2.94238e+06	3.37007e+06	7.22687e+07	0.0713441	0.0695518	0.207706	0.1956	0.106761	0.109186	0.101249	0.0512553	0.0407145	0.0466324	0.585179	0.000909969	1.51671	0.000960843
P62245	Rps15a	40S ribosomal protein S15a	12	2.19501e+06	2.06075e+06	7.46966e+06	6.94814e+06	3.85326e+06	3.70831e+06	3.27093e+06	1.66813e+06	1.37814e+06	1.51806e+06	3.40704e+07	0.0644257	0.0604851	0.219242	0.203935	0.113097	0.108843	0.0960051	0.0489611	0.0404497	0.0445566	0.760149	0.00448399	1.76014	0.00154528
P62257	Ube2h	Ubiquitin-conjugating enzyme E2 H	6	247796	240293	1.65147e+06	1.62014e+06	738401	600603	589530	173872	177855	203527	6.24348e+06	0.0396887	0.038487	0.26451	0.259493	0.118268	0.0961969	0.0944234	0.0278486	0.0284865	0.0325983	1.38982	0.00197145	2.74489	9.06081e-05
P62259	Ywhae	14-3-3 protein epsilon	19	3.04621e+06	3.09717e+06	3.54496e+07	3.19507e+07	1.45927e+07	1.42838e+07	1.18944e+07	3.3572e+06	3.11745e+06	3.26828e+06	1.24057e+08	0.0245549	0.0249656	0.285751	0.257547	0.117629	0.115138	0.0958785	0.0270616	0.0251291	0.0263449	2.13958	0.000395947	3.45375	0.000482735
P62264	Rps14	40S ribosomal protein S14	10	2.02945e+06	1.81793e+06	5.09556e+06	5.08592e+06	2.98254e+06	2.92964e+06	2.74387e+06	1.38876e+06	1.29608e+06	1.40315e+06	2.67729e+07	0.0758025	0.0679019	0.190325	0.189965	0.111402	0.109425	0.102487	0.0518719	0.0484101	0.0524092	0.586133	0.00448131	1.40618	0.00317384
P62267	Rps23	40S ribosomal protein S23	10	9.43151e+06	8.67724e+06	2.86042e+07	2.74887e+07	1.52443e+07	1.57498e+07	1.38978e+07	6.51078e+06	5.55578e+06	5.91167e+06	1.37072e+08	0.0688071	0.0633044	0.208681	0.200542	0.111214	0.114902	0.10139	0.0474991	0.0405319	0.0431283	0.72405	0.00316363	1.6321	0.00166216
P62270	Rps18	40S ribosomal protein S18	0	680130	781941	1.69285e+06	1.44723e+06	977597	948245	1.06614e+06	533907	565764	605932	9.29973e+06	0.0731343	0.0840821	0.182032	0.15562	0.105121	0.101965	0.114642	0.0574111	0.0608366	0.0651558	0.449839	0.0202333	1.10187	0.0183541
P62274	Rps29	40S ribosomal protein S29	2	228871	214192	756927	785721	493726	492347	462574	237134	177899	227556	4.07695e+06	0.0561379	0.0525374	0.18566	0.192723	0.121102	0.120764	0.113461	0.0581645	0.0436353	0.0558154	1.1243	0.000232982	1.80036	0.000927817
P62281	Rps11	40S ribosomal protein S11	15	8.27808e+06	7.84192e+06	2.53438e+07	2.41252e+07	1.35886e+07	1.37929e+07	1.26463e+07	6.14107e+06	5.41076e+06	5.82172e+06	1.2299e+08	0.0673068	0.0637604	0.206063	0.196156	0.110485	0.112146	0.102823	0.0499313	0.0439933	0.0473348	0.726688	0.00108313	1.61777	0.00106358
P62301	Rps13	40S ribosomal protein S13	12	2.25722e+06	2.44742e+06	5.53923e+06	5.08948e+06	3.35208e+06	3.29511e+06	3.25013e+06	1.68156e+06	1.53397e+06	1.8477e+06	3.02939e+07	0.0745108	0.0807891	0.18285	0.168003	0.110652	0.108771	0.107287	0.0555082	0.0506363	0.0609925	0.489056	0.0018438	1.1757	0.00512331
P62309	Snrpg	Small nuclear ribonucleoprotein G	2	10819.5	10824.7	74044.1	58051.6	30637.6	28740	25075.7	11729.2	9606.01	10743.5	270272	0.040032	0.0400513	0.273961	0.21479	0.113358	0.106337	0.0927795	0.0433977	0.035542	0.0397508	1.37423	0.00110639	2.59888	0.00453049
P62313	Lsm6	U6 snRNA-associated Sm-like protein LSm6	2	19439.5	21697.5	215353	163064	76134.4	70277.8	46571.6	15382	18513.9	16291.5	662725	0.0293327	0.0327398	0.32495	0.246051	0.114881	0.106044	0.0702729	0.0232103	0.027936	0.0245826	1.61543	0.0113819	3.18974	0.00454264
P62315	Snrpd1	Small nuclear ribonucleoprotein Sm D1	3	166298	185837	361506	344062	245241	234730	262244	199235	171316	212157	2.38263e+06	0.0697961	0.0779969	0.151726	0.144404	0.102929	0.0985174	0.110065	0.0836201	0.0719021	0.0890435	0.491465	0.0101811	1.00444	0.00754046
P62317	Snrpd2	Small nuclear ribonucleoprotein Sm D2	8	154977	175268	1.0822e+06	837712	384758	367761	343274	165581	153166	190323	3.85502e+06	0.0402015	0.0454649	0.280724	0.217304	0.0998072	0.095398	0.0890461	0.0429522	0.0397315	0.0493703	1.14655	0.00106116	2.53036	0.0064955
P62320	Snrpd3	Small nuclear ribonucleoprotein Sm D3	2	83725.9	83133.7	154459	122779	80490.2	78604.1	75943.6	44719.7	44463	44871	813189	0.10296	0.102232	0.189942	0.150984	0.098981	0.0966616	0.0933899	0.054993	0.0546773	0.0551791	-0.0911042	0.0637002	0.723017	0.0486943
P62331	Arf6	ADP-ribosylation factor 6	4	384204	417460	1.25197e+06	1.17188e+06	672072	620276	522114	379183	261541	363690	6.04439e+06	0.0635637	0.0690657	0.207129	0.193879	0.111189	0.10262	0.0863799	0.0627331	0.04327	0.0601699	0.586877	0.027516	1.59669	0.00229064
P62334	Psmc6	26S proteasome regulatory subunit 10B	21	1.81869e+06	1.79425e+06	4.86952e+06	4.25843e+06	2.44457e+06	2.48289e+06	1.96604e+06	1.54641e+06	1.3688e+06	1.60153e+06	2.41511e+07	0.0753045	0.0742927	0.201627	0.176324	0.10122	0.102807	0.0814057	0.0640307	0.0566763	0.0663128	0.339157	0.0947046	1.33391	0.00527009
P62340	Tbpl1	TATA box-binding protein-like 1	3	40793.5	44449.2	166209	144675	88875.9	77826.3	82983.2	39341.6	30886.2	38105.8	754146	0.0540922	0.0589398	0.220394	0.19184	0.11785	0.103198	0.110036	0.052167	0.0409552	0.0505284	0.964708	0.00146778	1.86459	0.00396038
P62482	Kcnab2	Voltage-gated potassium channel subunit beta-2	9	31174.7	7597.61	1.14296e+06	1.08114e+06	556519	455553	458166	85021	67984.8	70960.7	3.95707e+06	0.00787823	0.00192001	0.28884	0.273216	0.140639	0.115124	0.115784	0.0214858	0.0171806	0.0179326	4.98657	0.0074417	6.17452	0.0261798
P62484	Abi2	Abl interactor 2	5	36188.7	27450.6	174199	138131	110010	95625.7	92865.1	33946.1	36672.1	29193.7	774283	0.0467384	0.0354529	0.224982	0.178399	0.14208	0.123502	0.119937	0.043842	0.0473627	0.0377042	1.65451	0.00262081	2.29913	0.0125752
P62700	Ypel5	Protein yippee-like 5	5	132700	142094	611147	599588	176075	170604	146557	110027	109245	136049	2.33409e+06	0.0568531	0.0608776	0.261836	0.256884	0.0754365	0.0730925	0.0627897	0.0471393	0.046804	0.058288	0.255263	0.106468	2.14024	0.000572312
P62702	Rps4x	40S ribosomal protein S4, X isoform	28	1.30135e+07	1.26381e+07	3.39088e+07	3.34474e+07	1.85335e+07	1.96029e+07	1.81688e+07	9.19727e+06	8.47312e+06	9.11623e+06	1.761e+08	0.0738983	0.0717668	0.192555	0.189935	0.105244	0.111317	0.103174	0.0522277	0.0481155	0.0517675	0.548663	0.00120306	1.39288	0.000279971
P62717	Rpl18a	60S ribosomal protein L18a	9	1.27603e+07	1.31303e+07	4.2356e+07	3.90597e+07	2.33689e+07	2.31223e+07	1.99502e+07	9.89659e+06	8.12944e+06	9.16191e+06	2.00936e+08	0.0635043	0.0653457	0.210794	0.194389	0.1163	0.115073	0.0992865	0.0492526	0.040458	0.0455962	0.771147	0.00406615	1.65185	0.00140461
P62743	Ap2s1	AP-2 complex subunit sigma	4	134499	124962	481676	442117	246900	262636	245127	153920	112361	155300	2.3595e+06	0.0570033	0.0529612	0.204144	0.187378	0.104641	0.11131	0.103889	0.0652342	0.0476209	0.0658192	0.95563	0.000457363	1.8317	0.0019721
P62748	Hpcal1	Hippocalcin-like protein 1	2	16136.3	21018.6	133212	115169	57274.1	45412.8	31051.5	11577	11385.8	13311.2	455548	0.0354217	0.0461391	0.292421	0.252814	0.125726	0.0996883	0.068163	0.0254133	0.0249936	0.0292202	1.23089	0.042296	2.74968	0.00620828
P62751	Rpl23a	60S ribosomal protein L23a	14	2.16669e+06	2.12827e+06	6.86378e+06	6.17498e+06	3.1082e+06	2.92598e+06	2.88482e+06	1.39413e+06	1.22659e+06	1.60896e+06	3.04824e+07	0.07108	0.0698197	0.225172	0.202575	0.101967	0.0959892	0.0946389	0.0457355	0.0402394	0.0527833	0.468574	0.00173019	1.60013	0.00232966
P62754	Rps6	40S ribosomal protein S6	20	1.00157e+07	9.44827e+06	3.06383e+07	2.8906e+07	1.64514e+07	1.63678e+07	1.54348e+07	7.08077e+06	6.28668e+06	6.7683e+06	1.47398e+08	0.0679499	0.0641004	0.207861	0.196109	0.111612	0.111045	0.104715	0.0480384	0.0426511	0.0459186	0.724894	0.000684641	1.61316	0.00135462
P62774	Mtpn	Myotrophin	2	22942.8	24437.5	75542.4	81334.2	39037.4	43803.8	40598.8	14054.3	14718.6	11785.1	368255	0.0623015	0.0663602	0.205136	0.220864	0.106006	0.11895	0.110246	0.0381645	0.0399685	0.0320025	0.795548	0.0015583	1.72701	0.00164291
P62806	H4c16	Histone H4	10	1.31301e+06	1.59845e+06	2.56038e+06	3.80864e+06	1.72672e+06	3.75451e+06	2.82263e+06	1.20656e+06	1.66683e+06	2.74939e+06	2.32071e+07	0.0565781	0.0688774	0.110327	0.164115	0.0744046	0.161783	0.121628	0.0519908	0.0718241	0.118472	0.863123	0.141814	1.10804	0.0741022
P62814	Atp6v1b2	V-type proton ATPase subunit B, brain isoform	6	420759	423523	1.37165e+06	1.10784e+06	604009	522578	617732	455870	615236	652831	6.79203e+06	0.061949	0.0623559	0.201951	0.163108	0.0889291	0.0769399	0.0909496	0.0671184	0.090582	0.0961172	0.458014	0.0183447	1.54604	0.00979658
P62821	Rab1A	Ras-related protein Rab-1A	8	621783	637012	2.51936e+06	2.21157e+06	942536	965195	786152	420850	328717	463217	9.8964e+06	0.0628292	0.0643681	0.254574	0.223472	0.0952403	0.0975299	0.0794382	0.0425255	0.0332158	0.0468066	0.506859	0.0250151	1.90713	0.00250337
P62827	Ran	GTP-binding nuclear protein Ran	3	3.90162e+06	3.8524e+06	7.73816e+06	7.65635e+06	4.30017e+06	3.76299e+06	4.09699e+06	1.90654e+06	1.80185e+06	2.18244e+06	4.11995e+07	0.0947008	0.0935059	0.187822	0.185836	0.104374	0.0913357	0.0994426	0.0462758	0.0437348	0.0529724	0.0620295	0.457705	0.989408	0.000145705
P62830	Rpl23	60S ribosomal protein L23	15	5.73532e+06	5.5811e+06	1.92774e+07	1.80554e+07	1.01032e+07	1.09382e+07	9.55571e+06	4.79136e+06	3.53314e+06	4.08164e+06	9.16524e+07	0.0625769	0.0608942	0.210331	0.196999	0.110233	0.119345	0.10426	0.0522776	0.0385493	0.0445339	0.847922	0.00145404	1.72139	0.000882393
P62849	Rps24	40S ribosomal protein S24	10	7.62e+06	7.22942e+06	2.5572e+07	2.34356e+07	1.33398e+07	1.19918e+07	1.2266e+07	6.24606e+06	5.7514e+06	6.54453e+06	1.19997e+08	0.0635018	0.0602469	0.213106	0.195302	0.111168	0.0999341	0.10222	0.052052	0.0479297	0.0545393	0.754242	0.00148047	1.72173	0.001817
P62852	Rps25	40S ribosomal protein S25	6	236643	297558	942779	813124	444923	422695	492215	164488	230379	229510	4.27431e+06	0.0553639	0.0696155	0.220568	0.190235	0.104092	0.0988918	0.115157	0.038483	0.0538986	0.0536952	0.769545	0.0139995	1.72226	0.0127943
P62855	Rps26	40S ribosomal protein S26	3	2.42861e+06	2.37707e+06	7.9132e+06	7.57653e+06	4.14827e+06	4.05807e+06	3.70313e+06	1.71317e+06	1.48344e+06	1.68726e+06	3.70888e+07	0.0654811	0.0640914	0.213359	0.204281	0.111847	0.109415	0.0998451	0.0461909	0.0399971	0.0454926	0.722692	0.001613	1.68824	0.000428835
P62858	Rps28	40S ribosomal protein S28	6	365731	375928	726246	734535	479148	418654	456882	191910	249061	275527	4.27362e+06	0.0855787	0.0879647	0.169937	0.171876	0.112118	0.0979623	0.106907	0.0449057	0.0582787	0.0644716	0.282064	0.0329607	0.978025	0.000481078
P62869	Elob	Elongin-B	7	209535	198588	675402	617512	275112	275270	242590	144505	131133	160486	2.93013e+06	0.0715105	0.0677746	0.230502	0.210746	0.0938907	0.0939444	0.0827915	0.0493168	0.0447531	0.0547707	0.371307	0.0211077	1.66262	0.00204714
P62874	Gnb1	Guanine nucleotide-binding protein G(I)/G(S)/G(T) subunit beta-1	1	995425	966246	3.54056e+06	3.26965e+06	1.69331e+06	1.68244e+06	1.55946e+06	811289	643021	811192	1.59726e+07	0.0623209	0.060494	0.221665	0.204704	0.106014	0.105333	0.0976332	0.0507926	0.0402578	0.0507865	0.745226	0.000727164	1.79463	0.00116471
P62878	Rbx1	E3 ubiquitin-protein ligase RBX1	2	12829.6	10405.9	43741.4	41777.3	30203.4	30194.7	25410.4	9379.43	9102.12	9525.4	222570	0.0576431	0.0467536	0.196529	0.187704	0.135703	0.135664	0.114168	0.0421416	0.0408956	0.0427974	1.30303	0.00356044	1.88742	0.00664501
P62880	Gnb2	Guanine nucleotide-binding protein G(I)/G(S)/G(T) subunit beta-2	1	96939.6	96986.4	276061	266381	125792	125161	96895.6	79472.3	50702.2	81004.5	1.2954e+06	0.0748339	0.0748701	0.21311	0.205637	0.0971072	0.0966195	0.0748	0.0613498	0.0391403	0.0625326	0.247603	0.220575	1.48374	0.000301047
P62889	Rpl30	60S ribosomal protein L30	6	982613	865516	2.20621e+06	1.95453e+06	1.31178e+06	1.20871e+06	1.34122e+06	596839	675444	765318	1.19082e+07	0.0825158	0.0726825	0.185268	0.164134	0.110158	0.101502	0.112631	0.05012	0.056721	0.0642683	0.479683	0.0129649	1.17103	0.0114756
P62897	Cycs	Cytochrome c, somatic	4	73107.4	83119.4	782616	827021	261024	231856	159259	35978.6	36794.4	40722.8	2.5315e+06	0.0288791	0.0328341	0.309151	0.326692	0.103111	0.0915883	0.062911	0.0142124	0.0145346	0.0160864	1.44892	0.0148229	3.36744	0.000894461
P62900	Rpl31	60S ribosomal protein L31	9	3.46339e+06	3.56311e+06	8.22631e+06	7.83714e+06	4.95387e+06	4.89254e+06	4.74716e+06	2.49228e+06	2.21759e+06	2.36176e+06	4.47551e+07	0.0773853	0.0796134	0.183807	0.175112	0.110688	0.109318	0.10607	0.055687	0.0495494	0.0527707	0.469407	0.000465884	1.19263	0.00115198
P62908	Rps3	40S ribosomal protein S3	26	1.04839e+07	1.05802e+07	3.16246e+07	2.93773e+07	1.76012e+07	1.80162e+07	1.59288e+07	8.85993e+06	7.18573e+06	8.80253e+06	1.5846e+08	0.0661612	0.0667689	0.199574	0.185392	0.111076	0.113695	0.100523	0.0559125	0.0453471	0.0555503	0.704095	0.00213748	1.5331	0.00121921
P62911	Rpl32	60S ribosomal protein L32	4	2.61084e+06	2.55807e+06	6.44449e+06	5.7904e+06	3.6795e+06	3.49271e+06	3.5944e+06	1.85791e+06	1.70149e+06	2.08057e+06	3.38104e+07	0.07722	0.0756593	0.190607	0.171261	0.108827	0.103303	0.106311	0.054951	0.0503245	0.0615363	0.473419	0.000560369	1.24108	0.00398637
P62915	Gtf2b	Transcription initiation factor IIB	11	181303	165561	1.28201e+06	1.1342e+06	493227	445777	443418	213238	219538	231158	4.80943e+06	0.0376973	0.0344243	0.266562	0.235828	0.102554	0.0926882	0.0921977	0.0443375	0.0456473	0.0480634	1.40953	0.000412179	2.79909	0.00154098
P62918	Rpl8	60S ribosomal protein L8	17	8.59559e+06	7.78878e+06	2.24284e+07	2.17824e+07	1.25767e+07	1.21872e+07	1.14583e+07	6.17924e+06	5.43498e+06	5.86388e+06	1.14296e+08	0.075205	0.0681459	0.196232	0.19058	0.110037	0.106629	0.100252	0.0540637	0.047552	0.0513045	0.56027	0.00468874	1.43368	0.002665
P62960	Ybx1	Y-box-binding protein 1	7	332072	422807	1.1965e+06	675899	354310	395625	325965	89521.7	132846	105903	4.03145e+06	0.0823704	0.104877	0.296791	0.167657	0.0878866	0.0981348	0.0808555	0.0222058	0.0329524	0.0262693	-0.0677935	0.711485	1.26303	0.105877
P62962	Pfn1	Profilin-1	5	742737	905888	1.06941e+07	9.90949e+06	3.18273e+06	3.05632e+06	2.31015e+06	784150	683655	842074	3.31113e+07	0.0224315	0.0273589	0.322975	0.299278	0.0961222	0.0923043	0.0697691	0.0236822	0.0206472	0.0254316	1.78252	0.00371961	3.64962	0.00176259
P62983	Rps27a	Ubiquitin-40S ribosomal protein S27a	5	2.94163e+06	2.92855e+06	8.8402e+06	8.22931e+06	1.67448e+07	1.43278e+07	1.40553e+07	4.53613e+06	4.37978e+06	3.5796e+06	8.0563e+07	0.0365133	0.036351	0.10973	0.102147	0.207847	0.177845	0.174463	0.0563053	0.0543647	0.0444323	2.35308	0.000185214	1.53903	0.0011289
P62996	Tra2b	Transformer-2 protein homolog beta	8	514327	538317	2.65728e+06	2.5756e+06	1.25425e+06	1.30903e+06	1.42347e+06	572615	606864	803109	1.22549e+07	0.0419692	0.0439268	0.216835	0.21017	0.102347	0.106817	0.116156	0.0467255	0.0495203	0.0655339	1.3346	0.00036353	2.31379	0.000296605
P63001	Rac1	Ras-related C3 botulinum toxin substrate 1	2	312740	330939	2.52055e+06	2.58967e+06	1.0924e+06	945620	839389	292961	267128	262149	9.45355e+06	0.0330818	0.0350069	0.266625	0.273937	0.115554	0.100028	0.0887909	0.0309896	0.0282569	0.0277302	1.56758	0.00169606	2.98942	0.000228818
P63002	Tle5	TLE family member 5	2	19741	15812.3	80159.6	76587.8	42092.1	39803	31173.1	17011.5	10908.4	13576.9	346866	0.0569126	0.0455863	0.231097	0.220799	0.12135	0.11475	0.0898708	0.0490436	0.0314486	0.0391417	1.08112	0.0140405	2.14887	0.00573348
P63005	Pafah1b1	Platelet-activating factor acetylhydrolase IB subunit beta	15	601059	655256	3.42765e+06	3.23362e+06	2.06548e+06	1.721e+06	1.49456e+06	373841	392079	355710	1.43203e+07	0.0419726	0.0457573	0.239357	0.225807	0.144235	0.120179	0.104367	0.0261057	0.0273793	0.0248396	1.4753	0.00383093	2.40733	0.000972681
P63017	Hspa8	Heat shock cognate 71 kDa protein	35	1.64425e+07	1.74318e+07	7.54625e+07	6.91539e+07	1.89823e+08	1.59714e+08	1.40844e+08	1.5921e+07	1.37164e+07	9.25613e+06	7.07766e+08	0.0232315	0.0246294	0.106621	0.0977073	0.268201	0.22566	0.198998	0.0224947	0.0193799	0.0130779	3.26044	0.0002789	2.09321	0.001308
P63028	Tpt1	Translationally-controlled tumor protein	3	135410	161753	1.13324e+06	1.16379e+06	457440	442572	343912	69810.7	67549.8	57403.3	4.03287e+06	0.0335766	0.0401086	0.281	0.288575	0.113428	0.109741	0.085277	0.0173104	0.0167498	0.0142338	1.47495	0.00465918	2.956	0.00191828
P63030	Mpc1	Mitochondrial pyruvate carrier 1	2	24971.5	27431.6	89893.5	88726.3	46794.6	44648.9	44362.8	45372.5	38054.5	51869.4	502126	0.0497315	0.054631	0.179026	0.176701	0.093193	0.0889198	0.08835	0.0903608	0.0757869	0.1033	0.790045	0.000920612	1.77073	0.00149019
P63034	Cyth2	Cytohesin-2	6	122815	115603	379157	346592	221953	208872	185982	121185	102998	111628	1.91679e+06	0.0640734	0.060311	0.197809	0.180819	0.115795	0.10897	0.0970281	0.0632231	0.0537349	0.0582372	0.783177	0.00458168	1.60518	0.00235972
P63037	Dnaja1	DnaJ homolog subfamily A member 1	21	1.15598e+06	1.21221e+06	6.35317e+06	5.52383e+06	7.8436e+06	7.13043e+06	6.13751e+06	1.02218e+06	905320	775728	3.806e+07	0.0303727	0.03185	0.166925	0.145135	0.206085	0.187347	0.161259	0.026857	0.0237867	0.0203817	2.56434	0.00032135	2.32319	0.00209727
P63038	Hspd1	60 kDa heat shock protein, mitochondrial	42	6.277e+06	7.12712e+06	1.97942e+07	1.82661e+07	8.38328e+06	7.79201e+06	9.17028e+06	2.64998e+06	3.18146e+06	3.41983e+06	8.60614e+07	0.0729364	0.0828145	0.230001	0.212246	0.0974105	0.0905402	0.106555	0.0307918	0.0369674	0.0397371	0.333794	0.0575496	1.50736	0.00513303
P63073	Eif4e	Eukaryotic translation initiation factor 4E	5	314338	288526	1.34101e+06	1.26416e+06	621159	560466	544991	232719	228955	280469	5.67679e+06	0.0553725	0.0508255	0.236227	0.222688	0.109421	0.0987294	0.0960034	0.0409948	0.0403318	0.0494062	0.932099	0.00175206	2.11217	0.00126025
P63085	Mapk1	Mitogen-activated protein kinase 1	12	466414	472663	4.81825e+06	4.90433e+06	1.87471e+06	1.71777e+06	1.40767e+06	532552	511951	490898	1.71972e+07	0.0271215	0.0274849	0.280176	0.285182	0.109013	0.0998868	0.0818544	0.0309673	0.0297694	0.0285452	1.81756	0.00141195	3.372	2.24554e-05
P63101	Ywhaz	14-3-3 protein zeta/delta	12	791671	830167	1.373e+07	1.2292e+07	5.32146e+06	4.99974e+06	4.12846e+06	976726	896374	928619	4.48952e+07	0.0176338	0.0184912	0.305823	0.273793	0.118531	0.111365	0.0919577	0.0217557	0.0199659	0.0206842	2.56254	0.000391091	4.00223	0.000470507
P63154	Crnkl1	Crooked neck-like protein 1	29	1.2606e+06	1.1543e+06	3.74562e+06	3.58833e+06	2.43333e+06	2.4036e+06	2.27853e+06	1.25254e+06	989633	1.19257e+06	2.02991e+07	0.0621015	0.0568645	0.184522	0.176773	0.119874	0.118409	0.112248	0.0617045	0.0487527	0.0587499	0.974848	0.000518932	1.6037	0.00193698
P63158	Hmgb1	High mobility group protein B1	10	1.31053e+06	1.69519e+06	3.58107e+06	2.88363e+06	1.79242e+06	1.36081e+06	2.00449e+06	593823	885247	670475	1.67777e+07	0.0781114	0.101038	0.213443	0.171873	0.106833	0.0811083	0.119474	0.0353936	0.0527633	0.0399623	0.187407	0.515823	1.10834	0.0447392
P63166	Sumo1	Small ubiquitin-related modifier 1	3	30689.9	30295.8	92785.3	86116	35152.5	30885.1	27233.7	15125.9	15241.4	17005.8	380531	0.0806502	0.0796144	0.243831	0.226305	0.0923774	0.0811631	0.0715676	0.0397495	0.0400529	0.0446896	0.020203	0.892438	1.55165	0.00123634
P63168	Dynll1	Dynein light chain 1, cytoplasmic	1	2.13592e+06	2.3405e+06	2.13182e+07	1.83311e+07	5.81461e+06	5.63497e+06	4.16658e+06	2.62464e+06	1.56975e+06	2.22957e+06	6.61659e+07	0.0322812	0.0353733	0.322194	0.277048	0.0878792	0.0851642	0.0629716	0.0396676	0.0237245	0.0336966	1.20348	0.00971217	3.14428	0.00163579
P63242	Eif5a	Eukaryotic translation initiation factor 5A-1	2	568579	658303	5.29505e+06	4.76902e+06	1.93317e+06	1.82575e+06	1.3583e+06	431816	510403	483496	1.78339e+07	0.0318819	0.036913	0.296909	0.267413	0.108399	0.102375	0.0761639	0.0242132	0.0286198	0.0271111	1.46263	0.0067925	3.03804	0.0018226
P63276	Rps17	40S ribosomal protein S17	8	828485	952244	2.70419e+06	2.77048e+06	1.29398e+06	1.38286e+06	1.31702e+06	616166	611361	746585	1.32234e+07	0.062653	0.0720121	0.204501	0.209514	0.0978556	0.104577	0.0995981	0.0465967	0.0462333	0.0564595	0.583277	0.0060223	1.62369	0.00391821
P63280	Ube2i	SUMO-conjugating enzyme UBC9	2	51727.5	60366.2	257723	246425	86126.8	76792	68304.9	33431.7	35936.8	36775.9	953610	0.0542438	0.0633028	0.27026	0.258413	0.0903166	0.0805277	0.0716277	0.0350581	0.037685	0.0385649	0.457467	0.0552401	2.17308	0.0028375
P63321	Rala	Ras-related protein Ral-A	2	34272.1	41672	207002	185253	136702	133564	112614	51705.7	37469.2	45674.3	985928	0.0347613	0.0422668	0.209957	0.187897	0.138653	0.13547	0.114221	0.0524437	0.038004	0.0463262	1.75052	0.00148679	2.37344	0.00463616
P63323	Rps12	40S ribosomal protein S12	5	1.09415e+06	1.06872e+06	3.9912e+06	3.86934e+06	1.93343e+06	1.94862e+06	1.60035e+06	786017	700654	709113	1.77016e+07	0.0618106	0.0603743	0.225471	0.218587	0.109223	0.110082	0.0904071	0.0444038	0.0395814	0.0400593	0.751155	0.00833544	1.86161	0.000227289
P63325	Rps10	40S ribosomal protein S10	8	252169	331336	1.00165e+06	750054	424741	409205	373490	164629	161238	164369	4.03289e+06	0.0625282	0.0821586	0.248371	0.185984	0.105319	0.101467	0.0926112	0.0408217	0.0399808	0.0407573	0.475482	0.0617588	1.58431	0.0312695
P63328	Ppp3ca	Protein phosphatase 3 catalytic subunit alpha	9	297106	295692	1.81818e+06	1.76295e+06	667367	630236	518494	209410	211253	218297	6.62898e+06	0.0448193	0.044606	0.274277	0.265946	0.100674	0.0950729	0.0782162	0.0315901	0.0318681	0.0329306	1.02203	0.00556464	2.59463	7.52887e-05
P63330	Ppp2ca	Serine/threonine-protein phosphatase 2A catalytic subunit alpha isoform	1	545601	541173	2.72875e+06	2.42024e+06	1.83464e+06	1.70575e+06	1.50542e+06	517330	520682	490867	1.28105e+07	0.0425903	0.0422447	0.21301	0.188927	0.143215	0.133153	0.117515	0.0403835	0.0406451	0.0383177	1.62532	0.000630753	2.24165	0.00149411
P67778	Phb1	Prohibitin 1	8	169288	184027	409344	354137	221684	227215	241668	124824	126237	174125	2.23255e+06	0.0758272	0.082429	0.183353	0.158625	0.0992965	0.101774	0.108248	0.055911	0.0565439	0.0779938	0.382166	0.0100631	1.10911	0.0116198
P67984	Rpl22	60S ribosomal protein L22	7	2.08744e+06	1.85844e+06	6.3918e+06	6.0384e+06	3.88732e+06	3.6688e+06	3.49886e+06	1.41607e+06	1.3613e+06	1.40195e+06	3.16104e+07	0.0660366	0.058792	0.202206	0.191026	0.122976	0.116063	0.110687	0.0447975	0.0430649	0.0443511	0.90241	0.00174704	1.65728	0.00315599
P68037	Ube2l3	Ubiquitin-conjugating enzyme E2 L3	7	1.10051e+06	1.19359e+06	9.47637e+06	8.69734e+06	2.82625e+06	2.64708e+06	2.25223e+06	983937	1.06647e+06	1.24213e+06	3.14859e+07	0.0349524	0.0379086	0.300972	0.27623	0.0897625	0.084072	0.0715312	0.0312501	0.0338713	0.0394505	1.16148	0.00316276	2.98572	0.000813324
P68040	Rack1	Receptor of activated protein C kinase 1	17	2.88256e+06	2.92456e+06	6.9033e+06	6.83626e+06	4.3247e+06	4.62289e+06	4.29588e+06	2.80092e+06	2.09659e+06	3.08262e+06	4.07703e+07	0.0707026	0.0717327	0.169322	0.167677	0.106075	0.113389	0.105368	0.0686999	0.0514244	0.0756096	0.603663	0.00085538	1.24246	0.000102616
P68181	Prkacb	cAMP-dependent protein kinase catalytic subunit beta	8	1.83278e+06	1.82988e+06	5.97648e+06	5.40692e+06	3.0272e+06	3.06328e+06	2.84969e+06	1.36019e+06	1.10407e+06	1.37606e+06	2.78265e+07	0.0658644	0.0657603	0.214776	0.194308	0.108788	0.110085	0.102409	0.0488809	0.0396768	0.0494514	0.701729	0.000456732	1.63416	0.00194916
P68254	Ywhaq	14-3-3 protein theta	13	634105	655272	5.86664e+06	5.03563e+06	2.43521e+06	2.13893e+06	1.9217e+06	708833	705736	688438	2.07905e+07	0.0304998	0.0315179	0.282179	0.242208	0.117131	0.10288	0.0924315	0.0340941	0.0339452	0.0331131	1.74129	0.000874015	3.07587	0.00133977
P68368	Tuba4a	Tubulin alpha-4A chain	6	1.87348e+07	1.75378e+07	9.56163e+07	8.77837e+07	5.86976e+07	5.51488e+07	4.58733e+07	2.47624e+07	1.78226e+07	2.1651e+07	4.43628e+08	0.0422309	0.0395327	0.215533	0.197877	0.132312	0.124313	0.103405	0.0558178	0.0401746	0.0488043	1.54667	0.00166745	2.33751	0.00110895
P68372	Tubb4b	Tubulin beta-4B chain	2	1.1889e+06	982071	5.72325e+06	5.35851e+06	2.80413e+06	2.9681e+06	2.74652e+06	1.27194e+06	1.1437e+06	1.13995e+06	2.53271e+07	0.0469418	0.0387755	0.225974	0.211572	0.110717	0.117191	0.108442	0.0502204	0.0451574	0.0450093	1.39314	0.00110408	2.35757	0.0038037
P68373	Tuba1c	Tubulin alpha-1C chain	1	1.54928e+07	1.41873e+07	7.88592e+07	7.3858e+07	4.64742e+07	4.61824e+07	3.86923e+07	1.90924e+07	1.63415e+07	1.75928e+07	3.66773e+08	0.0422409	0.0386813	0.215008	0.201373	0.126711	0.125915	0.105494	0.0520552	0.0445548	0.0479664	1.55717	0.00102432	2.36392	0.00111949
P68404	Prkcb	Protein kinase C beta type	2	88199.5	98907.1	1.02141e+06	1.02741e+06	508875	453496	384288	113074	93902.8	102052	3.89162e+06	0.0226639	0.0254154	0.262464	0.264007	0.130762	0.116532	0.0987476	0.0290557	0.0241295	0.0262236	2.25537	0.000829246	3.45522	0.000573213
P68433	H3c11	Histone H3.1	0	47117.9	42742.2	185423	193270	83221.3	99015.5	83444.6	62139.4	42563.7	59374.3	898312	0.0524516	0.0475805	0.206413	0.215148	0.0926418	0.110224	0.0928904	0.0691734	0.0473819	0.0660954	0.975841	0.00381339	2.07668	0.00135076
P68510	Ywhah	14-3-3 protein eta	13	852198	883755	6.32958e+06	5.81589e+06	3.17681e+06	2.89485e+06	2.48732e+06	866163	950131	844366	2.51011e+07	0.0339506	0.0352078	0.252164	0.231699	0.126561	0.115328	0.0990923	0.034507	0.0378522	0.0336387	1.70973	0.00104419	2.80557	0.000560521
P69566	Ranbp9	Ran-binding protein 9	9	70481.7	65779.1	353323	343236	95745.6	92854.7	74650.4	34142.9	32319.9	37597	1.20013e+06	0.0587284	0.0548099	0.294404	0.285999	0.0797793	0.0773705	0.0622019	0.0284493	0.0269303	0.0313274	0.357339	0.0982283	2.35458	0.000525848
P70121	Zhx1	Zinc fingers and homeoboxes protein 1	2	13299.9	16447.2	109426	105119	34867.2	27126.9	25100.9	14105	14197	20520.2	380209	0.0349806	0.0432583	0.287804	0.276477	0.0917053	0.0713473	0.0660187	0.037098	0.0373401	0.0539707	0.95848	0.0215839	2.85828	0.00296266
P70122	Sbds	Ribosome maturation protein SBDS	14	1.7129e+06	1.72343e+06	4.39833e+06	4.33056e+06	1.93941e+06	1.93836e+06	1.84001e+06	909922	826046	996855	2.06158e+07	0.0830868	0.0835976	0.213347	0.21006	0.0940739	0.0940227	0.0892525	0.0441371	0.0400685	0.0483539	0.149192	0.0196829	1.34489	8.01495e-05
P70168	Kpnb1	Importin subunit beta-1	23	1.49007e+06	1.53041e+06	7.9527e+06	7.19404e+06	3.67882e+06	3.98042e+06	3.06358e+06	975775	862234	893891	3.16219e+07	0.0471215	0.0483971	0.251493	0.227501	0.116338	0.125875	0.0968816	0.0308575	0.027267	0.0282681	1.23448	0.00341348	2.32447	0.00103513
P70180	Npr3	Atrial natriuretic peptide receptor 3	8	1.15837e+06	1.21595e+06	291088	286564	59125.6	71190.8	68148.2	314808	309316	340681	4.11525e+06	0.281483	0.295475	0.070734	0.0696348	0.0143674	0.0172993	0.0165599	0.0764981	0.0751633	0.082785	-4.16957	3.7825e-05	-2.03886	0.00032513
P70182	Pip5k1a	Phosphatidylinositol 4-phosphate 5-kinase type-1 alpha	9	317886	307658	682628	664876	361804	364890	317831	244871	202435	231686	3.69657e+06	0.0859949	0.0832281	0.184665	0.179863	0.0978758	0.0987106	0.0859801	0.0662429	0.054763	0.0626761	0.152059	0.171751	1.10717	0.000747833
P70188	Kifap3	Kinesin-associated protein 3	19	298844	311493	2.46163e+06	2.00914e+06	4.52926e+06	4.43666e+06	4.17828e+06	1.81992e+06	1.3391e+06	1.52331e+06	2.29076e+07	0.0130456	0.0135978	0.107459	0.0877061	0.197718	0.193676	0.182397	0.0794462	0.0584565	0.0664978	3.84318	4.93125e-06	2.86573	0.00271186
P70191	Traf5	TNF receptor-associated factor 5	7	31099.5	35139.5	648879	614784	236456	220700	177421	65138.4	52841.9	58479.8	2.14094e+06	0.0145261	0.0164131	0.303082	0.287156	0.110445	0.103085	0.0828706	0.0304252	0.0246817	0.027315	2.66721	0.000604057	4.25595	0.00051181
P70193	Lrig1	Leucine-rich repeats and immunoglobulin-like domains protein 1	12	261480	264050	1.30307e+06	1.32257e+06	298040	260141	217646	90156.6	88599.3	96096.3	4.20185e+06	0.0622297	0.0628414	0.310118	0.314759	0.0709306	0.061911	0.0517977	0.0214564	0.0210858	0.02287	-0.0348291	0.850443	2.3208	3.05571e-05
P70195	Psmb7	Proteasome subunit beta type-7	9	265981	271161	2.15302e+06	1.82405e+06	852661	772010	671236	146490	167763	164012	7.28839e+06	0.0364938	0.0372045	0.295404	0.250268	0.116989	0.105923	0.0920967	0.0200992	0.0230179	0.0225032	1.5039	0.00137633	2.88345	0.00173937
P70196	Traf6	TNF receptor-associated factor 6	4	69309.3	68795.1	419765	416697	96938.2	91254.2	62847.2	21307.7	19457.9	21417.1	1.28779e+06	0.0538204	0.0534211	0.325958	0.323576	0.0752749	0.0708611	0.0488024	0.0165459	0.0151095	0.0166309	0.251924	0.391823	2.59854	8.41958e-06
P70202	Lxn	Latexin	3	128222	174043	441156	436071	261961	266810	242316	196071	157661	195333	2.49964e+06	0.0512961	0.0696273	0.176487	0.174453	0.104799	0.106739	0.09694	0.0784394	0.0630733	0.0781444	0.78164	0.0203439	1.55388	0.0195583
P70206	Plxna1	Plexin-A1	8	179291	180843	276574	271439	92323.6	97189.1	66586.7	27246.8	25940.5	24966.2	1.2424e+06	0.14431	0.14556	0.222613	0.21848	0.0743107	0.0782269	0.0535953	0.0219308	0.0208794	0.0200951	-1.09621	0.0156576	0.605624	0.000603172
[truncated: 4,565 more rows]

## Sheet: Extracted Cilia Clusters
			relative TMT protein abundance							cilia-iAPEX/ Cep164-/-		cilia-APEX2/ Cep164-/-
[truncated: 165 more rows]

## Sheet: Extracted Background Clusters
			relative TMT protein abundance							cilia-iAPEX/ Cep164-/-		cilia-APEX2/ Cep164-/-
[truncated: 164 more rows]

[truncated: 1 more sheets: Legend]
