# Supplementary material for: An enzymatic cascade enables sensitive and specific proximity labeling proteomics in challenging biological systems
Source: Nat Commun. 2025 Nov 3;16:9691. doi: 10.1038/s41467-025-65405-8 (PMC12583597; doi:10.1038/s41467-025-65405-8)
Supplement: Supplementary file 9 — Supplementary Data 2 [file 41467_2025_65405_MOESM9_ESM.xlsx]

## Sheet: Full NIH 3T3 Dataset
Protein information				RAW TMT reporter intensities										Z Score column normalized TMT reporter intensities											relative TMT protein abundance										Student's t-Test cilia-iAPEX DTBT+D-Met/ cilia-iAPEX D-Met		Student's t-Test cilia-iAPEX DTBT+D-Met/ cilia-iAPEX DTBT+L-Met			Imputed data
UniProt Identifier	Gene Name	Protein Description	Unique Peptides	cilia-iAPEX D-Met rep1	cilia-iAPEX D-Met rep2	cilia-iAPEX D-Met rep3	cilia-iAPEX DTBT+L-Met rep1	cilia-iAPEX DTBT+L-Met rep2	cilia-iAPEX DTBT+L-Met rep3	cilia-iAPEX DTBT+D-Met rep1	cilia-iAPEX DTBT+D-Met rep2	cilia-iAPEX DTBT+D-Met rep3	cilia-iAPEX DTBT+D-Met rep4	cilia-iAPEX D-Met rep1	cilia-iAPEX D-Met rep2	cilia-iAPEX D-Met rep3	cilia-iAPEX DTBT+L-Met rep1	cilia-iAPEX DTBT+L-Met rep2	cilia-iAPEX DTBT+L-Met rep3	cilia-iAPEX DTBT+D-Met rep1	cilia-iAPEX DTBT+D-Met rep2	cilia-iAPEX DTBT+D-Met rep3	cilia-iAPEX DTBT+D-Met rep4	SUM	cilia-iAPEX D-Met rep1	cilia-iAPEX D-Met rep2	cilia-iAPEX D-Met rep3	cilia-iAPEX DTBT+L-Met rep1	cilia-iAPEX DTBT+L-Met rep2	cilia-iAPEX DTBT+L-Met rep3	cilia-iAPEX DTBT+D-Met rep1	cilia-iAPEX DTBT+D-Met rep2	cilia-iAPEX DTBT+D-Met rep3	cilia-iAPEX DTBT+D-Met rep4	Average TMT Ratio (log2)	p-value	Average TMT Ratio (log2)	p-value
A0A338P6K9	Qser1	Glutamine and serine-rich protein 1	37	3.75933e+06	3.22246e+06	4.16442e+06	3.62385e+06	3.77271e+06	3.82711e+06	4.67575e+06	4.0947e+06	4.19108e+06	3.59936e+06	2.15587	2.25732	2.2325	2.04925	2.12966	2.07843	2.04322	2.04756	1.98211	2.02431	21.0002	0.102659	0.10749	0.106308	0.0975824	0.101411	0.0989717	0.0972953	0.0975016	0.094385	0.0963946	-0.129877	0.0016049	-0.0431014	0.067874
A0A7N9VSG0	Spata5l1	Ribosome biogenesis protein SPATA5L1	13	709270	563477	718546	659327	686349	699981	882941	769282	793616	693330	1.10568	1.12356	1.10933	1.03366	1.07703	1.05112	1.03911	1.0338	1.00249	1.03661	10.6124	0.104188	0.105872	0.104531	0.0974016	0.101488	0.0990464	0.0979146	0.0974142	0.0944644	0.0976798	-0.114539	0.000717416	-0.0358897	0.137769
A2A432	Cul4b	Cullin-4B	34	1.49249e+07	1.12106e+07	1.509e+07	1.50036e+07	1.51523e+07	1.52626e+07	1.79951e+07	1.42568e+07	1.54658e+07	1.34673e+07	3.74429	3.71724	3.72683	3.62574	3.71428	3.62099	3.52974	3.4095	3.38381	3.46051	35.9329	0.104202	0.103449	0.103716	0.100903	0.103367	0.100771	0.0982312	0.0948852	0.0941703	0.0963047	-0.114269	0.000857401	-0.0845577	0.00635607
A2A5R2	Arfgef2	Brefeldin A-inhibited guanine nucleotide-exchange protein 2	16	1.06502e+06	834495	1.27758e+06	1.71168e+06	1.58062e+06	1.49702e+06	1.90861e+06	1.56595e+06	1.82876e+06	1.41841e+06	1.30111	1.31471	1.39489	1.51626	1.50369	1.42607	1.42058	1.38232	1.41121	1.38656	14.0574	0.0925572	0.0935246	0.099228	0.107862	0.106968	0.101447	0.101055	0.0983342	0.100389	0.0986354	0.0672879	0.0648006	-0.0815225	0.0251418
A2A5Z6	Smurf2	E3 ubiquitin-protein ligase SMURF2	12	429886	319614	399113	592603	623825	589227	1.1755e+06	1.02657e+06	1.21591e+06	908017	0.904822	0.895512	0.87785	0.990306	1.03665	0.980916	1.16702	1.16319	1.19393	1.15671	10.3669	0.0872799	0.0863818	0.0846781	0.0955257	0.0999957	0.0946199	0.112572	0.112202	0.115168	0.111577	0.390487	2.15396e-06	0.22331	0.000230369
A2A690	Tanc2	Protein TANC2	51	6.70091e+06	5.3442e+06	6.66004e+06	6.99773e+06	6.9431e+06	7.50274e+06	9.74444e+06	8.32655e+06	9.00468e+06	7.49953e+06	2.71724	2.76371	2.69127	2.66913	2.71823	2.72307	2.75219	2.7367	2.71133	2.72789	27.2107	0.099859	0.101567	0.0989047	0.0980909	0.0998954	0.100073	0.101144	0.100574	0.0996419	0.10025	0.00427312	0.708251	0.0151946	0.166208
A2A699	Fam171a2	Protein FAM171A2	7	493809	447934	496546	532512	492593	549665	662389	668495	684580	554631	0.956463	1.02499	0.957587	0.948682	0.943181	0.953934	0.924757	0.976127	0.9436	0.946732	9.57605	0.0998807	0.107037	0.0999981	0.0990682	0.0984937	0.0996166	0.0965697	0.101934	0.0985374	0.0988645	-0.0472332	0.218102	-0.00146436	0.94291
A2A6A1	Gpatch8	G patch domain-containing protein 8	37	4.10445e+06	3.62383e+06	4.63636e+06	4.06447e+06	4.16743e+06	4.26991e+06	4.958e+06	4.53319e+06	4.69313e+06	4.19891e+06	2.23304	2.36586	2.32996	2.1459	2.21615	2.17178	2.09239	2.13449	2.07613	2.1551	21.9208	0.101868	0.107928	0.10629	0.0978932	0.101098	0.0990741	0.0954521	0.0973729	0.0947106	0.0983129	-0.127053	0.00420286	-0.0426654	0.0704141
A2A6Q5	Cdc27	Cell division cycle protein 27 homolog	20	3.05772e+06	2.31695e+06	3.04083e+06	3.05189e+06	3.0147e+06	3.15716e+06	4.01648e+06	3.03211e+06	3.45855e+06	2.86024e+06	1.98474	1.9782	1.96986	1.91265	1.94689	1.92396	1.92106	1.81094	1.8321	1.8438	19.1242	0.103782	0.10344	0.103004	0.100012	0.101802	0.100603	0.100452	0.0946937	0.0958003	0.0964118	-0.0950389	0.00768211	-0.0582335	0.0510707
A2A6T1	Cdr2l	Cerebellar degeneration-related protein 2-like	6	164948	115545	145846	388714	411572	357931	561234	464110	560320	404440	0.616599	0.596045	0.588035	0.836029	0.877755	0.803071	0.864636	0.840873	0.86927	0.832713	7.72503	0.0798184	0.0771576	0.0761208	0.108223	0.113625	0.103957	0.111927	0.10885	0.112526	0.107794	0.505183	5.15879e-06	0.0227681	0.552902
A2A791	Zmym4	Zinc finger MYM-type protein 4	16	630483	518740	625397	709668	643771	700770	890522	805493	869305	749050	1.05476	1.08698	1.04968	1.06466	1.04978	1.05159	1.04272	1.05342	1.04061	1.06969	10.5639	0.0998459	0.102896	0.0993653	0.100783	0.0993745	0.0995461	0.0987057	0.0997185	0.0985059	0.101259	-0.0165555	0.375236	-0.00517711	0.684434
A2A863	Itgb4	Integrin beta-4	4	45039.9	35965.9	44847.9	35735.8	35818.2	38971.7	52971.5	51297.8	51162.2	45434	0.366682	0.373668	0.367752	0.320587	0.330504	0.329813	0.331898	0.341792	0.326099	0.342509	3.4313	0.106864	0.1089	0.107176	0.09343	0.0963203	0.0961189	0.0967264	0.0996098	0.0950365	0.099819	-0.13868	0.00133212	0.0373163	0.173317
A2A870	Fbf1	Fas-binding factor 1	3	60767.3	50690.4	67096	75868.8	73232.3	75063.3	119377	81777.8	99374.2	78797.6	0.413397	0.428662	0.431709	0.433765	0.439981	0.429056	0.461475	0.413567	0.428012	0.428395	4.30802	0.09596	0.0995032	0.100211	0.100688	0.102131	0.0995946	0.10712	0.0959994	0.0993524	0.0994414	0.0269332	0.555417	-0.00576471	0.892144
A2A8L5	Ptprf	Receptor-type tyrosine-protein phosphatase F	6	60675.1	56834.8	68463.3	64316.2	64758.9	61846.3	86939.8	72383.4	87475.4	73468.2	0.413146	0.44874	0.435189	0.405922	0.418861	0.39697	0.405779	0.393445	0.406226	0.416376	4.14065	0.099778	0.108374	0.105102	0.0980333	0.101158	0.0958713	0.0979988	0.0950201	0.0981067	0.100558	-0.0921346	0.0472809	-0.00631059	0.82635
A2A8Z1	Osbpl9	Oxysterol-binding protein-related protein 9	14	1.44536e+06	1.0521e+06	1.22633e+06	3.0944e+06	3.36713e+06	2.90407e+06	4.1412e+06	3.34178e+06	3.76523e+06	3.0703e+06	1.47032	1.44243	1.37234	1.9233	2.03493	1.86051	1.94504	1.88437	1.89699	1.89767	17.7279	0.0829383	0.0813647	0.0774113	0.10849	0.114787	0.104948	0.109716	0.106294	0.107006	0.107044	0.4167	2.27452e-05	-0.0243005	0.503642
A2A9C3	Szt2	KICSTOR complex protein SZT2	22	631394	535381	595075	811294	804394	826992	1.09596e+06	1.02493e+06	1.15039e+06	940869	1.05537	1.1008	1.02912	1.12345	1.14762	1.12386	1.13432	1.16243	1.16715	1.17353	11.2177	0.0940812	0.0981308	0.0917414	0.10015	0.102305	0.100187	0.101119	0.103625	0.104046	0.104615	0.1273	0.00522474	0.0348561	0.0726819
A2AAE1	Bltp1	Bridge-like lipid transfer protein family member 1	18	340532	301618	321127	550150	568557	574263	760463	673316	749293	601650	0.824226	0.874987	0.80508	0.961179	0.998878	0.970841	0.97803	0.978999	0.979166	0.978559	9.34995	0.0881531	0.093582	0.0861053	0.1028	0.106833	0.103834	0.104603	0.104706	0.104724	0.104659	0.230372	0.00058954	0.00273363	0.852024
A2AAY5	Sh3pxd2b	SH3 and PX domain-containing protein 2B	29	6.2527e+06	5.06371e+06	6.2827e+06	7.21945e+06	6.8701e+06	7.5055e+06	9.95468e+06	8.24605e+06	9.78257e+06	7.49229e+06	2.64295	2.70473	2.62951	2.70277	2.70676	2.72347	2.77613	2.72585	2.80493	2.72682	27.1439	0.0973682	0.099644	0.0968729	0.0995719	0.0997187	0.100334	0.102274	0.100422	0.103336	0.100458	0.0529316	0.0209869	0.0249245	0.099409
A2ABV5	Med14	Mediator of RNA polymerase II transcription subunit 14	21	972929	722991	975187	940735	892242	1.00229e+06	1.22068e+06	1.01326e+06	1.11327e+06	938177	1.25484	1.24139	1.25271	1.19227	1.19621	1.214	1.18501	1.157	1.15158	1.17217	12.0172	0.104421	0.103301	0.104243	0.0992135	0.0995417	0.101022	0.0986096	0.0962789	0.0958275	0.0975411	-0.0994854	0.000381423	-0.0419635	0.0228445
A2ACP1	Ttc39a	Tetratricopeptide repeat protein 39A	4	105084	81941.5	106812	94870.9	87449.1	91560.1	119176	109204	113528	101250	0.51476	0.519476	0.51947	0.474503	0.472345	0.464663	0.46116	0.465464	0.452007	0.474339	4.81819	0.106837	0.107816	0.107814	0.0984816	0.0980338	0.0964394	0.0957123	0.0966055	0.0938127	0.0984476	-0.161117	0.000253967	-0.022598	0.282242
A2ADA5	Pusl1	tRNA pseudouridine synthase-like 1	8	1.25553e+06	1.05616e+06	1.41427e+06	1.28851e+06	1.32433e+06	1.36446e+06	1.74737e+06	1.45852e+06	1.63709e+06	1.31242e+06	1.38973	1.44465	1.45248	1.35282	1.40095	1.37399	1.37061	1.34274	1.34863	1.34348	13.8201	0.100559	0.104533	0.105099	0.0978881	0.10137	0.0994196	0.0991756	0.0971588	0.0975849	0.0972123	-0.0803091	0.00775312	-0.0258773	0.139175
A2ADY9	Ddi2	Protein DDI1 homolog 2	7	411123	292378	348566	432706	381418	454157	956630	781768	1.13813e+06	673934	0.888798	0.864162	0.831787	0.872814	0.85144	0.883594	1.07345	1.04062	1.16204	1.02473	9.49343	0.0936224	0.0910273	0.0876171	0.0919387	0.0896872	0.0930742	0.113073	0.109615	0.122404	0.107941	0.318371	0.0018564	0.305175	0.00164604
A2AF47	Dock11	Dedicator of cytokinesis protein 11	37	2.51042e+06	1.83393e+06	2.58458e+06	3.04415e+06	2.88748e+06	2.97582e+06	3.80822e+06	3.0678e+06	3.61848e+06	2.81982e+06	1.83405	1.80155	1.84644	1.9107	1.9136	1.87882	1.88001	1.81962	1.86635	1.83317	18.5843	0.0986881	0.0969395	0.0993547	0.102812	0.102968	0.101097	0.101161	0.0979118	0.100426	0.0986406	0.0175606	0.314679	-0.0395045	0.0443145
A2AG58	Bclaf3	BCLAF1 and THRAP3 family member 3	5	174575	140480	159432	145734	179333	160371	225445	178420	196431	155141	0.630763	0.644515	0.609256	0.563779	0.629562	0.58187	0.597249	0.568893	0.565823	0.564156	5.95587	0.105906	0.108215	0.102295	0.0946595	0.105705	0.0976971	0.100279	0.095518	0.0950027	0.0947228	-0.130053	0.00773797	-0.0426587	0.393983
A2AGH6	Med12	Mediator of RNA polymerase II transcription subunit 12	25	1.59488e+06	1.23692e+06	1.62498e+06	1.61213e+06	1.58779e+06	1.69773e+06	2.05615e+06	1.69195e+06	1.85884e+06	1.54512e+06	1.52943	1.53891	1.53503	1.4802	1.50642	1.49993	1.46414	1.42675	1.42067	1.43561	14.8371	0.103081	0.103721	0.103459	0.0997638	0.101531	0.101093	0.098681	0.0961609	0.0957511	0.0967584	-0.0949682	0.000438325	-0.0578498	0.00678429
A2AGT5	Ckap5	Cytoskeleton-associated protein 5	51	2.2558e+06	1.47268e+06	2.03452e+06	2.93661e+06	2.77376e+06	2.73408e+06	6.71492e+06	5.25057e+06	6.83631e+06	4.60483e+06	1.75717	1.65017	1.67868	1.8833	1.88308	1.81601	2.36635	2.26659	2.42198	2.23744	19.9608	0.0880313	0.0826704	0.084099	0.0943498	0.0943391	0.0909791	0.11855	0.113552	0.121337	0.112092	0.454241	8.0073e-05	0.319597	0.000255173
A2AH22	Ambra1	Activating molecule in BECN1-regulated autophagy protein 1	18	733326	619755	778645	728035	710439	746261	964667	848577	924062	755542	1.12054	1.16718	1.14537	1.07564	1.09199	1.07847	1.0771	1.07609	1.06697	1.07345	10.9728	0.10212	0.10637	0.104382	0.0980281	0.099518	0.0982861	0.0981607	0.0980689	0.0972379	0.0978282	-0.0921612	0.00150423	-0.0115353	0.145018
A2AHC3	Camsap1	Calmodulin-regulated spectrin-associated protein 1	21	520647	428943	472862	1.12992e+06	1.05553e+06	1.04366e+06	1.68407e+06	1.41254e+06	1.64076e+06	1.29079e+06	0.976946	1.00738	0.93914	1.28331	1.2794	1.23387	1.35025	1.32528	1.34987	1.33444	12.0799	0.0808738	0.0833931	0.0777441	0.106236	0.105912	0.102142	0.111777	0.109709	0.111745	0.110468	0.46002	1.00303e-05	0.0826328	0.0047678
A2AI05	Ndor1	NADPH-dependent diflavin oxidoreductase 1	3	219273	189240	211347	173599	163262	198395	243173	203105	238652	201966	0.691043	0.726113	0.681594	0.60482	0.606355	0.633737	0.615873	0.599837	0.612798	0.627983	6.40015	0.107973	0.113452	0.106496	0.0945009	0.0947407	0.099019	0.0962278	0.0937223	0.0957473	0.09812	-0.187626	0.00116047	-0.00184937	0.942434
A2AI08	Tprn	Taperin	10	739456	658552	719478	702479	718424	785088	897286	848715	861076	726850	1.12428	1.19588	1.1099	1.06032	1.09688	1.10065	1.04592	1.07616	1.03656	1.05669	10.9033	0.103115	0.109681	0.101795	0.0972478	0.100602	0.100947	0.0959275	0.0987011	0.0950688	0.0969155	-0.116994	0.0129745	-0.0432471	0.0816582
A2AIG8	Accs	1-aminocyclopropane-1-carboxylate synthase-like protein 1	4	333747	288299	330493	381581	355944	343787	471456	380908	409967	369296	0.817612	0.859318	0.814345	0.829834	0.828217	0.790182	0.80561	0.77564	0.764844	0.802514	8.08812	0.101088	0.106245	0.100684	0.102599	0.102399	0.0976966	0.0996042	0.0958987	0.094564	0.0992213	-0.077126	0.0508531	-0.0520482	0.133878
A2AIL4	Ndufaf6	NADH dehydrogenase (ubiquinone) complex I, assembly factor 6	3	189984	144503	196139	224308	236005	250206	299461	250966	291953	228596	0.65249	0.651837	0.661633	0.670383	0.702668	0.695582	0.670149	0.654025	0.665547	0.660399	6.68471	0.0976093	0.0975116	0.0989771	0.100286	0.105116	0.104056	0.100251	0.0978389	0.0995625	0.0987924	0.0157601	0.199257	-0.0574237	0.0316681
A2AIV2	Virma	Protein virilizer homolog	7	108361	75932.4	107709	105171	101343	100743	130298	113285	120723	97793.1	0.521128	0.503886	0.521202	0.494556	0.501047	0.482832	0.478155	0.472496	0.463529	0.467691	4.90652	0.106211	0.102697	0.106226	0.100796	0.102119	0.0984062	0.097453	0.0962996	0.094472	0.0953202	-0.131527	0.000701504	-0.0668684	0.0120077
A2AJ15	Man1b1	Endoplasmic reticulum mannosyl-oligosaccharide 1,2-alpha-mannosidase	5	230931	161239	269565	234108	212107	221912	282511	261194	254709	224611	0.705526	0.681053	0.750903	0.681997	0.673288	0.662878	0.654495	0.664792	0.629362	0.655696	6.75999	0.104368	0.100748	0.111081	0.100887	0.099599	0.098059	0.0968189	0.0983421	0.0931011	0.0969966	-0.129147	0.022997	-0.0473599	0.088231
A2AJ88	Pnpla7	Patatin-like phospholipase domain-containing protein 7	10	439366	358612	409407	551829	555080	573970	738938	673065	701662	576304	0.912758	0.937725	0.886793	0.962356	0.989338	0.970643	0.966704	0.978849	0.953175	0.961594	9.51993	0.0958786	0.0985012	0.0931512	0.101089	0.103923	0.101959	0.101545	0.102821	0.100124	0.101008	0.0812505	0.0132585	-0.013409	0.3722
A2AJI0	Map7d1	MAP7 domain-containing protein 1	20	1.13455e+06	823178	1.01084e+06	2.53998e+06	2.38622e+06	2.35437e+06	4.16602e+06	3.43352e+06	4.24613e+06	2.94198e+06	1.33448	1.30755	1.27074	1.77669	1.77306	1.71025	1.94976	1.90535	1.99273	1.86503	16.8856	0.0790304	0.0774356	0.0752557	0.105219	0.105004	0.101284	0.115469	0.112838	0.118013	0.110451	0.563887	7.64671e-06	0.136945	0.0049628
A2AKB9	Dcaf10	DDB1- and CUL4-associated factor 10	6	143843	114599	133161	151774	144738	138917	195845	162303	173030	149682	0.58371	0.594088	0.567121	0.57305	0.577834	0.549283	0.564103	0.547299	0.537174	0.556005	5.64967	0.103318	0.105155	0.100381	0.101431	0.102277	0.097224	0.0998472	0.0968728	0.0950807	0.0984137	-0.0776672	0.0239842	-0.0400941	0.184896
A2AKG8	Focad	Focadhesin	18	1.74454e+06	1.28971e+06	1.71663e+06	1.70555e+06	1.82235e+06	1.80037e+06	2.3421e+06	2.00266e+06	2.21264e+06	1.7585e+06	1.58535	1.56486	1.56892	1.51407	1.59178	1.53568	1.54355	1.52853	1.52577	1.5131	15.4716	0.102468	0.101144	0.101406	0.0978613	0.102884	0.0992579	0.0997669	0.0987959	0.0986172	0.0977982	-0.0421751	0.0041818	-0.0179577	0.394557
A2AKX3	Setx	Probable helicase senataxin	18	439499	377171	448210	554802	551667	570716	775277	664205	716501	624095	0.912869	0.956849	0.919338	0.964435	0.9869	0.96843	0.985714	0.973562	0.961381	0.993233	9.62271	0.0948661	0.0994365	0.0955383	0.100225	0.102559	0.10064	0.102436	0.101173	0.0999075	0.103218	0.0739889	0.0183815	0.00767558	0.628693
A2ALW5	Dnajc25	DnaJ homolog subfamily C member 25	3	147096	102648	144862	149947	129708	146602	172851	156735	145198	136902	0.588959	0.568478	0.586454	0.570269	0.553036	0.561281	0.536237	0.539545	0.499938	0.536201	5.5404	0.106303	0.102606	0.105851	0.102929	0.0998188	0.101307	0.0967867	0.0973838	0.0902351	0.0967802	-0.139312	0.00903508	-0.0894613	0.0409014
A2AM05	Cntln	Centlein	5	56925.5	38380.2	59714.6	74943.9	70296.4	61734.8	99915.8	96240	97541.2	72399.2	0.402728	0.383509	0.41214	0.431634	0.432838	0.396682	0.429336	0.442031	0.42476	0.413904	4.16956	0.0965876	0.0919782	0.0988449	0.10352	0.103809	0.0951377	0.102969	0.106014	0.101872	0.0992679	0.0981498	0.0363149	0.0250092	0.574194
A2AN08	Ubr4	E3 ubiquitin-protein ligase UBR4	79	5.88441e+06	4.13683e+06	5.7193e+06	6.72773e+06	6.29679e+06	6.34599e+06	7.79674e+06	6.63264e+06	6.99352e+06	5.86111e+06	2.57949	2.49457	2.53299	2.62728	2.61402	2.5461	2.51417	2.49375	2.44465	2.46788	25.3149	0.101896	0.0985415	0.100059	0.103784	0.10326	0.100577	0.0993158	0.098509	0.0965695	0.0974874	-0.0319155	0.0970817	-0.0657188	0.00862005
A2APB8	Tpx2	Targeting protein for Xklp2	7	306707	238318	290748	343759	321698	363954	410999	332182	357593	307869	0.790416	0.796291	0.773856	0.795765	0.795369	0.808467	0.761988	0.733437	0.723199	0.745327	7.72412	0.102331	0.103092	0.100187	0.103023	0.102972	0.104668	0.0986505	0.0949541	0.0936287	0.0964936	-0.0868144	0.0104343	-0.110542	0.00278511
A2APV2	Fmnl2	Formin-like protein 2	7	468197	350149	514417	484577	470890	448132	636910	551967	527966	499302	0.936284	0.928809	0.971159	0.913416	0.926331	0.87887	0.910159	0.902621	0.848348	0.907152	9.12315	0.102627	0.101808	0.10645	0.100121	0.101536	0.0963341	0.0997637	0.0989374	0.0929885	0.0994341	-0.0841183	0.05119	-0.0229234	0.532943
A2APY7	Ndufaf5	Arginine-hydroxylase NDUFAF5, mitochondrial	7	299740	243254	293257	281667	255164	289179	354077	295403	333744	278857	0.783177	0.802848	0.776508	0.734581	0.724956	0.73719	0.717275	0.69909	0.703038	0.715946	7.39461	0.105912	0.108572	0.10501	0.09934	0.0980384	0.0996929	0.0969997	0.0945405	0.0950744	0.09682	-0.151792	0.000242984	-0.0469193	0.0136799
A2AQ19	Rtf1	RNA polymerase-associated protein RTF1 homolog	14	978377	705810	912819	897072	831856	871881	1.19168e+06	934333	1.14148e+06	806455	1.25765	1.2295	1.22019	1.16973	1.16314	1.14796	1.17351	1.11928	1.16344	1.10228	11.7467	0.107064	0.104668	0.103875	0.0995794	0.0990187	0.0977261	0.0999016	0.0952849	0.0990442	0.0938374	-0.117231	0.00852766	-0.0263493	0.366817
A2AQH4	Bcorl1	BCL-6 corepressor-like protein 1	3	35803.9	29371.1	38060.3	39246	37163	42646.1	44423.9	38331.6	41137	34770.8	0.334491	0.344579	0.344499	0.33288	0.335414	0.341957	0.309031	0.303416	0.29823	0.307233	3.25173	0.102866	0.105968	0.105943	0.10237	0.103149	0.105162	0.0950358	0.0933092	0.0917141	0.0944829	-0.164233	0.000261709	-0.145385	0.000317389
A2AR02	Ppig	Peptidyl-prolyl cis-trans isomerase G	12	1.2591e+06	1.19884e+06	1.26618e+06	1.17973e+06	1.27389e+06	1.28517e+06	1.4893e+06	1.38027e+06	1.43668e+06	1.37269e+06	1.39131	1.51978	1.38992	1.30574	1.37936	1.34137	1.28458	1.31282	1.27839	1.36822	13.5715	0.102517	0.111983	0.102415	0.0962123	0.101636	0.0988374	0.0946532	0.0967337	0.0941966	0.100816	-0.128286	0.0343335	-0.0340428	0.344339
A2ARP1	Ppip5k1	Inositol hexakisphosphate and diphosphoinositol-pentakisphosphate kinase 1	9	180737	161161	189843	254613	245186	260140	336595	313816	324665	271666	0.639585	0.680921	0.653097	0.705385	0.713478	0.706537	0.702692	0.716583	0.69514	0.708385	6.9218	0.0924015	0.0983734	0.0943536	0.101908	0.103077	0.102074	0.101519	0.103525	0.100428	0.102341	0.101659	0.00932303	-0.00571571	0.647718
A2AS55	Ankrd16	Ankyrin repeat domain-containing protein 16	3	198353	196347	216883	184838	201519	209611	263954	236982	257689	216615	0.66385	0.736902	0.688646	0.620251	0.659636	0.647879	0.636703	0.638876	0.632368	0.646109	6.57122	0.101024	0.112141	0.104797	0.094389	0.100382	0.0985934	0.0968927	0.0972233	0.096233	0.0983241	-0.124023	0.0217131	-0.00874035	0.723553
A2ASA8	Itpripl1	Inositol 1,4,5-trisphosphate receptor-interacting protein-like 1	3	165545	124356	184654	168019	167266	162409	217332	170710	184688	156480	0.617492	0.61383	0.645932	0.596935	0.61226	0.584827	0.588435	0.558714	0.551714	0.56613	5.93627	0.10402	0.103403	0.108811	0.100557	0.103139	0.0985176	0.0991254	0.0941187	0.0929395	0.095368	-0.144202	0.00536493	-0.0788981	0.0402571
A2ASS6	Ttn	Titin	3	191338	133304	190952	160915	174439	190885	228273	192912	214708	180359	0.654348	0.631133	0.654612	0.586669	0.622632	0.623999	0.600276	0.587345	0.586824	0.599763	6.1476	0.10644	0.102663	0.106482	0.0954305	0.101281	0.101503	0.097644	0.0955405	0.0954558	0.0975605	-0.123592	0.0010385	-0.041535	0.179904
A2ASZ8	Slc25a25	Calcium-binding mitochondrial carrier protein SCaMC-2	6	644215	559922	652046	623277	575545	619380	814333	688577	674918	655161	1.0639	1.12072	1.06726	1.01058	1.00377	1.00076	1.00556	0.988008	0.938122	1.01303	10.2117	0.104184	0.109748	0.104514	0.0989629	0.0982961	0.0980011	0.0984715	0.0967523	0.0918671	0.0992031	-0.136618	0.012527	-0.0279556	0.390792
A2AT37	Upf2	Regulator of nonsense transcripts 2	27	2.07998e+06	1.51684e+06	2.03813e+06	2.27084e+06	2.14234e+06	2.26072e+06	2.83334e+06	2.36971e+06	2.58386e+06	2.03202e+06	1.701	1.66979	1.67987	1.69854	1.69821	1.68262	1.6675	1.63738	1.62585	1.60465	16.6654	0.102068	0.100195	0.1008	0.10192	0.1019	0.100965	0.100058	0.09825	0.0975585	0.0962863	-0.0433349	0.0355655	-0.0515392	0.0149669
A2ATU0	Dhtkd1	2-oxoadipate dehydrogenase complex component E1	6	350769	299611	352758	284769	229625	279829	403537	296093	338734	258186	0.83406	0.872653	0.835754	0.737818	0.695006	0.727529	0.756345	0.699757	0.707324	0.693886	7.56013	0.110323	0.115428	0.110548	0.0975932	0.0919304	0.0962323	0.100044	0.0925588	0.0935598	0.0917822	-0.247137	0.00127812	-0.012023	0.775756
A2AUU0	Mettl8	tRNA N(3)-methylcytidine methyltransferase METTL8, mitochondrial	3	140674	123489	137557	131708	135724	143111	175151	148798	158530	140733	0.578527	0.612114	0.574499	0.541327	0.563159	0.555879	0.539119	0.528206	0.518257	0.542249	5.55334	0.104176	0.110225	0.103451	0.0974777	0.101409	0.100098	0.0970803	0.0951151	0.0933235	0.0976439	-0.145082	0.00470172	-0.0571885	0.0519458
A2AUY4	Baz2b	Bromodomain adjacent to zinc finger domain protein 2B	6	180641	159691	176383	174493	180822	199022	254946	262157	260766	210833	0.639449	0.678429	0.634257	0.606068	0.631648	0.634541	0.627798	0.665792	0.635451	0.639044	6.39248	0.100032	0.106129	0.0992193	0.0948096	0.0988112	0.0992636	0.0982089	0.104152	0.0994061	0.0999681	-0.0190981	0.594411	0.0408292	0.204673
A2AVJ5	Prr5l	Proline-rich protein 5-like	2	4921.9	3358.78	5419.52	5281.03	6590.67	5233.37	9972.67	6344.25	8013.45	5797.6	0.151126	0.144711	0.158583	0.14875	0.167906	0.147345	0.168584	0.145459	0.152596	0.148367	1.53343	0.0985544	0.0943713	0.103417	0.097005	0.109497	0.0960886	0.109939	0.0948587	0.0995132	0.0967551	0.0201856	0.766511	-0.00833851	0.916366
A2AWA9	Rabgap1	Rab GTPase-activating protein 1	20	2.03702e+06	1.51093e+06	2.03474e+06	2.6028e+06	2.40679e+06	2.45975e+06	3.47827e+06	3.01213e+06	3.44492e+06	2.6508e+06	1.68685	1.66719	1.67876	1.79421	1.77915	1.74057	1.81215	1.80605	1.82914	1.78769	17.5818	0.0959431	0.0948247	0.0954828	0.102049	0.101193	0.0989984	0.10307	0.102723	0.104036	0.101679	0.108574	7.1387e-05	0.030256	0.0763841
A2AWL7	Mga	MAX gene-associated protein	3	40959.6	38408.8	42300.5	47281.1	47882.4	58319.7	71347.1	57245.9	71348.4	60080.2	0.353002	0.383623	0.359291	0.358736	0.371204	0.387726	0.374514	0.357467	0.373692	0.383693	3.70295	0.09533	0.103599	0.0970283	0.0968784	0.100246	0.104707	0.101139	0.0965358	0.100918	0.103618	0.0279851	0.511146	-0.00056542	0.988406
A2AWP8	Arhgef10l	Rho guanine nucleotide exchange factor 10-like protein	5	55216	50427.1	60547.3	64963.1	64926.4	70239.5	90434.8	85733.3	91959.6	72300	0.397841	0.427769	0.414418	0.407556	0.419294	0.41777	0.412319	0.42163	0.41463	0.413673	4.1469	0.095937	0.103154	0.0999344	0.0982798	0.10111	0.100743	0.0994282	0.101673	0.0999856	0.0997548	0.0083094	0.76841	0.00245651	0.864882
A2BDX3	Mocs3	Adenylyltransferase and sulfurtransferase MOCS3	11	590147	453413	608890	564873	573671	591230	847845	716373	763358	650727	1.02721	1.02999	1.03857	0.971428	1.00246	0.982252	1.02215	1.00412	0.986654	1.01024	10.0751	0.101955	0.102232	0.103083	0.096419	0.0994993	0.0974933	0.101453	0.0996637	0.0979302	0.100271	-0.0371043	0.0374806	0.0295823	0.138313
A2BE28	Las1l	Ribosomal biogenesis protein LAS1L	6	121866	74777	125202	150930	133901	124399	164568	126681	154906	104724	0.54622	0.500804	0.553378	0.571768	0.560121	0.525482	0.525661	0.494582	0.51337	0.480887	5.27227	0.103602	0.0949882	0.10496	0.108448	0.106239	0.099669	0.0997029	0.0938082	0.0973716	0.0912105	-0.0824885	0.16413	-0.133427	0.032616
A2BH40	Arid1a	AT-rich interactive domain-containing protein 1A	12	449561	354638	474792	438810	435379	464569	598133	527056	592074	458474	0.921181	0.933554	0.940664	0.877738	0.897726	0.891668	0.88726	0.885743	0.889122	0.876245	9.0009	0.102343	0.103718	0.104508	0.0975167	0.0997373	0.0990643	0.0985746	0.098406	0.0987815	0.0973508	-0.0749751	0.000460226	-0.0072001	0.494548
A2CE44	Zxdb	Zinc finger X-linked protein ZXDB	4	71548.7	71349.8	73239.2	69652.6	79362.9	78354.2	96924.9	87701.6	84786.2	82719.9	0.441334	0.491491	0.447028	0.419126	0.454362	0.436508	0.424075	0.42556	0.401063	0.436936	4.37748	0.100819	0.112277	0.10212	0.095746	0.103795	0.0997166	0.0968765	0.0972156	0.0916195	0.0998144	-0.123568	0.0606947	-0.049512	0.288089
A2RSJ4	Bltp3b	Bridge-like lipid transfer protein family member 3B	24	927312	754320	924387	1.19858e+06	1.09348e+06	1.1773e+06	1.53975e+06	1.51236e+06	1.57131e+06	1.27659e+06	1.23095	1.26264	1.22632	1.31408	1.29761	1.29499	1.30206	1.36279	1.32617	1.32846	12.9461	0.0950827	0.0975308	0.0947252	0.101504	0.100232	0.10003	0.100576	0.105267	0.102438	0.102615	0.100912	0.00349852	0.0301413	0.134951
A2RSY1	Kansl3	KAT8 regulatory NSL complex subunit 3	6	204070	165074	183875	189995	173326	202715	220639	216669	219380	190840	0.671446	0.687488	0.644846	0.627143	0.621039	0.63924	0.592051	0.615899	0.592021	0.613689	6.30486	0.106496	0.109041	0.102278	0.0994698	0.0985017	0.101388	0.0939039	0.0976864	0.0938992	0.0973359	-0.146293	0.00410696	-0.0603855	0.0362128
A2RSY6	Trmt1l	TRMT1-like protein	9	448640	360320	425746	398156	394208	407105	472138	429202	505480	417731	0.920424	0.93951	0.900714	0.844127	0.862749	0.845649	0.806082	0.814423	0.833357	0.843726	8.61076	0.106892	0.109109	0.104603	0.0980316	0.100194	0.0982084	0.0936134	0.094582	0.0967809	0.0979851	-0.158655	0.000999026	-0.045716	0.0681206
A2RT62	Fbxl16	F-box/LRR-repeat protein 16	3	58363.4	40414.4	55538.1	62040.8	62778.8	57727.3	83154.9	62691.3	78352.9	50313.4	0.40677	0.391516	0.400415	0.400092	0.413689	0.38614	0.398518	0.370993	0.388306	0.357005	3.91345	0.103942	0.100044	0.102318	0.102235	0.10571	0.0986701	0.101833	0.0947996	0.0992236	0.0912253	-0.0784656	0.132574	-0.0795398	0.158697
A3KFM7	Chd6	Chromodomain-helicase-DNA-binding protein 6	6	99696.8	66106.4	99543.9	123015	119718	124198	288945	274444	294953	211840	0.504027	0.476708	0.505102	0.526684	0.535586	0.52514	0.660501	0.678375	0.66834	0.640283	5.72075	0.0881051	0.0833297	0.0882931	0.0920656	0.0936217	0.0917957	0.115457	0.118581	0.116827	0.111923	0.418507	3.99327e-05	0.322649	2.78753e-05
A3KGB4	Tbc1d8b	TBC1 domain family member 8B	19	1.67048e+06	1.15942e+06	1.59837e+06	1.817e+06	1.74723e+06	1.76806e+06	2.29162e+06	1.8793e+06	2.02818e+06	1.65503e+06	1.55805	1.49959	1.52497	1.55306	1.5652	1.52456	1.52997	1.48932	1.47232	1.47627	15.1933	0.102548	0.0987005	0.100371	0.10222	0.103019	0.100344	0.1007	0.098025	0.096906	0.0971655	-0.0339776	0.1512	-0.0528992	0.030434
A3KGF9	Ccdc9b	Coiled-coil domain-containing protein 9B	5	267107	242274	299152	348180	307957	343881	672540	664844	854430	570612	0.747855	0.801552	0.782683	0.79986	0.781599	0.790268	0.93048	0.973944	1.03327	0.957723	8.59924	0.0869676	0.093212	0.0910177	0.0930152	0.0908916	0.0918998	0.108205	0.113259	0.120159	0.111373	0.324649	0.000798469	0.299804	0.000564206
A3KGS3	Ralgapa2	Ral GTPase-activating protein subunit alpha-2	3	28439.7	21102.3	26408.1	36250.1	34150.3	37133.3	49336.4	39979.2	46427.8	37655.5	0.305031	0.301884	0.297857	0.322432	0.324259	0.323479	0.322463	0.30868	0.313383	0.317346	3.13681	0.0972424	0.096239	0.0949553	0.10279	0.103372	0.103123	0.102799	0.0984057	0.0999047	0.101168	0.0647839	0.0151992	-0.0359638	0.0739931
A6H5Y3	Mtr	Methionine synthase	6	98386.4	79486.2	93344.3	92889.8	80321.7	94869.4	116200	102665	120461	90314.2	0.501364	0.513192	0.492339	0.470498	0.45655	0.471332	0.456452	0.453862	0.463117	0.452812	4.73152	0.105963	0.108462	0.104055	0.0994392	0.0964912	0.0996153	0.0964706	0.0959231	0.0978791	0.0957013	-0.137585	0.000449593	-0.0298167	0.106547
A6H5Z3	Exoc6b	Exocyst complex component 6B	3	71570.1	57477.9	76108.6	71571.4	73725.6	79568	105769	91834.6	115714	89442.7	0.441387	0.450764	0.453918	0.423726	0.441164	0.439209	0.439367	0.433646	0.455551	0.451032	4.42976	0.0996412	0.101758	0.10247	0.0956542	0.0995909	0.0991495	0.0991851	0.0978936	0.102839	0.101818	-0.0124202	0.596016	0.0334119	0.236158
A6H611	Mipep	Mitochondrial intermediate peptidase	12	803822	680610	863349	783742	774620	829265	1.03556e+06	842806	933531	780103	1.16249	1.21175	1.19342	1.10797	1.13044	1.1251	1.10853	1.07309	1.07144	1.0875	11.2717	0.103133	0.107503	0.105878	0.0982964	0.10029	0.0998161	0.0983464	0.0952023	0.0950553	0.0964799	-0.132057	0.00116473	-0.0472038	0.0274035
A6H619	Phrf1	PHD and RING finger domain-containing protein 1	6	457095	383702	464449	446143	446315	488777	586992	550722	557425	480795	0.92733	0.963444	0.932453	0.883599	0.906679	0.910031	0.880519	0.901788	0.867428	0.893336	9.06661	0.10228	0.106263	0.102845	0.0974564	0.100002	0.100372	0.0971167	0.0994626	0.0956728	0.0985304	-0.0873325	0.00791074	-0.0231939	0.261329
A6H630	Armt1	Damage-control phosphatase ARMT1	13	1.20863e+06	936570	1.25551e+06	1.18087e+06	1.10065e+06	1.20318e+06	1.79159e+06	1.29714e+06	1.49203e+06	1.14941e+06	1.36871	1.37684	1.38525	1.30625	1.30101	1.30635	1.38458	1.27991	1.29834	1.27299	13.2802	0.103064	0.103676	0.104309	0.0983605	0.0979658	0.098368	0.104259	0.0963771	0.0977648	0.0958564	-0.073843	0.0774906	0.00406248	0.907085
A6H6A9	Rabgap1l	Rab GTPase-activating protein 1-like	13	700565	500081	690822	696662	710233	736243	1.02631e+06	900070	1.02203e+06	812565	1.10023	1.07116	1.09209	1.05678	1.09186	1.07264	1.1045	1.10232	1.11193	1.10566	10.9092	0.100853	0.0981892	0.100107	0.0968709	0.100087	0.0983245	0.101245	0.101045	0.101926	0.101352	0.0241244	0.0632787	0.0429341	0.0150718
A6H8H2	Dennd4c	DENN domain-containing protein 4C	52	5.37124e+06	4.17282e+06	4.91815e+06	7.43746e+06	7.33917e+06	7.41225e+06	9.94022e+06	8.39187e+06	9.47426e+06	7.7569e+06	2.48695	2.50323	2.38532	2.73526	2.77923	2.70984	2.77449	2.74545	2.76838	2.76555	26.6537	0.0933061	0.0939167	0.0894931	0.102622	0.104272	0.101668	0.104094	0.103005	0.103865	0.103758	0.169018	0.00027367	0.0116118	0.285912
A6X8Z5	Arhgap31	Rho GTPase-activating protein 31	17	752352	585818	711388	940963	933934	968450	1.21776e+06	977189	1.13838e+06	924982	1.13209	1.14117	1.10491	1.19238	1.21826	1.19738	1.18386	1.13999	1.16214	1.16544	11.6376	0.0972786	0.0980588	0.0949432	0.102459	0.104683	0.102889	0.101727	0.0979568	0.0998608	0.100144	0.0463962	0.0467771	-0.0486416	0.0252626
A6X919	Dpy19l1	Probable C-mannosyltransferase DPY19L1	12	2.97713e+06	2.07935e+06	2.75828e+06	2.77638e+06	2.65592e+06	2.78015e+06	3.41515e+06	2.98757e+06	2.92987e+06	2.67741e+06	1.96363	1.89439	1.89487	1.84133	1.85066	1.82823	1.79874	1.80002	1.71174	1.79496	18.3786	0.106843	0.103076	0.103102	0.100189	0.100697	0.0994762	0.0978717	0.0979412	0.0931378	0.0976661	-0.110513	0.00740685	-0.0511412	0.0625225
A8C756	Thada	Thyroid adenoma-associated protein homolog	17	551970	385305	517175	899891	903330	831295	1.1775e+06	941426	1.1549e+06	850729	1.00007	0.965051	0.973228	1.1712	1.20213	1.1262	1.16782	1.12275	1.16902	1.12648	11.024	0.0907177	0.0875413	0.088283	0.106241	0.109048	0.10216	0.105935	0.101846	0.106044	0.102184	0.227118	0.000178033	-0.0246916	0.44313
A8Y5H7	Sec14l1	SEC14-like protein 1	17	662804	468184	661438	1.27279e+06	1.32845e+06	1.17561e+06	1.95772e+06	1.76871e+06	2.06258e+06	1.50676e+06	1.07609	1.04329	1.07336	1.34617	1.40269	1.29425	1.43529	1.45286	1.4825	1.42102	13.0275	0.082601	0.0800833	0.0823915	0.103333	0.107671	0.0993474	0.110174	0.111522	0.113798	0.109079	0.444115	3.1398e-06	0.104077	0.0228043
B0F2B4	Nlgn4l	Neuroligin 4-like	4	307542	241578	309219	311834	297335	332264	399975	366059	398232	341332	0.791277	0.800631	0.793063	0.765218	0.770701	0.779444	0.75363	0.763135	0.7558	0.777242	7.75014	0.102098	0.103305	0.102329	0.098736	0.0994434	0.100572	0.0972408	0.0984672	0.0975208	0.100287	-0.0603781	0.00501636	-0.0176217	0.249742
B0V2N1	Ptprs	Receptor-type tyrosine-protein phosphatase S	14	686755	547465	697517	686943	686618	764279	927532	908549	925347	816424	1.09149	1.11067	1.09629	1.05084	1.07719	1.08885	1.06008	1.10655	1.06758	1.10779	10.8573	0.10053	0.102297	0.100972	0.0967858	0.0992135	0.100287	0.0976374	0.101917	0.098328	0.102032	-0.0187171	0.409814	0.0175297	0.490203
B1AQJ2	Usp36	Ubiquitin carboxyl-terminal hydrolase 36	5	206903	166187	200809	198475	202485	203444	261167	222445	243406	214236	0.675162	0.689339	0.667859	0.638239	0.660899	0.640162	0.633967	0.622557	0.617768	0.643216	6.48917	0.104044	0.106229	0.102919	0.0983544	0.101847	0.0986508	0.0976962	0.0959379	0.0951999	0.0991215	-0.106251	0.00260602	-0.0385747	0.119281
B1AR13	Cisd3	CDGSH iron-sulfur domain-containing protein 3, mitochondrial	5	517460	432988	582308	549477	512278	553936	717311	621946	686272	561853	0.974547	1.01117	1.02028	0.960707	0.958082	0.956901	0.955126	0.947751	0.944554	0.951721	9.68084	0.100668	0.104451	0.105392	0.0992379	0.0989669	0.0988448	0.0986615	0.0978997	0.0975694	0.0983098	-0.0769329	0.00694334	-0.0132787	0.0289881
B1ARD6	Slfn9	Schlafen family member 9	7	937259	623886	855893	832730	791181	868686	1.05068e+06	760319	739921	711497	1.23621	1.17028	1.18931	1.13528	1.14004	1.14627	1.11507	1.02885	0.974131	1.04757	11.183	0.110544	0.104648	0.10635	0.101518	0.101944	0.102501	0.0997109	0.0920015	0.0871081	0.0936748	-0.20412	0.0106498	-0.132842	0.0385635
B1AVH7	Tbc1d2	TBC1 domain family member 2A	21	1.88413e+06	1.54391e+06	1.85531e+06	2.11766e+06	2.00928e+06	2.22363e+06	2.87523e+06	2.42887e+06	2.66709e+06	2.1926e+06	1.63497	1.68165	1.61819	1.65156	1.6552	1.67148	1.67746	1.65396	1.6471	1.65502	16.5466	0.0988099	0.101631	0.0977959	0.0998128	0.100033	0.101017	0.101378	0.0999579	0.0995434	0.100022	0.0119053	0.475478	-0.000908837	0.915014
B1AVY7	Kif16b	Kinesin-like protein KIF16B	2	66756.8	56475.4	81659	80904.2	89462.4	81110	123831	109514	119712	95150	0.429253	0.447602	0.466815	0.445105	0.476666	0.442605	0.468383	0.466003	0.461935	0.462512	4.56688	0.0939926	0.0980105	0.102218	0.0974638	0.104374	0.0969163	0.102561	0.10204	0.101149	0.101275	0.0540036	0.129271	0.031921	0.325631
B1AVZ0	Uprt	Uracil phosphoribosyltransferase homolog	8	229096	194140	199036	383382	378128	339149	542417	509010	768638	431604	0.703275	0.733578	0.665505	0.831404	0.848494	0.785886	0.852758	0.873219	0.989444	0.855002	8.13857	0.0864127	0.090136	0.0817718	0.102156	0.104256	0.0965632	0.10478	0.107294	0.121575	0.105056	0.347426	0.00406123	0.116998	0.138455
B1AY10	Nfx1	Transcriptional repressor NF-X1	12	214450	155767	187452	277973	284037	279202	626350	524788	619766	467876	0.684917	0.671709	0.64981	0.730696	0.756721	0.726874	0.904008	0.884183	0.905927	0.883503	7.79835	0.0878285	0.0861347	0.0833266	0.0936988	0.0970361	0.0932088	0.115923	0.113381	0.116169	0.113294	0.419567	7.1509e-06	0.277248	2.87127e-05
B1AY13	Usp24	Ubiquitin carboxyl-terminal hydrolase 24	24	1.43655e+06	1.048e+06	1.44624e+06	1.60306e+06	1.59804e+06	1.59963e+06	2.19962e+06	1.85346e+06	2.03898e+06	1.68174e+06	1.46672	1.44018	1.46546	1.47685	1.5103	1.46452	1.50475	1.48092	1.47553	1.4859	14.7711	0.0992966	0.0974994	0.0992108	0.0999824	0.102247	0.0991475	0.101871	0.100258	0.0998927	0.100595	0.0287491	0.0374552	0.00288226	0.836558
B1AZA5	Tmem245	Transmembrane protein 245	7	384492	325553	443327	404698	377452	421998	546167	505596	511399	448155	0.865283	0.902133	0.915338	0.849669	0.847887	0.85793	0.855144	0.87082	0.837341	0.868177	8.66972	0.0998052	0.104056	0.105579	0.0980042	0.0977986	0.0989571	0.0986357	0.100444	0.0965822	0.100139	-0.0596857	0.0659812	0.0100421	0.555709
B1AZI6	Thoc2	THO complex subunit 2	17	1.46046e+06	1.12283e+06	1.42978e+06	1.51542e+06	1.48411e+06	1.62962e+06	1.96459e+06	1.59094e+06	1.77191e+06	1.44967e+06	1.47645	1.48047	1.45879	1.44388	1.46627	1.47548	1.43733	1.3913	1.39307	1.39889	14.4219	0.102375	0.102654	0.101151	0.100117	0.101669	0.102308	0.099663	0.0964708	0.0965937	0.0969976	-0.0670598	0.00520805	-0.0571688	0.0132016
B1AZP2	Dlgap4	Disks large-associated protein 4	9	74342.1	57297.7	67607.5	204025	211927	182301	380093	322800	414960	253347	0.448154	0.450199	0.433016	0.645347	0.67306	0.612583	0.738204	0.724899	0.768646	0.688571	6.18268	0.0724854	0.0728161	0.0700369	0.10438	0.108862	0.0990805	0.119399	0.117247	0.124323	0.111371	0.717273	1.21243e-05	0.181693	0.016126
B2RPY5	Gpr161	G-protein coupled receptor 161	3	26390.5	23351.9	23738	31685.4	38249.4	35758.8	139285	118460	127711	106790	0.296034	0.31437	0.285484	0.305467	0.339303	0.31862	0.49127	0.481202	0.474337	0.48472	3.79081	0.0780926	0.0829295	0.0753096	0.0805809	0.0895067	0.0840506	0.129595	0.126939	0.125128	0.127867	0.694345	7.05219e-06	0.589749	2.2628e-05
B2RQC6	Cad	CAD protein	59	1.39322e+07	9.35651e+06	1.2716e+07	1.70713e+07	1.61474e+07	1.65215e+07	2.04182e+07	1.5752e+07	1.74833e+07	1.43249e+07	3.64253	3.45786	3.48138	3.81869	3.81001	3.73802	3.71533	3.55136	3.55811	3.54842	36.3217	0.100285	0.095201	0.0958485	0.105135	0.104896	0.102914	0.10229	0.0977752	0.0979609	0.0976942	0.0268775	0.372821	-0.0766774	0.0142169
B2RQE8	Arhgap42	Rho GTPase-activating protein 42	5	147563	135507	146691	155065	153709	164497	205951	200495	206655	181830	0.589708	0.635287	0.589389	0.578008	0.591903	0.587832	0.575735	0.596674	0.577707	0.601746	5.92399	0.0995457	0.10724	0.0994919	0.0975707	0.0999164	0.0992291	0.0971871	0.100722	0.0975199	0.101578	-0.040083	0.311623	0.00484143	0.826193
B2RR83	Ythdc2	3'-5' RNA helicase YTHDC2	11	238338	220944	226525	267176	246647	294812	403320	352978	403624	340292	0.714499	0.772536	0.700672	0.719162	0.715176	0.742918	0.756181	0.751869	0.759975	0.776279	7.40927	0.0964332	0.104266	0.0945669	0.0970625	0.0965246	0.100269	0.102059	0.101477	0.102571	0.104771	0.0628438	0.158352	0.0686616	0.01419
B2RRE7	Otud4	OTU domain-containing protein 4	34	5.45312e+06	4.34448e+06	5.32654e+06	5.87214e+06	5.44118e+06	5.93029e+06	7.07707e+06	6.23966e+06	6.18113e+06	5.45909e+06	2.50206	2.54393	2.46227	2.48761	2.46567	2.4778	2.41731	2.43226	2.32407	2.39764	24.5106	0.102081	0.103789	0.100457	0.101491	0.100596	0.101091	0.0986231	0.0992328	0.0948187	0.0978205	-0.0648964	0.0256174	-0.050109	0.0354141
B2RUR8	Otud7b	OTU domain-containing protein 7B	21	3.00645e+06	2.54899e+06	2.97627e+06	3.14813e+06	2.93222e+06	3.20784e+06	4.37439e+06	3.66877e+06	4.22508e+06	3.38844e+06	1.97135	2.0552	1.95311	1.93664	1.9254	1.93629	1.98874	1.95766	1.98868	1.97524	19.6883	0.100128	0.104387	0.0992014	0.0983651	0.0977941	0.0983472	0.101011	0.0994327	0.101008	0.100325	-0.0110396	0.603893	0.0330348	0.00455586
B2RX14	Tut4	Terminal uridylyltransferase 4	45	2.78815e+06	2.20684e+06	2.71632e+06	4.4375e+06	4.51056e+06	4.27429e+06	6.27842e+06	5.16486e+06	5.9287e+06	4.72127e+06	1.91274	1.94004	1.88334	2.22292	2.28742	2.17268	2.3027	2.25139	2.28471	2.26026	21.5182	0.0888894	0.0901579	0.087523	0.103304	0.106302	0.100969	0.107012	0.104627	0.106176	0.10504	0.250656	8.48459e-06	0.0304452	0.188228
B2RX88	Cspp1	Centrosome and spindle pole associated protein 1	12	388561	306043	363973	525380	590255	513456	1.15147e+06	958810	1.08235e+06	903553	0.868938	0.8801	0.84623	0.943559	1.01396	0.928199	1.15728	1.13117	1.13836	1.15439	10.0622	0.0863567	0.087466	0.0841	0.0937727	0.100769	0.0922462	0.115013	0.112418	0.113133	0.114726	0.404936	2.29474e-06	0.252768	0.000700813
B2RXC1	Trappc11	Trafficking protein particle complex subunit 11	5	178633	127244	169641	242316	247388	230212	308156	266144	280470	227995	0.636594	0.619495	0.624494	0.691501	0.716035	0.672718	0.677975	0.669912	0.654697	0.659693	6.62311	0.096117	0.0935354	0.0942901	0.104407	0.108112	0.101571	0.102365	0.101148	0.0988504	0.0996046	0.0864051	0.00338536	-0.0587982	0.0696921
B2RXS4	Plxnb2	Plexin-B2	24	1.25892e+06	944091	1.27118e+06	1.58281e+06	1.5285e+06	1.56283e+06	2.09099e+06	2.03191e+06	2.15415e+06	1.78356e+06	1.39123	1.38125	1.3921	1.46934	1.48366	1.45091	1.47415	1.53762	1.50912	1.52182	14.6112	0.0952166	0.0945336	0.0952764	0.100562	0.101542	0.0993011	0.100892	0.105236	0.103285	0.104155	0.121824	0.000554606	0.0412647	0.0615917
B2RXV4	Flvcr1	Feline leukemia virus subgroup C receptor-related protein 1	6	456528	451262	508159	429038	457634	445502	579477	560571	516736	527909	0.92687	1.02803	0.966439	0.869835	0.91581	0.876796	0.875929	0.908345	0.840909	0.927924	9.13689	0.101443	0.112514	0.105773	0.0952003	0.100232	0.0959622	0.0958673	0.0994152	0.0920345	0.101558	-0.132283	0.0509241	0.00065913	0.987983
B2RY04	Dock5	Dedicator of cytokinesis protein 5	29	1.73224e+06	1.24925e+06	1.7001e+06	1.71393e+06	1.63916e+06	1.73761e+06	2.18573e+06	1.87329e+06	2.06913e+06	1.65383e+06	1.58086	1.54503	1.56289	1.51706	1.52573	1.51397	1.50089	1.48738	1.48443	1.47583	15.1941	0.104045	0.101687	0.102862	0.0998454	0.100416	0.0996421	0.0987814	0.0978919	0.0976978	0.097132	-0.0716829	0.000809218	-0.030532	0.00564717
B2RY56	Rbm25	RNA-binding protein 25	18	2.18654e+06	1.62981e+06	2.2993e+06	2.18111e+06	1.95272e+06	2.17182e+06	2.53431e+06	2.26174e+06	2.38873e+06	1.92299e+06	1.73537	1.71848	1.76245	1.67126	1.6364	1.65574	1.59374	1.60646	1.57439	1.56909	16.5234	0.105025	0.104003	0.106664	0.101145	0.0990354	0.100206	0.0964536	0.0972236	0.0952824	0.0949617	-0.132732	0.00014712	-0.0610575	0.00363117
B7ZMP1	Xpnpep3	Xaa-Pro aminopeptidase 3	3	240838	245043	251989	207362	166379	233219	272682	271020	263471	236935	0.717491	0.805205	0.73102	0.649565	0.610959	0.676231	0.645161	0.674902	0.638142	0.670084	6.81876	0.105223	0.118087	0.107207	0.0952615	0.0895997	0.0991721	0.0946156	0.0989772	0.0935863	0.0982706	-0.19177	0.011404	0.0262846	0.565292
B7ZNG0	Kif7	Kinesin-like protein KIF7	28	1.1031e+06	864454	1.00971e+06	1.51481e+06	1.53682e+06	1.54419e+06	2.12957e+06	1.83903e+06	1.98385e+06	1.64515e+06	1.31954	1.3334	1.27017	1.44365	1.48688	1.44394	1.48513	1.4762	1.45906	1.47268	14.1906	0.0929867	0.0939631	0.0895079	0.101733	0.104779	0.101753	0.104655	0.104026	0.102818	0.103778	0.172264	0.000265666	0.0149807	0.314209
B8ZXI1	Qtrt2	Queuine tRNA-ribosyltransferase accessory subunit 2	9	344089	270435	340520	331269	298739	331246	394838	327452	336360	284968	0.827663	0.837605	0.824091	0.784025	0.772154	0.778485	0.749689	0.729151	0.70529	0.72228	7.73043	0.107066	0.108352	0.106603	0.101421	0.099885	0.100704	0.0969789	0.0943221	0.0912355	0.0934333	-0.191885	0.000352295	-0.0993317	0.00654767
B9EJ80	Pdzd8	PDZ domain-containing protein 8	20	1.19466e+06	969525	1.16963e+06	2.53137e+06	2.68345e+06	2.56339e+06	3.16546e+06	2.67011e+06	2.81136e+06	2.40006e+06	1.36235	1.39602	1.34672	1.77427	1.85831	1.76963	1.74419	1.71924	1.68303	1.71695	16.3707	0.0832185	0.0852754	0.0822643	0.108381	0.113514	0.108098	0.106543	0.105019	0.102808	0.104879	0.32652	9.09818e-06	-0.0694135	0.0290196
B9EJ86	Osbpl8	Oxysterol-binding protein-related protein 8	14	1.17363e+06	1.02999e+06	1.26973e+06	1.16491e+06	1.14553e+06	1.28162e+06	1.53825e+06	1.35306e+06	1.50963e+06	1.29389e+06	1.3527	1.43022	1.39147	1.29913	1.32197	1.33988	1.30155	1.30218	1.30459	1.33574	13.3794	0.101103	0.106897	0.104001	0.0970989	0.0988064	0.100145	0.0972797	0.0973268	0.0975072	0.0998355	-0.0856306	0.0118558	-0.0101825	0.532565
B9EJR8	Dnaaf5	Dynein axonemal assembly factor 5	3	55557.2	45900.3	60073.1	55020	52016.8	59332.2	68810.2	59054.7	66039.9	55379.3	0.398824	0.411971	0.413123	0.381253	0.383709	0.390413	0.369054	0.362041	0.362043	0.371198	3.84363	0.103762	0.107183	0.107483	0.0991909	0.0998299	0.101574	0.096017	0.0941926	0.094193	0.0965748	-0.156205	0.000299469	-0.0731716	0.00337962
B9EKI3	Tmf1	TATA element modulatory factor	13	198637	134970	166838	640171	605709	570457	888769	738131	854170	657708	0.66423	0.634278	0.620367	1.02149	1.0245	0.968254	1.04188	1.01648	1.03315	1.01463	9.03925	0.0734828	0.0701692	0.0686303	0.113006	0.113339	0.107117	0.115262	0.112451	0.114295	0.112247	0.682981	1.68769e-06	0.0313414	0.260554
D3YXJ0	Dgkh	Diacylglycerol kinase eta	8	379331	302060	407270	460669	454190	467228	651782	574467	695117	485354	0.860614	0.875499	0.884948	0.895042	0.913046	0.893713	0.918721	0.917483	0.949522	0.896768	9.00536	0.0955669	0.0972198	0.098269	0.09939	0.101389	0.0992423	0.102019	0.101882	0.10544	0.0995817	0.0752899	0.0198965	0.0314934	0.207069
D3YXK1	Samd1	Sterile alpha motif domain-containing protein 1	8	168723	115279	158308	192045	183859	184038	450161	367138	435610	321740	0.62221	0.595495	0.607543	0.629852	0.635871	0.614918	0.790646	0.764054	0.784091	0.758795	6.80348	0.0914548	0.087528	0.0892989	0.092578	0.0934627	0.0903829	0.116212	0.112304	0.115249	0.11153	0.348034	2.20234e-05	0.304813	2.65716e-05
D3YXK2	Safb	Scaffold attachment factor B1	8	924824	766718	1.06377e+06	1.20137e+06	1.13949e+06	1.14943e+06	1.46446e+06	1.2069e+06	1.33443e+06	1.11076e+06	1.22962	1.2709	1.29682	1.31531	1.31918	1.2826	1.27585	1.24273	1.2403	1.25542	12.7287	0.096602	0.099845	0.101881	0.103334	0.103638	0.100764	0.100234	0.0976321	0.0974411	0.0986291	-0.0137212	0.555449	-0.0587437	0.0124959
D3YYU8	Obsl1	Obscurin-like protein 1	41	3.78135e+06	2.83589e+06	3.36519e+06	4.04346e+06	3.65093e+06	3.8702e+06	4.92251e+06	4.30111e+06	5.73701e+06	4.02647e+06	2.16092	2.1448	2.05095	2.14143	2.10189	2.08779	2.0863	2.08913	2.25416	2.11868	21.2361	0.101757	0.100998	0.0965789	0.10084	0.0989774	0.0983134	0.0982431	0.0983765	0.106148	0.0997682	0.0119711	0.758745	0.0174872	0.613899
D3YZP9	Ccdc6	Coiled-coil domain-containing protein 6	10	506236	397451	444579	958164	903355	898922	1.38713e+06	1.18795e+06	1.48687e+06	1.00192e+06	0.966029	0.97711	0.916366	1.20109	1.20215	1.16211	1.24808	1.23472	1.2965	1.2039	11.408	0.0846796	0.085651	0.0803262	0.105284	0.105377	0.101868	0.109403	0.108233	0.113648	0.105531	0.386315	0.000113787	0.0676549	0.0705117
D3Z4S3	Ptrhd1	Putative peptidyl-tRNA hydrolase PTRHD1	2	47367	28088.7	37300.1	41339.4	34860.2	49471.5	69974.8	58997.8	58659.9	48009.1	0.374153	0.338479	0.341744	0.3399	0.326939	0.36295	0.371575	0.361899	0.344888	0.350269	3.5128	0.106511	0.0963561	0.0972854	0.0967606	0.0930709	0.103322	0.105778	0.103023	0.0981805	0.0997123	0.0240878	0.63651	0.0579896	0.267932
D3Z7P3	Gls	Glutaminase kidney isoform, mitochondrial	20	5.83011e+06	4.36901e+06	6.00179e+06	5.71345e+06	5.16299e+06	5.81609e+06	6.63866e+06	5.4565e+06	6.1409e+06	4.9898e+06	2.56993	2.54967	2.58207	2.46039	2.41445	2.45854	2.35541	2.30251	2.31786	2.31165	24.3225	0.105661	0.104828	0.10616	0.101157	0.099268	0.101081	0.096841	0.0946661	0.0952969	0.0950416	-0.144964	2.31028e-05	-0.0742352	0.00122721
E1U8D0	Soga1	Protein SOGA1	23	368898	272630	299674	1.16413e+06	1.17806e+06	1.11656e+06	1.81599e+06	1.53132e+06	1.83938e+06	1.39364e+06	0.851058	0.840319	0.783226	1.29878	1.33686	1.26776	1.3922	1.36975	1.41456	1.37667	11.9312	0.0713306	0.0704306	0.0656454	0.108856	0.112048	0.106256	0.116686	0.114804	0.11856	0.115384	0.751921	3.24907e-06	0.0937722	0.00824235
E2JF22	Piezo1	Piezo-type mechanosensitive ion channel component 1	12	541722	443260	573550	711404	675093	684010	828435	803950	792223	731053	0.992591	1.0207	1.01414	1.06571	1.06992	1.04143	1.01259	1.05259	1.00177	1.05917	10.3306	0.0960825	0.0988034	0.0981687	0.10316	0.103568	0.10081	0.0980185	0.10189	0.096971	0.102528	0.0313409	0.278244	-0.0382552	0.197683
E9PUQ8	Dgkd	Diacylglycerol kinase delta	7	244765	218118	254591	263152	270586	289946	392400	353316	383138	325633	0.722152	0.768568	0.734015	0.714792	0.742176	0.737973	0.747807	0.752163	0.743931	0.762513	7.42609	0.0972453	0.103496	0.0988428	0.0962542	0.0999417	0.0993757	0.1007	0.101287	0.100178	0.10268	0.0198152	0.451429	0.0389595	0.0679842
E9PVA8	Gcn1	eIF-2-alpha kinase activator GCN1	87	1.04014e+07	6.96613e+06	1.02727e+07	1.1829e+07	1.10053e+07	1.11288e+07	1.3879e+07	1.13255e+07	1.27474e+07	9.98186e+06	3.24028	3.07289	3.19792	3.29558	3.26826	3.18988	3.17678	3.10336	3.1262	3.06398	31.7351	0.102104	0.0968292	0.100769	0.103846	0.102985	0.100516	0.100103	0.0977893	0.0985092	0.0965486	-0.0239793	0.347943	-0.0605485	0.0179269
E9PVB5	Ttc17	Tetratricopeptide repeat protein 17	16	555033	453327	507792	919967	910957	928317	1.22419e+06	1.13833e+06	1.16445e+06	962213	1.00229	1.02991	0.966162	1.18162	1.20618	1.17722	1.18639	1.21338	1.17297	1.18428	11.3204	0.0885379	0.0909784	0.0853469	0.10438	0.10655	0.103991	0.104801	0.107185	0.103616	0.104615	0.25123	0.000182828	0.00107946	0.946356
E9PVX6	Mki67	Proliferation marker protein Ki-67	10	248102	212479	232589	334071	289799	334983	374442	289931	300252	265818	0.726078	0.760554	0.708078	0.786683	0.762826	0.781997	0.733732	0.693767	0.673233	0.702149	7.3291	0.0990679	0.103772	0.0966119	0.107337	0.104082	0.106698	0.100112	0.0946593	0.0918576	0.0958029	-0.0622146	0.176867	-0.149953	0.00578578
E9PXF8	Sbf2	Myotubularin-related protein 13	13	475216	370734	502639	453059	425861	478931	566343	537359	575194	454513	0.941878	0.950281	0.962247	0.889075	0.889822	0.902629	0.867821	0.892779	0.87865	0.873161	9.04834	0.104094	0.105023	0.106345	0.0982583	0.0983409	0.0997563	0.0959093	0.0986677	0.0971062	0.0964995	-0.115791	0.000277901	-0.0256761	0.0848306
E9PY46	Ift140	Intraflagellar transport protein 140 homolog	43	2.2095e+06	1.689e+06	1.54011e+06	2.29743e+06	2.48575e+06	2.39548e+06	1.57531e+07	1.27357e+07	1.56406e+07	1.19204e+07	1.74265	1.74318	1.5026	1.7065	1.80228	1.72217	3.34426	3.25584	3.39943	3.29313	23.512	0.0741172	0.0741399	0.0639077	0.0725798	0.0766535	0.0732463	0.142236	0.138475	0.144582	0.140061	1.00221	1.62568e-05	0.930671	3.15522e-07
E9PYH6	Setd1a	Histone-lysine N-methyltransferase SETD1A	12	644178	531191	651771	652470	595728	662908	807951	703138	781263	630448	1.06388	1.09734	1.06708	1.02933	1.01771	1.02841	1.00236	0.996495	0.996069	0.997329	10.296	0.103329	0.106579	0.103641	0.0999738	0.098845	0.0998845	0.0973542	0.0967846	0.0967433	0.0968656	-0.108474	0.000294771	-0.038618	0.000610954
E9PYK3	Parp4	Protein mono-ADP-ribosyltransferase PARP4	39	3.94754e+06	2.90119e+06	4.40952e+06	3.7703e+06	3.75609e+06	3.91342e+06	4.79964e+06	4.22587e+06	4.72475e+06	3.67756e+06	2.19845	2.16443	2.2839	2.08212	2.1259	2.09711	2.06501	2.07411	2.08185	2.04207	21.215	0.103628	0.102024	0.107655	0.0981438	0.100208	0.0988506	0.0973376	0.0977666	0.0981311	0.096256	-0.10069	0.00446692	-0.0248749	0.0597212
E9PYL2	Prr12	Proline-rich protein 12	14	339684	315594	416068	357582	371712	409842	503134	430954	499232	410301	0.823404	0.890988	0.892508	0.808466	0.842705	0.847926	0.827144	0.81578	0.829122	0.837595	8.41564	0.0978421	0.105873	0.106053	0.0960671	0.100136	0.100756	0.0982866	0.0969362	0.0985216	0.0995284	-0.069751	0.0910998	-0.00951146	0.659164
E9PZJ8	Ascc3	Activating signal cointegrator 1 complex subunit 3	38	2.93376e+06	2.22584e+06	2.90312e+06	3.6683e+06	3.48465e+06	3.53064e+06	4.77395e+06	3.92051e+06	4.63612e+06	3.51789e+06	1.95213	1.9467	1.93386	2.05931	2.06305	2.01225	2.06052	2.01149	2.06576	2.00556	20.1106	0.0970692	0.0967997	0.096161	0.102399	0.102585	0.100059	0.102459	0.100021	0.10272	0.0997265	0.066303	0.00472981	-0.006427	0.712038
E9PZM4	Chd2	Chromodomain-helicase-DNA-binding protein 2	16	1.00064e+06	808238	1.00371e+06	1.09472e+06	1.06704e+06	1.14485e+06	1.31225e+06	1.14416e+06	1.2285e+06	1.05124e+06	1.26903	1.298	1.26717	1.26711	1.28497	1.28055	1.2203	1.21591	1.19899	1.22764	12.5297	0.101282	0.103594	0.101133	0.101128	0.102554	0.102202	0.0973927	0.0970428	0.0956919	0.0979786	-0.0721319	0.00235995	-0.0716006	0.000807529
E9Q0S6	Tns1	Tensin-1	46	6.7449e+06	6.25682e+06	7.82093e+06	7.51779e+06	7.22159e+06	7.68514e+06	9.53941e+06	9.4214e+06	1.05898e+07	8.43641e+06	2.72437	2.94365	2.86901	2.74709	2.76133	2.74945	2.72855	2.87843	2.89753	2.86155	28.161	0.0967427	0.10453	0.101879	0.0975495	0.0980553	0.0976333	0.0968914	0.102214	0.102892	0.101614	-0.00176733	0.962798	0.0454571	0.109865
E9Q137	Tex264	Testis-expressed protein 264 homolog	5	145644	118692	155914	370420	389616	347818	509723	467749	514662	388748	0.586626	0.602489	0.603869	0.82	0.858714	0.793887	0.831521	0.843562	0.839525	0.81943	7.59962	0.0771915	0.0792788	0.0794604	0.1079	0.112994	0.104464	0.109416	0.111	0.110469	0.107825	0.479906	6.94702e-07	0.016865	0.59326
E9Q1P8	Irf2bp2	Interferon regulatory factor 2-binding protein 2	4	375837	231875	361591	317364	291261	347095	398521	358911	403558	317224	0.857432	0.787606	0.844021	0.770639	0.764363	0.793224	0.752518	0.757009	0.759924	0.754449	7.84118	0.10935	0.100445	0.10764	0.098281	0.0974805	0.101161	0.0959699	0.0965427	0.0969145	0.0962161	-0.133264	0.00845389	-0.0376856	0.0436577
E9Q236	Abcc4	ATP-binding cassette sub-family C member 4	9	238419	188103	257652	227180	231757	237794	285761	272867	292346	233190	0.714597	0.724364	0.737515	0.673818	0.69758	0.681524	0.657539	0.676779	0.665914	0.66576	6.89539	0.103634	0.10505	0.106958	0.0977201	0.101166	0.0988376	0.0953593	0.0981494	0.0965738	0.0965515	-0.122314	0.000444174	-0.0379685	0.0627694
E9Q2M9	Wdfy4	WD repeat- and FYVE domain-containing protein 4	6	55720.4	46067.1	57300.6	73502.3	69309.4	71210.8	93358.4	88606.6	92259.9	77138.9	0.399293	0.412569	0.405426	0.42828	0.430396	0.420079	0.417675	0.427349	0.415184	0.424708	4.18096	0.0955027	0.0986781	0.0969696	0.102436	0.102942	0.100474	0.0998993	0.102213	0.0993036	0.101581	0.053998	0.021107	-0.0171218	0.295572
E9Q394	Akap13	A-kinase anchor protein 13	65	1.76034e+06	1.26757e+06	1.35201e+06	7.55484e+06	7.36035e+06	6.97163e+06	9.84109e+06	8.64967e+06	1.01413e+07	7.45898e+06	1.59108	1.55406	1.42668	2.75252	2.78243	2.64401	2.76323	2.77962	2.84662	2.72188	23.8621	0.0666781	0.0651266	0.0597884	0.115351	0.116605	0.110803	0.1158	0.116487	0.119295	0.114067	0.867538	5.5563e-06	0.0271672	0.319255
E9Q3C1	C2cd2	C2 domain-containing protein 2	5	158505	130635	159326	212798	215125	214863	258311	242163	264934	227005	0.606841	0.626048	0.609094	0.656352	0.677104	0.654345	0.631147	0.64455	0.639591	0.658528	6.4036	0.0947656	0.0977651	0.0951174	0.102497	0.105738	0.102184	0.0985612	0.100654	0.0998799	0.102837	0.0675797	0.0171252	-0.0423012	0.0892545
E9Q3L2	Pi4ka	Phosphatidylinositol 4-kinase alpha	53	3.98068e+06	2.88926e+06	3.96251e+06	4.25709e+06	4.15192e+06	4.20197e+06	6.23118e+06	4.95144e+06	5.32008e+06	4.26976e+06	2.20583	2.16086	2.18877	2.18617	2.21285	2.15785	2.29566	2.21289	2.18555	2.1698	21.9762	0.100373	0.0983273	0.0995971	0.099479	0.100693	0.0981901	0.104461	0.100695	0.0994508	0.0987339	0.0199185	0.418197	0.0196327	0.434542
E9Q4N7	Arid1b	AT-rich interactive domain-containing protein 1B	14	476113	394751	504733	473200	465822	516486	618005	554375	593379	515073	0.94259	0.97445	0.963841	0.904742	0.922329	0.930393	0.899102	0.904228	0.889924	0.918689	9.25029	0.101898	0.105343	0.104196	0.0978069	0.0997082	0.10058	0.0971972	0.0977514	0.096205	0.0993146	-0.0887297	0.00289667	-0.0256019	0.150815
E9Q4Z2	Acacb	Acetyl-CoA carboxylase 2	21	801576	543098	776413	1.88769e+06	2.131e+06	1.79676e+06	2.22068e+06	1.82718e+06	2.05852e+06	1.64939e+06	1.16119	1.10712	1.14406	1.57705	1.69461	1.53445	1.51058	1.4723	1.48131	1.47422	14.1569	0.0820229	0.0782037	0.0808129	0.111398	0.119702	0.108389	0.106703	0.103999	0.104635	0.104135	0.384475	6.68706e-06	-0.108632	0.0328484
E9Q555	Rnf213	E3 ubiquitin-protein ligase RNF213	68	3.343e+06	2.32854e+06	3.02311e+06	4.0083e+06	3.84393e+06	4.038e+06	5.14446e+06	3.999e+06	4.4596e+06	3.65151e+06	2.0569	1.98216	1.96529	2.13394	2.14565	2.12365	2.12395	2.02786	2.03317	2.03618	20.6288	0.0997106	0.0960871	0.0952693	0.103445	0.104013	0.102946	0.102961	0.0983024	0.0985602	0.0987058	0.0383146	0.190479	-0.0547513	0.0357478
E9Q557	Dsp	Desmoplakin	27	2.1634e+06	1.29247e+06	807610	1.76865e+06	658818	1.73258e+06	3.42556e+06	5.88027e+06	1.91256e+06	2.14377e+06	1.728	1.5662	1.16214	1.53633	1.05953	1.51221	1.80096	2.37399	1.43735	1.63994	15.8166	0.109252	0.0990225	0.0734756	0.0971336	0.0669882	0.0956086	0.113865	0.150095	0.0908756	0.103684	0.282232	0.277299	0.400095	0.14675
E9Q5C9	Nolc1	Nucleolar and coiled-body phosphoprotein 1	16	4.63808e+06	3.28522e+06	4.20421e+06	3.42852e+06	3.32322e+06	3.87415e+06	3.88786e+06	3.29247e+06	4.13243e+06	3.20911e+06	2.34503	2.27481	2.24096	2.00415	2.02428	2.08864	1.89586	1.87296	1.9707	1.93207	20.6495	0.113564	0.110163	0.108524	0.0970559	0.0980304	0.101148	0.0918117	0.0907024	0.0954357	0.0935654	-0.2539	0.000156263	-0.0883972	0.0147507
E9Q5F9	Setd2	Histone-lysine N-methyltransferase SETD2	25	725208	565006	710146	794686	807024	788894	1.06682e+06	859352	983260	783702	1.11556	1.12478	1.10415	1.11416	1.14912	1.10279	1.12199	1.08166	1.09446	1.08953	11.0982	0.100517	0.101348	0.0994889	0.100391	0.103541	0.0993667	0.101096	0.0974624	0.0986161	0.098172	-0.023474	0.178951	-0.0325758	0.167221
E9Q5G3	Kif23	Kinesin-like protein KIF23	2	24178.8	14479.8	37202.8	51541.7	44630.7	38427	38216.5	45979.4	39023.4	50085.9	0.285839	0.259655	0.341388	0.371384	0.360906	0.327955	0.290728	0.326837	0.291855	0.356349	3.2129	0.0889662	0.0808165	0.106256	0.115592	0.11233	0.102075	0.0904878	0.101727	0.0908386	0.110912	0.102291	0.460168	-0.162649	0.14817
E9Q5K9	Ythdc1	YTH domain-containing protein 1	14	759237	699344	821536	740019	722461	792360	921887	902750	861932	847976	1.13623	1.22498	1.17007	1.08272	1.09935	1.10473	1.05746	1.10366	1.03698	1.12499	11.1412	0.101985	0.109951	0.105022	0.0971818	0.0986742	0.0991575	0.0949146	0.0990612	0.0930764	0.100976	-0.123238	0.0312756	-0.0203661	0.562811
E9Q634	Myo1e	Unconventional myosin-Ie	46	1.93547e+07	1.47559e+07	1.91751e+07	2.00175e+07	1.94658e+07	2.09258e+07	2.44367e+07	2.06815e+07	2.26679e+07	1.95164e+07	4.15492	4.14923	4.09972	4.07083	4.10581	4.10988	3.99621	3.96942	3.9575	4.02357	40.6371	0.102245	0.102105	0.100886	0.100175	0.101036	0.101136	0.0983389	0.0976797	0.0973863	0.0990123	-0.0525745	0.00131118	-0.0388726	0.00309633
E9Q6J5	Bod1l	Biorientation of chromosomes in cell division protein 1-like 1	5	36841.2	24414.2	20828.9	66158.9	58653.9	70490.1	111626	99025.7	115200	79181.9	0.338338	0.320015	0.271008	0.410553	0.402593	0.418367	0.449077	0.447216	0.454721	0.429243	3.94113	0.0858479	0.0811987	0.0687641	0.104171	0.102152	0.106154	0.113946	0.113474	0.115378	0.108914	0.528697	0.00142835	0.116457	0.00571916
E9Q6P5	Ttc7b	Tetratricopeptide repeat protein 7B	6	154477	120661	144908	138250	131669	157608	189657	154583	170100	150632	0.600619	0.606466	0.586527	0.551968	0.556367	0.577826	0.556804	0.536505	0.533429	0.557435	5.66395	0.106042	0.107075	0.103554	0.097453	0.0982295	0.102018	0.0983068	0.0947229	0.0941797	0.0984182	-0.130976	0.00251509	-0.0417031	0.174442
E9Q735	Ube4a	Ubiquitin conjugation factor E4 A	9	280710	200907	292510	420095	422268	394463	523482	452270	456769	359841	0.762878	0.743703	0.77572	0.862507	0.886811	0.83501	0.840555	0.832038	0.799474	0.7941	8.1328	0.0938026	0.091445	0.0953817	0.106053	0.109041	0.102672	0.103354	0.102306	0.0983025	0.0976417	0.101852	0.0157286	-0.0772277	0.0609074
E9Q7E2	Arid2	AT-rich interactive domain-containing protein 2	9	297555	228770	305698	325243	292575	353977	448958	367791	417857	337879	0.780887	0.783369	0.789456	0.778266	0.76574	0.799499	0.789788	0.764609	0.77084	0.774037	7.79649	0.100159	0.100477	0.101258	0.0998226	0.098216	0.102546	0.1013	0.0980709	0.0988701	0.0992802	-0.0181325	0.203348	-0.0116492	0.570665
E9Q7G0	Numa1	Nuclear mitotic apparatus protein 1	83	6.25479e+06	5.00818e+06	6.35905e+06	7.37921e+06	6.75008e+06	7.35026e+06	9.52474e+06	8.55603e+06	9.2401e+06	7.80275e+06	2.64331	2.69282	2.64218	2.72664	2.68774	2.70072	2.72685	2.76728	2.74015	2.77218	27.0999	0.0975395	0.0993667	0.097498	0.100614	0.099179	0.0996582	0.100622	0.102114	0.101113	0.102295	0.049179	0.00463696	0.0246239	0.0331922
E9Q912	Rap1gds1	Rap1 GTPase-GDP dissociation stimulator 1	7	768600	529499	737468	689228	619284	688471	826046	734236	869458	674523	1.14182	1.09594	1.12086	1.05224	1.03362	1.04415	1.01141	1.01428	1.04068	1.02509	10.5801	0.107922	0.103585	0.105941	0.0994546	0.0976948	0.0986898	0.0955952	0.0958667	0.0983622	0.096889	-0.130181	0.000802336	-0.0286386	0.0733373
E9Q9D5	Rabl2	Rab-like protein 2A	3	264909	207029	235468	225756	224686	246205	343381	290698	333118	265408	0.745385	0.752689	0.711554	0.672118	0.688986	0.691097	0.708405	0.694517	0.702497	0.701708	7.06896	0.105445	0.106478	0.100659	0.0950803	0.0974665	0.097765	0.100214	0.0982489	0.0993778	0.0992662	-0.0693505	0.0254959	0.036961	0.0333625
E9Q9R9	Dlg5	Disks large homolog 5	13	250988	186204	221494	339690	337581	313910	508556	458314	523977	379396	0.729448	0.72143	0.694436	0.791969	0.810852	0.761871	0.830749	0.836564	0.845716	0.811361	7.8344	0.0931083	0.0920849	0.0886394	0.101089	0.103499	0.0972469	0.106039	0.106781	0.107949	0.103564	0.217017	0.000245523	0.076709	0.0342463
E9QAM5	Helz2	Helicase with zinc finger domain 2	46	2.26814e+06	1.82183e+06	2.19313e+06	2.87455e+06	2.87215e+06	2.846e+06	3.8692e+06	3.23752e+06	3.58708e+06	3.00122e+06	1.76102	1.79679	1.7296	1.86721	1.90953	1.84549	1.89217	1.86012	1.8597	1.8802	18.4018	0.0956981	0.0976419	0.0939906	0.101469	0.103768	0.100288	0.102825	0.101083	0.101061	0.102175	0.0879244	0.00213467	-0.000687664	0.962968
E9QAT4	Sec16a	Protein transport protein Sec16A	37	3.82042e+06	2.80097e+06	3.8095e+06	6.44634e+06	6.13773e+06	6.07353e+06	7.94428e+06	6.69828e+06	7.6449e+06	5.94962e+06	2.16983	2.1342	2.15473	2.58258	2.5874	2.50165	2.53336	2.5038	2.53547	2.48296	24.186	0.0897144	0.0882411	0.08909	0.10678	0.106979	0.103434	0.104745	0.103523	0.104832	0.102661	0.223611	3.92143e-06	-0.0245279	0.179817
F6VAN0	Atf6	Cyclic AMP-dependent transcription factor ATF-6 alpha	11	571590	426189	592921	881601	937307	849556	996652	821089	876736	723268	1.01415	1.00479	1.02764	1.16158	1.22002	1.13607	1.09144	1.0617	1.04424	1.05458	10.8162	0.0937621	0.0928964	0.0950092	0.107393	0.112796	0.105034	0.100908	0.0981586	0.096544	0.0974995	0.0657682	0.014695	-0.141082	0.0054296
F6ZDS4	Tpr	Nucleoprotein TPR	36	1.23128e+06	865807	1.2812e+06	1.61995e+06	1.28183e+06	1.50886e+06	1.67506e+06	1.62616e+06	1.83329e+06	1.4035e+06	1.37892	1.33423	1.39646	1.48309	1.38278	1.43059	1.34732	1.40381	1.41264	1.38062	13.9504	0.098844	0.0956408	0.100101	0.106311	0.0991212	0.102548	0.0965789	0.100628	0.101261	0.0989657	0.0170116	0.516551	-0.0468121	0.183656
F7BJB9	Morc3	MORC family CW-type zinc finger protein 3	6	121152	93479.8	109464	119796	112819	119652	169291	147023	160486	118491	0.544936	0.547592	0.524566	0.521105	0.523017	0.517341	0.531728	0.525621	0.520866	0.505638	5.26241	0.103553	0.104057	0.0996817	0.099024	0.0993874	0.0983088	0.101043	0.0998821	0.0989786	0.0960849	-0.0491722	0.102277	0.00108208	0.956258
F8VPQ2	Arid4a	AT-rich interactive domain-containing protein 4A	3	117894	105779	110865	111631	99365.3	117767	159040	157011	138060	135664	0.539021	0.575352	0.527229	0.506538	0.497112	0.514055	0.518425	0.539933	0.489722	0.534225	5.24161	0.102835	0.109766	0.100585	0.0966379	0.0948395	0.0980719	0.0989057	0.103009	0.0934296	0.10192	-0.0719912	0.201481	0.0403599	0.349959
F8VPU2	Farp1	FERM, ARHGEF and pleckstrin domain-containing protein 1	36	1.45034e+07	1.05275e+07	1.66961e+07	1.60238e+07	1.70961e+07	1.55234e+07	2.1726e+07	1.82835e+07	2.0384e+07	1.5422e+07	3.7016	3.62491	3.87992	3.7228	3.89803	3.6457	3.81008	3.77442	3.78903	3.65644	37.5029	0.0987015	0.0966567	0.103456	0.099267	0.103939	0.097211	0.101594	0.100643	0.101033	0.0974975	0.00887952	0.771406	0.00114268	0.969685
F8VPZ9	Bicra	BRD4-interacting chromatin-remodeling complex-associated protein	4	183487	144107	184838	176220	177485	203184	250480	199970	221792	177818	0.643464	0.651121	0.646187	0.608471	0.62696	0.639833	0.623314	0.596035	0.594679	0.596316	6.22638	0.103345	0.104575	0.103782	0.0977247	0.100694	0.102762	0.100109	0.0957274	0.0955096	0.0957725	-0.102693	0.00352676	-0.0528661	0.0995809
F8VQB6	Myo10	Unconventional myosin-X	27	1.42763e+06	1.08875e+06	1.3233e+06	1.52758e+06	1.49137e+06	1.58465e+06	2.02389e+06	1.82167e+06	1.86618e+06	1.71132e+06	1.46307	1.46232	1.41455	1.44853	1.46913	1.459	1.45478	1.47048	1.42296	1.49647	14.5613	0.100477	0.100425	0.0971443	0.0994779	0.100893	0.100197	0.0999071	0.100986	0.0977223	0.10277	0.0143527	0.551014	0.00204274	0.917004
G3X982	Aox3	Aldehyde oxidase 3	10	245866	292986	389401	315054	340824	296092	605767	665599	830581	588101	0.723451	0.86488	0.869285	0.768381	0.813959	0.744212	0.891837	0.974397	1.02136	0.969544	8.64131	0.0837201	0.100087	0.100596	0.0889195	0.094194	0.0861226	0.103206	0.11276	0.118195	0.112199	0.23868	0.04115	0.313591	0.00283864
G3X9J0	Sipa1l3	Signal-induced proliferation-associated 1-like protein 3	28	1.28031e+06	999141	1.31901e+06	1.75315e+06	1.71154e+06	1.65244e+06	2.44513e+06	2.08568e+06	2.15879e+06	1.79277e+06	1.40064	1.41293	1.41272	1.53091	1.55233	1.48374	1.57075	1.55412	1.51045	1.52501	14.9536	0.0936661	0.0944874	0.0944736	0.102377	0.10381	0.0992228	0.105041	0.10393	0.101009	0.101983	0.128419	0.0004239	0.0168175	0.481573
G3X9K3	Arfgef1	Brefeldin A-inhibited guanine nucleotide-exchange protein 1	20	1.28288e+06	929629	1.30762e+06	1.41069e+06	1.36851e+06	1.3405e+06	1.67837e+06	1.38976e+06	1.56766e+06	1.36448e+06	1.40177	1.37274	1.40785	1.40295	1.41946	1.36425	1.3484	1.3165	1.3249	1.36489	13.7237	0.102142	0.100027	0.102585	0.102228	0.103431	0.0994083	0.0982531	0.0959289	0.0965412	0.0994545	-0.0586136	0.0179621	-0.059983	0.0300659
G3XA57	Rab11fip2	Rab11 family-interacting protein 2	16	1.36287e+06	1.09384e+06	1.53254e+06	1.32823e+06	1.29441e+06	1.36062e+06	1.66723e+06	1.41302e+06	1.51204e+06	1.23978e+06	1.43613	1.46505	1.49966	1.36942	1.3882	1.37243	1.34476	1.32546	1.30544	1.31275	13.8193	0.103922	0.106015	0.108519	0.0990945	0.100454	0.0993127	0.0973102	0.0959138	0.0944652	0.0949941	-0.149847	0.0004931	-0.0584261	0.00493636
G5E829	Atp2b1	Plasma membrane calcium-transporting ATPase 1	28	7.21971e+06	5.9277e+06	7.45357e+06	7.08428e+06	6.67013e+06	7.46827e+06	8.77417e+06	8.17301e+06	8.50745e+06	7.61987e+06	2.79959	2.8807	2.81459	2.68234	2.67496	2.71804	2.63755	2.71596	2.64897	2.74559	27.3183	0.10248	0.105449	0.10303	0.0981883	0.0979183	0.0994953	0.096549	0.099419	0.0969669	0.100504	-0.075717	0.0119498	-0.00272235	0.883058
G5E870	Trip12	E3 ubiquitin-protein ligase TRIP12	29	942068	757492	895598	1.41335e+06	1.41226e+06	1.3887e+06	1.9093e+06	1.69968e+06	1.8979e+06	1.54132e+06	1.23875	1.26476	1.21097	1.40401	1.43745	1.38373	1.42079	1.42941	1.43282	1.43418	13.6569	0.0907054	0.0926099	0.0886712	0.102806	0.105254	0.101321	0.104035	0.104666	0.104916	0.105015	0.207326	4.272e-05	0.0214231	0.183063
G5E897	Poglut3	Protein O-glucosyltransferase 3	4	262663	235718	256897	264396	224775	295863	375037	349667	401204	334186	0.742849	0.792803	0.736655	0.716148	0.689095	0.743981	0.734204	0.748978	0.758105	0.770588	7.4334	0.0999338	0.106654	0.0991006	0.0963418	0.0927025	0.100086	0.0987709	0.100758	0.101986	0.103666	-0.00797419	0.818564	0.07229	0.0725942
G5E8F4	Fpgt	Fucose-1-phosphate guanylyltransferase	8	433865	341000	444583	396333	394284	469449	558823	470073	533878	420109	0.908166	0.919022	0.916369	0.842572	0.862815	0.895415	0.863128	0.845272	0.852227	0.845675	8.75066	0.103783	0.105023	0.10472	0.0962866	0.0986	0.102325	0.0986357	0.0965952	0.09739	0.0966412	-0.102912	0.000109526	-0.0253869	0.318644
G5E8P0	Tubgcp6	Gamma-tubulin complex component 6	11	755431	589564	745247	967902	989026	1.0166e+06	1.33686e+06	1.15605e+06	1.28616e+06	1.0068e+06	1.13395	1.14409	1.12555	1.20598	1.24652	1.22093	1.22953	1.22106	1.22172	1.20628	11.9556	0.0948465	0.0956946	0.0941444	0.100871	0.104263	0.102122	0.102841	0.102133	0.102188	0.100897	0.104369	7.82942e-05	-0.00559889	0.695307
G5E8V9	Arfip1	Arfaptin-1	9	222409	157956	221095	364496	364574	368347	610238	540930	666514	447299	0.694983	0.67547	0.693937	0.814708	0.836193	0.812369	0.894501	0.895199	0.933319	0.867502	8.11818	0.0856082	0.0832046	0.0854794	0.100356	0.103002	0.100068	0.110185	0.110271	0.114966	0.106859	0.383075	3.71318e-05	0.128215	0.00588778
L0N7N1	Kif14	Kinesin-like protein KIF14	7	57432.5	43311.3	57770.3	78216.9	76679	70065.8	143454	129168	137488	120927	0.40416	0.402511	0.406745	0.439108	0.448151	0.417355	0.497182	0.498528	0.488889	0.509836	4.51246	0.0895653	0.0891999	0.0901381	0.09731	0.0993141	0.0924893	0.11018	0.110478	0.108342	0.112984	0.30172	5.9282e-06	0.197802	0.0011141
O08528	Hk2	Hexokinase-2	35	1.92783e+07	1.50586e+07	1.88544e+07	1.81456e+07	1.81073e+07	1.95312e+07	2.37448e+07	2.13181e+07	2.04207e+07	1.81266e+07	4.14835	4.18308	4.07228	3.91345	3.98868	3.99768	3.94992	4.01891	3.79182	3.90458	39.9688	0.10379	0.104659	0.101887	0.0979127	0.0997949	0.10002	0.0988252	0.100551	0.0948695	0.0976908	-0.0784759	0.018893	-0.0186672	0.442783
O08529	Capn2	Calpain-2 catalytic subunit	28	1.23846e+07	8.82238e+06	1.24497e+07	1.15866e+07	1.20779e+07	1.33188e+07	1.74607e+07	1.49391e+07	1.59507e+07	1.36502e+07	3.47478	3.37749	3.45218	3.26829	3.39215	3.42834	3.48684	3.47528	3.42687	3.47954	34.2618	0.101419	0.098579	0.100759	0.0953917	0.0990068	0.100063	0.101771	0.101433	0.10002	0.101558	0.0135814	0.321985	0.0442946	0.0645414
O08532	Cacna2d1	Voltage-dependent calcium channel subunit alpha-2/delta-1	4	43728.7	34469.4	44282.8	75540.3	73749.6	67611	84760.7	90117.7	87036.9	68825.8	0.36237	0.367368	0.3659	0.43301	0.441222	0.411424	0.401622	0.430313	0.40539	0.405477	4.0241	0.09005	0.0912921	0.0909273	0.107604	0.109645	0.10224	0.0998043	0.106934	0.100741	0.100762	0.168826	0.00165768	-0.0613039	0.158138
O08539	Bin1	Myc box-dependent-interacting protein 1	5	683881	424796	696418	501043	327609	517218	516048	597088	740121	500540	1.08966	1.00347	1.0956	0.925756	0.801183	0.930922	0.835692	0.932082	0.974239	0.908066	9.49667	0.114741	0.105666	0.115367	0.0974822	0.0843647	0.0980262	0.0879984	0.0981483	0.102587	0.0956194	-0.221169	0.0190509	0.0438165	0.611408
O08547	Sec22b	Vesicle-trafficking protein SEC22b	11	1.81605e+06	1.37948e+06	1.82491e+06	1.90992e+06	1.65649e+06	1.91572e+06	2.24009e+06	2.0315e+06	2.08183e+06	1.9196e+06	1.61105	1.60757	1.60758	1.58448	1.53216	1.57443	1.51592	1.53749	1.48815	1.56796	15.6268	0.103096	0.102872	0.102873	0.101395	0.098047	0.100752	0.0970078	0.0983882	0.0952308	0.100338	-0.075128	0.0105368	-0.0340052	0.192523
O08553	Dpysl2	Dihydropyrimidinase-related protein 2	17	3.12217e+06	2.20955e+06	2.81372e+06	3.92456e+06	3.44739e+06	3.8615e+06	9.95924e+06	8.99427e+06	1.16486e+07	8.0623e+06	2.00139	1.94099	1.90993	2.11592	2.0542	2.0859	2.77664	2.82436	3.01288	2.80929	23.5315	0.0850514	0.0824847	0.0811649	0.0899186	0.0872959	0.088643	0.117997	0.120025	0.128036	0.119384	0.549382	2.03337e-05	0.452975	3.68609e-05
O08573	Lgals9	Galectin-9	3	263572	220103	324320	249868	248767	278817	395895	351247	414451	317688	0.743877	0.771357	0.808257	0.700077	0.71763	0.726472	0.750502	0.75036	0.768261	0.754897	7.49169	0.0992936	0.102962	0.107887	0.0934471	0.0957901	0.0969704	0.100178	0.100159	0.102548	0.100765	-0.0340973	0.314547	0.0811086	0.00408523
O08576	Rundc3a	RUN domain-containing protein 3A	3	38302.1	40010.6	37574.3	57471.4	60298.1	67030.8	130006	173846	137004	159004	0.343647	0.389946	0.342741	0.387986	0.40707	0.410004	0.477721	0.562886	0.488184	0.569823	4.38001	0.0784582	0.0890286	0.0782513	0.0885812	0.0929383	0.093608	0.109068	0.128513	0.111457	0.130096	0.546296	0.00215293	0.381096	0.00551465
O08579	Emd	Emerin	11	1.76407e+06	1.27715e+06	1.77203e+06	1.68188e+06	1.61222e+06	1.70451e+06	2.11008e+06	1.86516e+06	1.84634e+06	1.58077e+06	1.59243	1.55875	1.58888	1.5056	1.51565	1.50233	1.4796	1.48473	1.41675	1.44898	15.0937	0.105503	0.103271	0.105268	0.0997504	0.100416	0.0995334	0.0980276	0.0983677	0.0938634	0.0959991	-0.11662	0.00220211	-0.0492336	0.0468808
O08582	Gtpbp1	GTP-binding protein 1	17	2.18957e+06	1.75403e+06	2.02746e+06	2.44744e+06	2.16516e+06	2.50521e+06	3.32105e+06	2.78924e+06	3.22224e+06	2.5499e+06	1.73634	1.76973	1.67636	1.7504	1.70542	1.7534	1.77847	1.75018	1.77976	1.75973	17.4598	0.0994477	0.10136	0.0960127	0.100253	0.0976771	0.100425	0.101861	0.100241	0.101935	0.100787	0.0329896	0.16681	0.0253015	0.107153
O08583	Alyref	THO complex subunit 4	2	414174	241954	355649	207998	105735	261342	195826	246040	353712	225317	0.891433	0.801129	0.838474	0.650364	0.509624	0.707845	0.564081	0.648747	0.719973	0.656533	6.9882	0.127563	0.11464	0.119984	0.093066	0.0729263	0.101291	0.080719	0.0928346	0.103027	0.0939488	-0.386217	0.00915673	0.0643874	0.679012
O08586	Pten	Phosphatidylinositol 3,4,5-trisphosphate 3-phosphatase and dual-specificity protein phosphatase PTEN	11	3.43284e+06	2.50406e+06	3.13122e+06	3.54181e+06	3.3736e+06	3.73415e+06	4.05488e+06	3.73505e+06	3.97087e+06	3.1718e+06	2.07886	2.04063	1.99296	2.03049	2.0365	2.05802	1.92849	1.97204	1.93876	1.92292	19.9997	0.103945	0.102033	0.0996498	0.101526	0.101827	0.102903	0.0964259	0.0986038	0.0969397	0.0961474	-0.070177	0.0104735	-0.0733266	0.00106508
O08599	Stxbp1	Syntaxin-binding protein 1	24	8.9969e+06	7.51264e+06	9.33682e+06	8.7286e+06	7.97954e+06	9.11428e+06	1.10222e+07	9.25222e+06	1.00999e+07	8.71105e+06	3.05745	3.16716	3.07862	2.91688	2.87381	2.94422	2.89325	2.85719	2.84186	2.89904	29.5295	0.103539	0.107254	0.104256	0.0987785	0.0973202	0.0997045	0.0979783	0.0967572	0.0962381	0.0981745	-0.110176	0.000831797	-0.019335	0.163589
O08601	Mttp	Microsomal triglyceride transfer protein large subunit	22	351207	260292	325296	2.60601e+06	2.28593e+06	2.00806e+06	2.88101e+06	2.38844e+06	2.27787e+06	2.08557e+06	0.834476	0.824891	0.809224	1.7951	1.74286	1.60446	1.67882	1.64265	1.54404	1.6217	14.0982	0.0591901	0.0585103	0.057399	0.127328	0.123623	0.113806	0.119081	0.116515	0.10952	0.115029	0.978314	7.17471e-07	-0.0789447	0.179485
O08605	Mknk1	MAP kinase-interacting serine/threonine-protein kinase 1	2	16569	11786.5	14694.4	35150.2	35697.4	30697.1	61283.1	57122.9	70766.8	47639.4	0.2457	0.239132	0.235872	0.318466	0.330058	0.299689	0.352112	0.357153	0.372442	0.34917	3.09979	0.0792632	0.0771445	0.0760929	0.102738	0.106477	0.0966803	0.113592	0.115218	0.120151	0.112643	0.574144	5.49621e-06	0.179272	0.00786593
O08648	Map3k4	Mitogen-activated protein kinase kinase kinase 4	20	1.57245e+06	1.19943e+06	1.5377e+06	2.27351e+06	2.34215e+06	2.16926e+06	2.88422e+06	2.46435e+06	2.72049e+06	2.25252e+06	1.52078	1.52008	1.50166	1.69934	1.75988	1.65496	1.67958	1.6638	1.66053	1.67325	16.3339	0.0931058	0.093063	0.0919357	0.104038	0.107744	0.101321	0.102828	0.101862	0.101662	0.10244	0.140715	4.53232e-06	-0.029862	0.231734
O08663	Metap2	Methionine aminopeptidase 2	3	143091	100389	137993	112441	93698.8	110885	137210	125019	159731	107780	0.582487	0.56344	0.575223	0.508011	0.485571	0.501781	0.488287	0.491919	0.51986	0.48654	5.20312	0.111949	0.108289	0.110553	0.0976359	0.093323	0.0964385	0.0938451	0.0945431	0.0999132	0.0935092	-0.208494	0.000804546	-0.00549134	0.86671
O08709	Prdx6	Peroxiredoxin-6	7	382026	222667	388437	325541	257844	325854	479891	382364	534521	329626	0.863057	0.77494	0.868427	0.778553	0.727992	0.773374	0.811426	0.776851	0.852647	0.766298	7.99356	0.107969	0.0969455	0.108641	0.0973975	0.0910722	0.0967496	0.10151	0.0971845	0.106667	0.0958643	-0.0586609	0.378228	0.0766933	0.175019
O08715	Akap1	A-kinase anchor protein 1, mitochondrial	16	786450	638144	771711	1.30865e+06	1.22601e+06	1.16352e+06	1.55834e+06	1.52238e+06	1.4538e+06	1.28989e+06	1.15236	1.18091	1.14129	1.36127	1.35837	1.28889	1.30841	1.36647	1.28461	1.33406	12.7767	0.0901929	0.0924273	0.0893265	0.106544	0.106317	0.100879	0.102407	0.106951	0.100543	0.104414	0.192133	0.000678353	-0.0138001	0.677176
O08734	Bak1	Bcl-2 homologous antagonist/killer	2	174289	125240	190361	154585	144696	140741	186524	186367	188757	157469	0.630349	0.615572	0.653805	0.577289	0.577766	0.552165	0.553055	0.579117	0.556662	0.567582	5.86336	0.107506	0.104986	0.111507	0.098457	0.0985383	0.0941721	0.0943238	0.0987688	0.094939	0.0968015	-0.166587	0.00179902	-0.0125662	0.640729
O08736	Casp12	Caspase-12	12	922933	730807	1.0318e+06	931879	895548	937600	1.32464e+06	1.12546e+06	1.37207e+06	1.0829e+06	1.22861	1.24674	1.28117	1.18775	1.19798	1.18193	1.22496	1.20775	1.25452	1.24253	12.2539	0.100263	0.101742	0.104551	0.0969277	0.0977629	0.0964529	0.0999646	0.0985601	0.102377	0.101399	-0.0228508	0.315828	0.0513766	0.018547
O08738	Casp6	Caspase-6	7	908191	709053	898282	934173	860988	976332	1.24431e+06	1.12924e+06	1.2249e+06	982215	1.22072	1.23176	1.21241	1.18892	1.17927	1.20128	1.19426	1.2094	1.19754	1.19422	12.0298	0.101475	0.102392	0.100784	0.0988312	0.0980288	0.099859	0.0992756	0.100534	0.0995482	0.099272	-0.0271354	0.0155142	0.0109367	0.241741
O08739	Ampd3	AMP deaminase 3	11	661411	596465	711017	848488	838830	843959	1.25495e+06	1.19696e+06	1.39713e+06	1.07161e+06	1.07518	1.14943	1.10468	1.14386	1.16703	1.13306	1.1984	1.23854	1.26385	1.23725	11.7113	0.0918073	0.098147	0.0943266	0.0976716	0.0996502	0.0967493	0.102328	0.105756	0.107918	0.105646	0.153968	0.00366555	0.104686	0.00459668
O08746	Matn2	Matrilin-2	4	148736	105622	141936	342907	351971	291505	446428	446748	538211	394848	0.59158	0.575012	0.58171	0.794973	0.824506	0.739564	0.78798	0.82787	0.855053	0.82463	7.40288	0.0799122	0.0776741	0.0785789	0.107387	0.111376	0.0999022	0.106442	0.111831	0.115503	0.111393	0.499009	1.52111e-05	0.0681275	0.215504
O08749	Dld	Dihydrolipoyl dehydrogenase, mitochondrial	21	1.35939e+07	1.03325e+07	1.34073e+07	1.09119e+07	1.02002e+07	1.27842e+07	1.43454e+07	1.19554e+07	1.30951e+07	1.11617e+07	3.60685	3.5979	3.55552	3.19048	3.17043	3.37244	3.21966	3.17278	3.16086	3.20628	33.2532	0.108466	0.108197	0.106923	0.0959451	0.095342	0.101417	0.0968224	0.0954128	0.0950543	0.0964203	-0.169183	8.36947e-06	-0.0239465	0.378839
O08750	Nfil3	Nuclear factor interleukin-3-regulated protein	12	645808	457764	570211	551222	547298	615718	844879	556343	627690	511730	1.06495	1.03393	1.01179	0.961931	0.983766	0.998381	1.0207	0.905539	0.910654	0.916261	9.8079	0.108581	0.105418	0.103161	0.0980771	0.100303	0.101793	0.104069	0.0923275	0.092849	0.0934207	-0.145645	0.0378819	-0.0663822	0.245744
O08756	Hsd17b10	3-hydroxyacyl-CoA dehydrogenase type-2	9	3.91784e+06	3.35655e+06	3.8015e+06	3.91533e+06	3.52273e+06	3.61287e+06	4.7441e+06	3.79053e+06	4.68748e+06	3.62571e+06	2.19182	2.29444	2.15293	2.11392	2.07204	2.03093	2.05529	1.98396	2.0751	2.03032	21.0007	0.104369	0.109255	0.102517	0.100659	0.0986653	0.0967073	0.0978673	0.0944711	0.098811	0.0966783	-0.119869	0.00813461	-0.0253839	0.293903
O08759	Ube3a	Ubiquitin-protein ligase E3A	34	6.13072e+06	4.41598e+06	5.99841e+06	6.13708e+06	5.86308e+06	6.26721e+06	7.79961e+06	6.56178e+06	7.22701e+06	5.68991e+06	2.62219	2.5606	2.58149	2.53209	2.54045	2.53336	2.51455	2.48282	2.47776	2.43833	25.2836	0.103711	0.101275	0.102101	0.100147	0.100478	0.100198	0.0994535	0.0981987	0.0979984	0.0964391	-0.0625177	0.0059973	-0.0328544	0.02915
O08784	Tcof1	Treacle protein	8	494306	360669	485101	437984	352109	476444	495614	500032	612481	453324	0.956848	0.939874	0.94874	0.877074	0.824636	0.900745	0.822107	0.86689	0.90155	0.872232	8.9107	0.107382	0.105477	0.106472	0.0984293	0.0925445	0.101086	0.0922607	0.0972864	0.101176	0.097886	-0.132517	0.0103856	-0.0027845	0.953432
O08785	Clock	Circadian locomoter output cycles protein kaput	5	179756	136030	193034	161400	145736	161826	205853	180980	192293	153753	0.638192	0.636266	0.657444	0.587378	0.579425	0.583983	0.575625	0.572215	0.56091	0.5621	5.95354	0.107195	0.106872	0.110429	0.0986603	0.0973244	0.0980901	0.0966862	0.0961134	0.0942145	0.0944144	-0.18176	0.00011477	-0.0398755	0.0208501
O08788	Dctn1	Dynactin subunit 1	41	6.90109e+06	5.35287e+06	7.05656e+06	7.32999e+06	6.76403e+06	7.20664e+06	8.63895e+06	7.64448e+06	8.22946e+06	6.92537e+06	2.74945	2.7655	2.75394	2.71932	2.68996	2.67942	2.62099	2.64275	2.61317	2.64101	26.8755	0.102303	0.1029	0.10247	0.101182	0.10009	0.0996975	0.0975234	0.0983329	0.0972323	0.0982683	-0.0679668	4.71168e-05	-0.0361574	0.00392491
O08795	Prkcsh	Glucosidase 2 subunit beta	10	421540	257638	356028	849253	803782	889605	1.3858e+06	1.30865e+06	1.55176e+06	1.16516e+06	0.897747	0.821516	0.838829	1.14427	1.14727	1.15726	1.24759	1.28453	1.31938	1.28006	11.1385	0.0805988	0.0737549	0.0753092	0.102732	0.103001	0.103898	0.112008	0.115324	0.118453	0.114922	0.590052	1.95493e-05	0.157996	0.000518478
O08796	Eef2k	Eukaryotic elongation factor 2 kinase	18	1.31304e+06	961362	1.23557e+06	1.40087e+06	1.35253e+06	1.40411e+06	1.71592e+06	1.56776e+06	1.7958e+06	1.42671e+06	1.41487	1.3913	1.37644	1.39902	1.41281	1.38987	1.36055	1.38297	1.40073	1.38985	13.9184	0.101655	0.0999613	0.0988937	0.100516	0.101506	0.0998585	0.0977519	0.0993629	0.100639	0.0998565	-0.0110834	0.472637	-0.0177093	0.198978
O08807	Prdx4	Peroxiredoxin-4	8	1.4235e+06	1.00146e+06	1.33556e+06	5.85537e+06	6.13384e+06	5.28417e+06	8.72802e+06	7.52821e+06	8.38714e+06	7.00418e+06	1.46138	1.41424	1.41975	2.48475	2.58675	2.36571	2.63192	2.62624	2.63356	2.65318	22.2775	0.0655988	0.0634829	0.0637302	0.111537	0.116115	0.106193	0.118143	0.117888	0.118216	0.119097	0.880801	1.34997e-08	0.0896251	0.0356635
O08808	Diaph1	Protein diaphanous homolog 1	38	4.2357e+06	3.18577e+06	4.62969e+06	5.46053e+06	5.36742e+06	5.10309e+06	6.58983e+06	5.1704e+06	5.72684e+06	4.55805e+06	2.26135	2.247	2.32862	2.41606	2.45225	2.33284	2.34837	2.25238	2.25252	2.22818	23.1196	0.0978113	0.0971904	0.100721	0.104503	0.106068	0.100903	0.101575	0.0974232	0.097429	0.0963763	-0.00559308	0.823894	-0.0803198	0.0297535
O08810	Eftud2	116 kDa U5 small nuclear ribonucleoprotein component	13	797875	507288	933834	801925	701097	977757	887190	1.13982e+06	1.11367e+06	1.03217e+06	1.15904	1.07731	1.23129	1.11822	1.08622	1.20199	1.04113	1.21402	1.15174	1.21854	11.4995	0.10079	0.0936834	0.107073	0.0972408	0.0944582	0.104525	0.090537	0.105572	0.100156	0.105964	-0.000114289	0.998888	0.0247476	0.746288
O08811	Ercc2	General transcription and DNA repair factor IIH helicase subunit XPD	13	1.44963e+06	1.16672e+06	1.53582e+06	1.45484e+06	1.38615e+06	1.45247e+06	1.82513e+06	1.5945e+06	1.68602e+06	1.44019e+06	1.47206	1.50336	1.50094	1.42042	1.42675	1.40889	1.39504	1.39257	1.365	1.39517	14.2802	0.103084	0.105276	0.105106	0.0994678	0.0999114	0.0986604	0.0976904	0.0975176	0.0955871	0.0976996	-0.105446	0.000343443	-0.0326878	0.0231461
O08848	RO60	RNA-binding protein Ro60	15	3.48311e+06	2.56618e+06	3.3809e+06	3.51855e+06	3.38507e+06	3.76572e+06	4.41396e+06	3.59773e+06	3.79339e+06	3.43408e+06	2.091	2.06074	2.05476	2.02513	2.03927	2.06498	1.99602	1.94208	1.90279	1.98601	20.1628	0.103706	0.102205	0.101909	0.100439	0.10114	0.102416	0.0989954	0.0963201	0.0943714	0.0984989	-0.0805941	0.00980596	-0.0625514	0.026071
O08852	Pkd1	Polycystin-1	3	40728.3	32877.8	41405	61315.8	63341	60537.2	143299	127876	129029	110666	0.352202	0.360485	0.356244	0.398208	0.415168	0.393576	0.496964	0.496483	0.476336	0.491792	4.23746	0.0831164	0.0850711	0.0840702	0.0939733	0.0979756	0.0928802	0.117279	0.117165	0.112411	0.116058	0.460659	2.10411e-06	0.285776	0.000106201
O08863	Birc3	Baculoviral IAP repeat-containing protein 3	4	141010	120323	159251	142188	146212	145942	179681	169107	172410	142700	0.57908	0.605786	0.608981	0.55823	0.58018	0.560266	0.544732	0.556563	0.536384	0.545315	5.67552	0.102031	0.106737	0.1073	0.0983575	0.102225	0.0987163	0.0959793	0.0980639	0.0945083	0.0960821	-0.131544	0.00238364	-0.0530447	0.0430476
O08901	Bub1	Mitotic checkpoint serine/threonine-protein kinase BUB1	4	28010.8	18131.9	30825.7	32756.2	30138.2	31095	32690.2	23517.2	22797.7	20039.5	0.303181	0.284105	0.316771	0.309571	0.308445	0.301242	0.272879	0.248494	0.234178	0.245593	2.82446	0.107341	0.100587	0.112153	0.109604	0.109205	0.106655	0.0966129	0.0879793	0.0829106	0.0869521	-0.268679	0.0100077	-0.294068	0.00322257
O08908	Pik3r2	Phosphatidylinositol 3-kinase regulatory subunit beta	8	662337	556043	648583	939845	925404	933403	1.28285e+06	1.11021e+06	1.29624e+06	1.04854e+06	1.07578	1.1176	1.065	1.19181	1.2138	1.1798	1.20913	1.20103	1.22564	1.22635	11.706	0.0919004	0.0954729	0.0909796	0.101812	0.103691	0.100786	0.103292	0.1026	0.104702	0.104763	0.162655	0.000433812	0.0244618	0.12633
O08912	Galnt1	Polypeptide N-acetylgalactosaminyltransferase 1	5	199921	157425	192618	220801	190672	217617	252591	226612	243788	200356	0.665946	0.674561	0.65688	0.666155	0.645196	0.657699	0.625439	0.627298	0.618165	0.625945	6.46328	0.103035	0.104368	0.101633	0.103068	0.0998247	0.101759	0.096768	0.0970556	0.0956426	0.0968463	-0.0929824	0.000354187	-0.0723291	0.0022081
O08914	Faah	Fatty-acid amide hydrolase 1	3	63726.4	49808.1	73167.4	73252.7	68867.6	73457.7	89416.4	70648.3	87437.4	68659.4	0.421342	0.42566	0.446853	0.427695	0.429296	0.425349	0.410429	0.389563	0.406153	0.405079	4.18742	0.100621	0.101652	0.106713	0.102138	0.102521	0.101578	0.0980147	0.0930317	0.0969937	0.0967371	-0.098362	0.0202464	-0.0859303	0.00740804
O08915	Aip	AH receptor-interacting protein	6	688753	541090	568374	707195	736469	784396	1.80247e+06	1.50921e+06	2.01808e+06	1.29772e+06	1.09276	1.10548	1.01049	1.06317	1.10782	1.10026	1.38799	1.36163	1.46932	1.33734	12.0363	0.090789	0.0918458	0.0839539	0.0883306	0.0920406	0.0914122	0.115317	0.113127	0.122074	0.11111	0.377308	0.00057293	0.34856	0.000259993
O08917	Flot1	Flotillin-1	11	582943	519889	675574	568708	540252	562628	775665	675071	711395	617153	1.02217	1.08794	1.08243	0.974071	0.978679	0.962899	0.985914	0.980041	0.958568	0.988728	10.0214	0.101998	0.108561	0.108011	0.0971987	0.0976586	0.0960839	0.0983805	0.0977944	0.0956517	0.0986613	-0.120908	0.00647355	0.00944029	0.510174
O08919	Numbl	Numb-like protein	11	1.63742e+06	1.28366e+06	1.6874e+06	1.86939e+06	1.84589e+06	1.84534e+06	2.6931e+06	2.41242e+06	2.70554e+06	2.17634e+06	1.54563	1.56192	1.55823	1.57089	1.59998	1.55096	1.63351	1.64938	1.65679	1.65002	15.9773	0.0967392	0.0977586	0.0975278	0.0983199	0.100141	0.0970727	0.10224	0.103232	0.103696	0.103273	0.083051	4.82308e-05	0.0659277	0.00277075
O08967	Cyth3	Cytohesin-3	7	992469	804612	1.01583e+06	1.11521e+06	1.08296e+06	1.14493e+06	1.51221e+06	1.32833e+06	1.47782e+06	1.16503e+06	1.26487	1.29567	1.27324	1.27658	1.2926	1.28059	1.29256	1.2924	1.29326	1.28	12.8418	0.0984968	0.100895	0.0991482	0.0994084	0.100656	0.0997205	0.100653	0.10064	0.100707	0.0996746	0.0131292	0.231472	0.00707103	0.305379
O08983	Hps1	BLOC-3 complex member HPS1	7	1.60088e+06	1.0455e+06	1.4525e+06	1.63957e+06	1.5907e+06	1.62954e+06	1.95591e+06	1.38552e+06	1.8852e+06	1.28374e+06	1.53173	1.4388	1.46798	1.49027	1.50752	1.47545	1.43475	1.31486	1.42889	1.33147	14.4217	0.10621	0.0997663	0.101789	0.103335	0.104531	0.102308	0.0994856	0.0911719	0.0990788	0.0923241	-0.103713	0.0696198	-0.115399	0.0340459
O08992	Sdcbp	Syntenin-1	6	338630	243461	334352	313237	358963	352875	577991	547166	584482	481989	0.82238	0.803122	0.818117	0.766598	0.83102	0.798499	0.875017	0.899404	0.884434	0.894237	8.39283	0.097986	0.0956915	0.0974781	0.0913397	0.0990155	0.0951406	0.104258	0.107163	0.10538	0.106548	0.125012	0.000250278	0.154041	0.00364881
O08997	Atox1	Copper transport protein ATOX1	2	104196	62431.8	80332.4	94320.4	88098.8	104527	236800	237236	275003	201045	0.513014	0.465924	0.463782	0.473395	0.473746	0.490029	0.609274	0.639156	0.64944	0.626818	5.40458	0.0949221	0.0862092	0.0858128	0.0875915	0.0876564	0.0906693	0.112733	0.118262	0.120165	0.115979	0.393446	0.000363952	0.397617	2.70176e-05
O09000	Ncoa3	Nuclear receptor coactivator 3	20	882425	772907	995958	922898	928291	966790	1.22746e+06	998083	1.12711e+06	925585	1.20673	1.275	1.26326	1.18313	1.21531	1.19656	1.18767	1.14989	1.15742	1.16575	12.0007	0.100555	0.106243	0.105265	0.0985886	0.10127	0.0997072	0.0989669	0.0958181	0.0964457	0.0971398	-0.0991344	0.00869372	-0.0404948	0.0444154
O09005	Degs1	Sphingolipid delta(4)-desaturase DES1	4	186382	141186	196468	165597	151163	189597	273362	228296	278502	220268	0.647508	0.645807	0.662074	0.593466	0.587962	0.622305	0.645814	0.6292	0.652812	0.650515	6.33746	0.102172	0.101903	0.10447	0.093644	0.0927756	0.0981947	0.101904	0.0992826	0.103008	0.102646	-0.0161106	0.389601	0.100718	0.0109158
O09044	Snap23	Synaptosomal-associated protein 23	2	107302	94555.5	115872	86032.5	94944.2	97081.9	127341	141451	135780	140746	0.519083	0.550104	0.536581	0.456228	0.488143	0.475713	0.473724	0.517385	0.486392	0.542269	5.04562	0.102878	0.109026	0.106346	0.0904207	0.0967458	0.0942823	0.0938881	0.102541	0.0963988	0.107473	-0.0857183	0.185361	0.0917202	0.169725
O09061	Psmb1	Proteasome subunit beta type-1	6	545420	374737	662611	442666	337185	507801	518121	526012	647104	433192	0.995299	0.954373	1.07411	0.880827	0.810471	0.924083	0.837052	0.885025	0.922088	0.856279	9.13961	0.108899	0.104422	0.117523	0.0963747	0.0886768	0.101107	0.0915851	0.096834	0.100889	0.0936887	-0.203081	0.0141816	0.00662403	0.914341
O09106	Hdac1	Histone deacetylase 1	12	4.36634e+06	3.41889e+06	4.34892e+06	4.29776e+06	4.02055e+06	4.6661e+06	5.45055e+06	4.7026e+06	4.77027e+06	4.33662e+06	2.28903	2.31139	2.27135	2.19454	2.18457	2.25051	2.17434	2.16674	2.09004	2.18354	22.1161	0.103501	0.104512	0.102702	0.0992282	0.0987774	0.101759	0.098315	0.0979716	0.0945034	0.098731	-0.0891061	0.00453314	-0.0372614	0.12875
O09110	Map2k3	Dual specificity mitogen-activated protein kinase kinase 3	8	4.9326e+06	3.81833e+06	4.71624e+06	5.02806e+06	4.9578e+06	5.42651e+06	6.077e+06	4.98344e+06	5.34003e+06	4.8453e+06	2.40355	2.41587	2.34585	2.33731	2.37559	2.39108	2.27245	2.21873	2.18891	2.28421	23.2335	0.103452	0.103982	0.100968	0.100601	0.102248	0.102915	0.0978089	0.0954967	0.0942131	0.0983151	-0.0919714	0.00628828	-0.0796278	0.00856031
O09111	Ndufb11	NADH dehydrogenase [ubiquinone] 1 beta subcomplex subunit 11, mitochondrial	3	512811	484619	570285	556120	511974	565180	678969	568885	549321	535049	0.971033	1.05779	1.01184	0.965354	0.957855	0.964649	0.934077	0.913828	0.86224	0.933003	9.57167	0.101449	0.110512	0.105712	0.100855	0.100072	0.100782	0.0975877	0.0954722	0.0900825	0.0974755	-0.154111	0.016912	-0.0805975	0.0542103
O09117	Sypl1	Synaptophysin-like protein 1	3	1.37109e+06	1.21509e+06	1.55616e+06	1.48089e+06	1.47497e+06	1.45905e+06	1.76786e+06	1.55154e+06	1.69187e+06	1.50911e+06	1.43959	1.52799	1.50881	1.43058	1.46265	1.41145	1.37711	1.37711	1.36694	1.42192	14.3242	0.100501	0.106672	0.105334	0.0998717	0.10211	0.0985362	0.0961391	0.0961389	0.095429	0.0992675	-0.106384	0.0102402	-0.0502647	0.0500903
O09131	Gsto1	Glutathione S-transferase omega-1	14	5.48898e+06	3.12959e+06	5.73242e+06	3.59332e+06	1.91033e+06	4.45064e+06	7.1536e+06	7.0337e+06	1.02941e+07	6.43355e+06	2.50864	2.23106	2.5353	2.0423	1.62209	2.20822	2.42789	2.55431	2.86411	2.56312	23.557	0.106492	0.0947088	0.107624	0.0866959	0.0688582	0.0937391	0.103064	0.108431	0.121582	0.108805	0.101558	0.246174	0.420178	0.0210329
O09159	Man2b1	Lysosomal alpha-mannosidase	7	342464	260941	350007	373607	337419	369624	447683	441805	489197	376856	0.826096	0.825713	0.833154	0.822826	0.810697	0.813498	0.788877	0.824114	0.822254	0.809149	8.17638	0.101034	0.100988	0.101898	0.100635	0.0991511	0.0994937	0.0964825	0.100792	0.100565	0.0989618	-0.0305186	0.142538	-0.00830367	0.664399
O09164	Sod3	Extracellular superoxide dismutase [Cu-Zn]	6	706867	623335	716290	1.32544e+06	1.35353e+06	1.29936e+06	1.5308e+06	1.36317e+06	1.39404e+06	1.23718e+06	1.10418	1.16987	1.10794	1.36826	1.41323	1.34729	1.29899	1.30614	1.26271	1.31164	12.6902	0.08701	0.0921866	0.0873063	0.10782	0.111363	0.106168	0.102361	0.102925	0.0995023	0.103358	0.200248	0.000693371	-0.0878195	0.0112389
O09167	Rpl21	60S ribosomal protein L21	10	6.16394e+07	4.99409e+07	6.14556e+07	6.56529e+07	6.43922e+07	6.92637e+07	7.86373e+07	6.78381e+07	7.20624e+07	6.14266e+07	6.60667	6.75795	6.51754	6.55919	6.62601	6.64418	6.4202	6.45049	6.3559	6.4115	65.3496	0.101097	0.103412	0.0997334	0.100371	0.101393	0.101671	0.0982439	0.0987074	0.0972599	0.0981107	-0.0480825	0.0175567	-0.0443869	0.00150904
O09172	Gclm	Glutamate--cysteine ligase regulatory subunit	14	1.09668e+07	8.23732e+06	1.1039e+07	1.00432e+07	1.04478e+07	1.11906e+07	1.32972e+07	1.12576e+07	1.23677e+07	1.0524e+07	3.30969	3.28603	3.29083	3.08594	3.20099	3.19698	3.12207	3.09574	3.08772	3.13055	31.8065	0.104057	0.103313	0.103464	0.0970221	0.100639	0.100513	0.0981581	0.0973303	0.0970781	0.0984247	-0.0840615	3.98433e-05	-0.0238775	0.185015
O09174	Amacr	Alpha-methylacyl-CoA racemase	7	299727	233167	320883	257825	206411	298992	263759	248614	307533	236443	0.783164	0.789359	0.804837	0.708946	0.665995	0.747128	0.636513	0.651513	0.679873	0.669519	7.13685	0.109735	0.110603	0.112772	0.099336	0.0933179	0.104686	0.0891868	0.0912886	0.0952624	0.0938115	-0.265638	0.000177761	-0.100255	0.0871647
O35066	Kif3c	Kinesin-like protein KIF3C	16	897784	768143	825082	898307	825492	940938	1.7009e+06	1.42101e+06	1.66572e+06	1.25028e+06	1.2151	1.27185	1.17208	1.17037	1.15957	1.18361	1.35571	1.32852	1.35824	1.31726	12.5323	0.0969573	0.101485	0.0935247	0.0933883	0.0925265	0.094445	0.108177	0.106007	0.108379	0.105109	0.136347	0.00732817	0.194118	4.53504e-05
O35071	Kif1c	Kinesin-like protein KIF1C	30	5.80695e+06	5.09945e+06	5.83585e+06	6.36371e+06	5.91252e+06	6.69058e+06	8.61759e+06	7.02319e+06	8.35174e+06	6.65891e+06	2.56584	2.71235	2.55342	2.56924	2.549	2.6007	2.61836	2.55275	2.629	2.59924	25.9499	0.0988767	0.104523	0.0983979	0.0990076	0.0982277	0.10022	0.100901	0.0983723	0.101311	0.100164	-0.00547192	0.84095	0.0149389	0.307896
O35074	Ptgis	Prostacyclin synthase	9	837445	523836	876634	973817	752690	869978	1.03481e+06	947396	1.04641e+06	814564	1.18172	1.09124	1.2007	1.20893	1.11752	1.14695	1.10821	1.12565	1.12272	1.10677	11.4104	0.103565	0.0956354	0.105228	0.10595	0.0979389	0.100518	0.0971225	0.0986512	0.0983947	0.0969962	-0.0521582	0.211933	-0.0525276	0.128708
O35075	Vps26c	Vacuolar protein sorting-associated protein 26C	6	1.78635e+06	1.50585e+06	1.93249e+06	1.7212e+06	1.71533e+06	2.00668e+06	2.42772e+06	2.21333e+06	2.39004e+06	2.05072e+06	1.60045	1.66494	1.64466	1.51964	1.55371	1.60402	1.5662	1.59232	1.57474	1.61063	15.9313	0.10046	0.104507	0.103234	0.0953869	0.0975254	0.100683	0.0983096	0.0999489	0.0988458	0.101098	-0.0452944	0.0500555	0.0249066	0.302825
O35083	Agpat1	1-acyl-sn-glycerol-3-phosphate acyltransferase alpha	3	297120	243631	308595	304118	268173	326651	379350	328032	370998	322352	0.78043	0.803346	0.792425	0.757557	0.739522	0.774132	0.737617	0.729678	0.734184	0.75938	7.60827	0.102577	0.105588	0.104153	0.0995701	0.0971997	0.101749	0.0969494	0.0959059	0.0964981	0.0998098	-0.0977475	0.00298065	-0.0324013	0.200039
O35114	Scarb2	Lysosome membrane protein 2	4	180362	91102.2	155407	195661	161751	177175	194036	221225	237034	200030	0.639052	0.541976	0.603087	0.634589	0.604103	0.605611	0.561984	0.621159	0.611092	0.625531	6.04818	0.10566	0.0896097	0.0997137	0.104922	0.0998817	0.100131	0.0929177	0.102702	0.101037	0.103425	0.0266475	0.726275	-0.0241787	0.62487
O35126	Atn1	Atrophin-1	22	4.1403e+06	3.61494e+06	4.28827e+06	3.85524e+06	3.92746e+06	4.07185e+06	4.423e+06	3.91621e+06	4.19045e+06	3.63016e+06	2.24082	2.36354	2.25869	2.10083	2.16419	2.13078	1.99768	2.01059	1.98198	2.03133	21.2804	0.1053	0.111066	0.106139	0.0987212	0.101699	0.100129	0.0938739	0.0944807	0.0931364	0.0954553	-0.18966	0.000341035	-0.0882273	0.00131615
O35129	Phb2	Prohibitin-2	18	5.38115e+06	3.96621e+06	5.46478e+06	4.8508e+06	4.21352e+06	5.25124e+06	5.32455e+06	4.6604e+06	5.61941e+06	4.3976e+06	2.48879	2.45288	2.48751	2.30386	2.22592	2.35978	2.15381	2.15877	2.23511	2.19597	23.0624	0.107915	0.106358	0.10786	0.0998967	0.0965173	0.102322	0.0933905	0.0936058	0.0969157	0.0952185	-0.180132	9.07339e-05	-0.0709596	0.0372767
O35130	Emg1	Ribosomal RNA small subunit methyltransferase NEP1	5	329795	248485	334845	315560	293134	303371	357590	289534	313949	281923	0.813721	0.809712	0.818597	0.768876	0.766326	0.7515	0.720153	0.693379	0.685648	0.719134	7.54705	0.10782	0.107289	0.108466	0.101878	0.10154	0.0995754	0.0954218	0.0918742	0.0908499	0.0952869	-0.208613	0.000210278	-0.113742	0.00439124
O35134	Polr1a	DNA-directed RNA polymerase I subunit RPA1	13	458471	305706	419547	453664	437889	470379	545843	433607	493701	379631	0.928447	0.879713	0.895471	0.889551	0.899792	0.896126	0.854938	0.817829	0.825347	0.811565	8.69878	0.106733	0.101131	0.102942	0.102262	0.103439	0.103017	0.0982826	0.0940166	0.0948808	0.0932964	-0.123168	0.00645006	-0.113792	0.00235996
O35143	Atp5if1	ATPase inhibitor, mitochondrial	2	279268	229450	282836	215768	192978	274856	255085	229341	265325	230575	0.761306	0.7843	0.765405	0.660014	0.648305	0.722313	0.627937	0.630376	0.639978	0.662717	6.90265	0.110292	0.113623	0.110886	0.0956175	0.0939212	0.104643	0.0909704	0.0913237	0.0927149	0.096009	-0.267056	9.59727e-05	-0.0789527	0.14315
O35166	Gosr2	Golgi SNAP receptor complex member 2	4	284243	228517	292994	330802	269462	327671	369637	341858	362751	303009	0.766708	0.783023	0.776231	0.783581	0.740941	0.775102	0.729897	0.742096	0.727454	0.740524	7.56556	0.101342	0.103498	0.102601	0.103572	0.0979361	0.102451	0.0964763	0.0980887	0.0961534	0.0978809	-0.0770643	0.00103977	-0.0602673	0.0431825
O35177	Nedd9	Enhancer of filamentation 1	6	285487	284546	306455	357390	356140	363500	566294	520491	647672	445700	0.768049	0.854825	0.790233	0.808291	0.8284	0.808062	0.86779	0.881216	0.92242	0.866241	8.39553	0.0914831	0.101819	0.0941255	0.0962764	0.0986716	0.0962491	0.103363	0.104963	0.10987	0.103179	0.13789	0.0302269	0.117703	0.00719172
O35218	Cpsf2	Cleavage and polyadenylation specificity factor subunit 2	13	1.28428e+06	961910	1.35561e+06	1.27402e+06	1.28066e+06	1.28023e+06	1.58775e+06	1.2542e+06	1.39791e+06	1.11434e+06	1.40238	1.39162	1.42819	1.34669	1.38228	1.3393	1.31838	1.26242	1.26414	1.25706	13.3925	0.104714	0.103911	0.106641	0.100556	0.103213	0.100004	0.0984417	0.0942631	0.0943921	0.0938635	-0.142153	0.00111025	-0.088524	0.0107724
O35226	Psmd4	26S proteasome non-ATPase regulatory subunit 4	16	9.51535e+06	7.87887e+06	1.0522e+07	8.70766e+06	8.97225e+06	9.72517e+06	1.15855e+07	9.33885e+06	1.06549e+07	9.15086e+06	3.12681	3.22805	3.22859	2.91407	3.01183	3.02188	2.95234	2.8681	2.90482	2.95765	30.2141	0.103488	0.106839	0.106857	0.0964471	0.0996829	0.100016	0.0977138	0.0949256	0.0961411	0.0978895	-0.129208	0.000788889	-0.030162	0.167765
O35231	Kifc3	Kinesin-like protein KIFC3	9	390061	364691	401901	443782	455270	483154	685220	585810	616936	536413	0.870279	0.944053	0.880285	0.881718	0.913914	0.905815	0.937556	0.924844	0.90423	0.93397	9.09667	0.0956702	0.10378	0.0967701	0.0969276	0.100467	0.0995766	0.103066	0.101668	0.0994024	0.102672	0.0434392	0.25357	0.0390144	0.095356
O35239	Ptpn9	Tyrosine-protein phosphatase non-receptor type 9	18	3.71829e+06	2.94099e+06	3.47318e+06	3.47543e+06	3.2e+06	3.67251e+06	4.38702e+06	4.01377e+06	4.14242e+06	3.51596e+06	2.14642	2.17626	2.0769	2.01512	1.99391	2.04432	1.99107	2.03092	1.97265	2.00512	20.4527	0.104946	0.106405	0.101547	0.0985261	0.0974889	0.0999535	0.0973501	0.0992983	0.0964493	0.0980368	-0.0928661	0.00531277	-0.0128224	0.390158
O35242	Nsmaf	Protein FAN	6	648502	510244	619625	645228	685309	731116	943963	753258	847042	715503	1.06673	1.07982	1.04582	1.02473	1.07637	1.06964	1.06766	1.02494	1.02961	1.04996	10.5353	0.101253	0.102496	0.0992683	0.0972664	0.102168	0.101529	0.101342	0.0972864	0.0977294	0.0996614	-0.028935	0.200138	-0.0189086	0.477042
O35245	Pkd2	Polycystin-2	17	696869	650280	619969	2.31671e+06	2.40145e+06	1.94963e+06	3.46173e+06	3.24282e+06	3.41559e+06	2.91628e+06	1.0979	1.18985	1.04605	1.71224	1.77757	1.58556	1.80865	1.86136	1.82275	1.85839	15.7603	0.0696621	0.0754964	0.0663723	0.108642	0.112788	0.100605	0.11476	0.118104	0.115654	0.117916	0.727704	2.02929e-05	0.120933	0.0357205
O35286	Dhx15	ATP-dependent RNA helicase DHX15	21	1.46608e+06	981774	1.49305e+06	1.39432e+06	1.21869e+06	1.4423e+06	1.776e+06	1.57357e+06	1.75313e+06	1.40893e+06	1.47872	1.40305	1.48415	1.39639	1.35513	1.40492	1.37968	1.38507	1.387	1.38278	14.0569	0.105196	0.0998121	0.105582	0.0993383	0.096403	0.0999453	0.0981498	0.0985331	0.0986704	0.0983704	-0.0723944	0.021687	-0.00174619	0.902849
O35295	Purb	Transcriptional activator protein Pur-beta	9	6.21901e+06	5.10069e+06	5.92971e+06	5.77576e+06	5.70569e+06	6.2769e+06	7.63819e+06	6.69436e+06	7.06595e+06	6.40236e+06	2.63724	2.71262	2.56968	2.47113	2.51294	2.53493	2.4933	2.5032	2.45499	2.55807	25.4481	0.103632	0.106594	0.100977	0.0971047	0.0987478	0.0996119	0.097976	0.098365	0.0964702	0.100521	-0.0769507	0.0230623	-0.00234876	0.895892
O35316	Slc6a6	Sodium- and chloride-dependent taurine transporter	4	1.91137e+06	1.56124e+06	1.87075e+06	1.66384e+06	1.93179e+06	1.74967e+06	2.16398e+06	2.13244e+06	1.90268e+06	1.85945e+06	1.64439	1.68918	1.62354	1.49909	1.62936	1.51818	1.49481	1.56827	1.4343	1.54781	15.6489	0.10508	0.107942	0.103747	0.0957952	0.104119	0.0970148	0.0955217	0.100216	0.0916548	0.0989084	-0.12941	0.0171771	-0.0353159	0.479961
O35326	Srsf5	Serine/arginine-rich splicing factor 5	6	1.78179e+06	1.44234e+06	1.78423e+06	1.66551e+06	1.47739e+06	1.69026e+06	1.86076e+06	1.88942e+06	2.0148e+06	1.75287e+06	1.59882	1.63648	1.59322	1.4997	1.46361	1.49728	1.40602	1.4926	1.46834	1.51113	15.1672	0.105413	0.107896	0.105044	0.0988778	0.0964982	0.0987181	0.0927015	0.0984097	0.0968101	0.0996314	-0.131704	0.00591932	-0.0173669	0.568897
O35343	Kpna4	Importin subunit alpha-3	3	304910	192793	347893	382994	343705	316121	404438	297167	352262	239691	0.788559	0.731537	0.831147	0.831067	0.816705	0.764019	0.75703	0.700793	0.718763	0.673241	7.61286	0.103582	0.0960923	0.109177	0.109166	0.10728	0.100359	0.099441	0.0920538	0.0944142	0.0884347	-0.136924	0.0757632	-0.174635	0.0202812
O35344	Kpna3	Importin subunit alpha-4	4	1.12651e+06	741593	1.11489e+06	1.21176e+06	1.05715e+06	1.07561e+06	1.41431e+06	1.00714e+06	1.20896e+06	924673	1.33068	1.25407	1.32127	1.31986	1.28019	1.24889	1.25794	1.15414	1.19114	1.16528	12.5235	0.106255	0.100138	0.105504	0.105391	0.102223	0.099724	0.100447	0.0921582	0.0951123	0.0930479	-0.127512	0.0240791	-0.106404	0.038424
O35345	Kpna6	Importin subunit alpha-7	14	5.75071e+06	4.35119e+06	5.8573e+06	5.35648e+06	5.38011e+06	5.59951e+06	6.78782e+06	5.63889e+06	6.27915e+06	5.04611e+06	2.55586	2.5455	2.55715	2.39746	2.45457	2.42138	2.37674	2.33367	2.33909	2.32221	24.3036	0.105164	0.104738	0.105217	0.0986462	0.100996	0.0996306	0.0977936	0.0960213	0.0962446	0.09555	-0.12384	3.1647e-05	-0.0493448	0.00889879
O35350	Capn1	Calpain-1 catalytic subunit	22	1.47398e+06	1.14339e+06	1.57499e+06	2.30777e+06	2.0947e+06	2.14591e+06	3.32647e+06	3.40571e+06	3.55832e+06	2.84567e+06	1.48191	1.49126	1.51605	1.70958	1.683	1.64778	1.77965	1.89902	1.85357	1.83998	16.9018	0.0876775	0.0882306	0.0896978	0.101148	0.0995751	0.0974917	0.105293	0.112356	0.109667	0.108863	0.300277	6.15192e-05	0.13331	0.00384101
O35375	Nrp2	Neuropilin-2	20	1.53639e+06	1.39633e+06	1.68472e+06	2.14054e+06	2.34912e+06	2.11591e+06	3.12284e+06	3.17538e+06	3.18307e+06	2.85083e+06	1.50672	1.61539	1.55725	1.6587	1.76198	1.6385	1.73462	1.84544	1.77086	1.84133	16.9308	0.0889927	0.0954114	0.0919772	0.0979697	0.104069	0.0967764	0.102454	0.108999	0.104594	0.108756	0.205184	0.00218228	0.0927374	0.0562993
O35379	Abcc1	Multidrug resistance-associated protein 1	31	4.487e+06	3.40371e+06	4.71847e+06	4.47e+06	4.40238e+06	4.72823e+06	5.59331e+06	4.87316e+06	5.14436e+06	4.397e+06	2.31414	2.30728	2.34629	2.22944	2.26531	2.26249	2.19726	2.19853	2.15569	2.19584	22.4723	0.102978	0.102672	0.104408	0.0992086	0.100805	0.100679	0.0977766	0.0978328	0.0959265	0.0977134	-0.0868934	0.000377698	-0.0426422	0.00876833
O35382	Exoc4	Exocyst complex component 4	32	4.27975e+06	3.25545e+06	4.19358e+06	4.44378e+06	4.17982e+06	4.40272e+06	5.321e+06	4.52759e+06	4.99618e+06	4.16485e+06	2.27074	2.26653	2.23871	2.22418	2.21878	2.19864	2.15323	2.13341	2.13003	2.14798	21.9822	0.103299	0.103108	0.101842	0.101181	0.100935	0.100019	0.097953	0.0970517	0.096898	0.0977141	-0.0770592	0.000106964	-0.0481731	0.000546793
O35387	Hax1	HCLS1-associated protein X-1	7	861634	771732	866847	743661	711271	869313	1.00926e+06	985537	977388	877230	1.19527	1.27422	1.19534	1.08486	1.0925	1.1466	1.09702	1.14396	1.09178	1.14061	11.4622	0.10428	0.111168	0.104286	0.0946468	0.0953139	0.100033	0.0957083	0.099803	0.0952506	0.0995106	-0.127099	0.0124553	0.0135269	0.669271
O35451	Atf6b	Cyclic AMP-dependent transcription factor ATF-6 beta	10	599562	470053	638088	822925	816238	821704	1.03567e+06	857523	902683	752457	1.03374	1.04495	1.05811	1.12989	1.15435	1.12097	1.10858	1.08071	1.05679	1.07167	10.8598	0.0951896	0.0962222	0.097434	0.104044	0.106296	0.103222	0.102082	0.0995154	0.0973124	0.0986823	0.045796	0.0607334	-0.0726117	0.0155143
O35454	Clcn6	H(+)/Cl(-) exchange transporter 6	4	219560	175967	208339	231278	223612	214133	273519	243192	258569	231133	0.691406	0.705291	0.677717	0.678673	0.687667	0.653452	0.645964	0.645668	0.633251	0.663368	6.68246	0.103466	0.105544	0.101417	0.10156	0.102906	0.0977862	0.0966656	0.0966213	0.0947633	0.09927	-0.0957701	0.006559	-0.0571284	0.0680235
O35459	Ech1	Delta(3,5)-Delta(2,4)-dienoyl-CoA isomerase, mitochondrial	8	575178	437624	627245	523459	464577	620796	584149	595065	667372	531327	1.0167	1.01549	1.05092	0.942172	0.921343	1.00168	0.878787	0.930789	0.933811	0.930361	9.62204	0.105663	0.105538	0.10922	0.0979181	0.0957533	0.104102	0.0913306	0.0967351	0.0970492	0.0966906	-0.162443	0.00229013	-0.0559693	0.212279
O35465	Fkbp8	Peptidyl-prolyl cis-trans isomerase FKBP8	13	2.07187e+06	1.5575e+06	2.04799e+06	4.2171e+06	4.3811e+06	3.75278e+06	5.4184e+06	4.78882e+06	4.90679e+06	4.24927e+06	1.69834	1.68756	1.6831	2.1779	2.26093	2.06213	2.16913	2.18289	2.11434	2.16556	20.2019	0.0840686	0.0835346	0.0833139	0.107807	0.111917	0.102076	0.107373	0.108054	0.104661	0.107196	0.352849	9.95178e-07	-0.00508639	0.888221
O35492	Clk3	Dual specificity protein kinase CLK3	5	364285	286645	346101	485538	489412	463925	627244	519043	592143	434261	0.846781	0.857343	0.82944	0.914143	0.94074	0.891171	0.90453	0.880213	0.889165	0.857137	8.81066	0.0961087	0.0973074	0.0941405	0.103754	0.106773	0.101147	0.102663	0.0999032	0.100919	0.0972841	0.0637499	0.0364048	-0.0522226	0.110268
O35493	Clk4	Dual specificity protein kinase CLK4	2	49535.4	42295.1	47546.5	49262	49259.7	60752.7	72650.7	71821.1	68346.3	62966.9	0.380919	0.398706	0.376405	0.364698	0.37544	0.394138	0.377275	0.392193	0.36717	0.39108	3.81802	0.0997686	0.104427	0.0985864	0.0955201	0.0983335	0.103231	0.0988142	0.102722	0.0961675	0.10243	-0.012925	0.720891	0.0147788	0.715536
O35495	Cdk14	Cyclin-dependent kinase 14	21	3.90999e+06	3.07408e+06	3.87015e+06	4.08776e+06	3.91555e+06	4.39104e+06	5.32265e+06	4.30364e+06	4.97993e+06	3.96133e+06	2.19006	2.21514	2.16832	2.15083	2.16156	2.1963	2.1535	2.08963	2.12719	2.10469	21.5572	0.101593	0.102756	0.100584	0.0997729	0.100271	0.101882	0.0998968	0.0969343	0.0986766	0.0976326	-0.0485269	0.0154057	-0.0342249	0.052697
O35516	Notch2	Neurogenic locus notch homolog protein 2	37	2.41254e+06	1.87866e+06	2.4076e+06	3.05687e+06	2.88086e+06	3.02065e+06	3.56407e+06	3.16772e+06	3.65506e+06	2.92457e+06	1.80508	1.81901	1.79504	1.9139	1.91184	1.89013	1.83016	1.84362	1.87405	1.86054	18.5434	0.0973436	0.0980948	0.0968022	0.103212	0.103101	0.10193	0.0986961	0.099422	0.101063	0.100334	0.036022	0.0154733	-0.0408909	0.00976722
O35551	Rabep1	Rab GTPase-binding effector protein 1	20	413335	275355	363573	899275	897036	878629	1.29471e+06	1.12917e+06	1.38853e+06	952262	0.89071	0.843668	0.84586	1.17088	1.19878	1.15151	1.21365	1.20937	1.26066	1.17929	10.9644	0.0812367	0.0769463	0.0771462	0.106789	0.109334	0.105023	0.110691	0.1103	0.114978	0.107556	0.49934	1.88469e-05	0.0505335	0.124393
O35593	Psmd14	26S proteasome non-ATPase regulatory subunit 14	11	5.21419e+06	3.87043e+06	4.99945e+06	4.99548e+06	4.69889e+06	5.30557e+06	6.08455e+06	4.99669e+06	5.57396e+06	4.36743e+06	2.45758	2.42901	2.40094	2.33121	2.32516	2.36955	2.27359	2.22114	2.22769	2.18983	23.2257	0.105813	0.104583	0.103374	0.100372	0.100111	0.102023	0.0978912	0.0956327	0.0959148	0.0942849	-0.124742	0.000480277	-0.0720143	0.00490161
O35594	Ift81	Intraflagellar transport protein 81 homolog	48	1.97328e+06	1.43817e+06	1.10628e+06	2.0578e+06	2.22036e+06	2.23156e+06	2.06302e+07	1.65994e+07	2.05562e+07	1.57153e+07	1.66551	1.63459	1.3172	1.63265	1.72268	1.67387	3.73093	3.62825	3.8021	3.68454	24.4923	0.0680015	0.0667388	0.0537802	0.0666597	0.0703356	0.0683426	0.15233	0.148138	0.155237	0.150436	1.27765	3.55729e-05	1.14675	9.71819e-08
O35598	Adam10	Disintegrin and metalloproteinase domain-containing protein 10	19	360235	295567	333069	982637	964336	885983	1.18567e+06	1.0944e+06	1.16345e+06	933738	0.842999	0.867921	0.816866	1.21332	1.23398	1.15537	1.17111	1.19401	1.17256	1.16991	10.838	0.0777815	0.080081	0.0753703	0.11195	0.113856	0.106603	0.108055	0.110168	0.108189	0.107945	0.482467	4.26618e-06	-0.0286052	0.308124
O35604	Npc1	NPC intracellular cholesterol transporter 1	6	1.27013e+06	1.09026e+06	1.40528e+06	1.26568e+06	1.40071e+06	1.26588e+06	1.68025e+06	1.67915e+06	1.62067e+06	1.5029e+06	1.39617	1.46314	1.44879	1.34315	1.43273	1.33325	1.34901	1.42233	1.34308	1.41954	13.9512	0.100076	0.104875	0.103847	0.0962746	0.102696	0.0955653	0.096695	0.10195	0.0962697	0.101751	-0.0540185	0.150098	0.0146697	0.718256
O35607	Bmpr2	Bone morphogenetic protein receptor type-2	3	65015.3	49053.3	56830.3	78399	68943.2	81910.6	102854	104749	108335	88289.9	0.424734	0.423068	0.404098	0.439518	0.429485	0.444353	0.434413	0.457605	0.44342	0.44866	4.34936	0.0976545	0.0972713	0.0929099	0.101054	0.0987468	0.102165	0.0998799	0.105212	0.101951	0.103156	0.0961497	0.0157205	0.0267887	0.281083
O35609	Scamp3	Secretory carrier-associated membrane protein 3	11	2.94289e+06	2.69351e+06	3.20581e+06	2.86965e+06	2.84607e+06	3.04413e+06	3.99996e+06	3.5772e+06	3.84632e+06	3.45467e+06	1.95456	2.10106	2.01173	1.86593	1.90257	1.89601	1.91785	1.93754	1.91362	1.99084	19.4917	0.100276	0.107792	0.103209	0.0957296	0.0976092	0.0972729	0.0983932	0.0994034	0.098176	0.102138	-0.0596141	0.101182	0.0389107	0.0720342
O35623	Bet1	BET1 homolog	3	264087	179733	283021	337637	299481	316845	422454	392362	409167	325063	0.744458	0.711293	0.765604	0.790044	0.772921	0.764722	0.770533	0.78509	0.764233	0.76197	7.63087	0.0975587	0.0932126	0.10033	0.103533	0.101289	0.100214	0.100976	0.102883	0.10015	0.0998537	0.0578713	0.096366	-0.0101141	0.562116
O35625	Axin1	Axin-1	6	202718	147408	200692	222396	218275	222702	332870	276707	340060	263298	0.669662	0.657048	0.667704	0.668084	0.681054	0.663823	0.699527	0.680655	0.708458	0.699436	6.79545	0.0985456	0.0966893	0.0982575	0.0983134	0.100222	0.0976865	0.102941	0.100163	0.104255	0.102927	0.0681651	0.00816151	0.0548457	0.0240025
O35639	Anxa3	Annexin A3	14	1.47977e+06	978983	1.7424e+06	897397	474265	1.22888e+06	1.20474e+06	1.53561e+06	2.20261e+06	1.35646e+06	1.48423	1.40145	1.57825	1.1699	0.928981	1.31747	1.17871	1.37131	1.52293	1.36162	13.3149	0.111472	0.105255	0.118533	0.0878639	0.0697703	0.0989475	0.0885258	0.102991	0.114378	0.102263	-0.13542	0.229301	0.263611	0.145427
O35643	Ap1b1	AP-1 complex subunit beta-1	11	625541	420277	655412	651584	550982	655597	747465	578021	710089	503062	1.05144	0.999187	1.06945	1.02877	0.98641	1.02384	0.971214	0.919798	0.957847	0.909922	9.91789	0.106015	0.100746	0.107831	0.103729	0.0994576	0.103232	0.0979255	0.0927413	0.0965777	0.0917456	-0.146291	0.0101094	-0.108659	0.0176025
O35646	Capn6	Calpain-6	32	1.39549e+07	1.08134e+07	1.48683e+07	1.5326e+07	1.55018e+07	1.58107e+07	1.94466e+07	1.78394e+07	1.93239e+07	1.62162e+07	3.6449	3.66398	3.70495	3.65683	3.74832	3.67263	3.64257	3.73667	3.70703	3.73182	36.9097	0.0987519	0.0992688	0.100379	0.099075	0.101554	0.099503	0.0986887	0.101238	0.100435	0.101107	0.0129647	0.313957	0.00466367	0.745637
O35654	Pold2	DNA polymerase delta subunit 2	8	708377	580823	743005	656795	584348	673744	843726	644962	691255	542485	1.10512	1.13727	1.1242	1.03207	1.00989	1.03512	1.02013	0.961933	0.947358	0.938251	10.3113	0.107175	0.110293	0.109026	0.10009	0.0979393	0.100387	0.098933	0.0932888	0.0918753	0.0909921	-0.21553	0.00135711	-0.0858128	0.0498843
O35655	Ppef1	Serine/threonine-protein phosphatase with EF-hands 1	5	142971	130979	152908	127529	125454	143166	167174	185324	189107	179509	0.582291	0.626707	0.599207	0.534362	0.545707	0.555964	0.529021	0.57779	0.557084	0.598613	5.70675	0.102036	0.109819	0.105	0.0936368	0.095625	0.0974222	0.092701	0.101247	0.0976186	0.104896	-0.0925145	0.135057	0.0513692	0.325642
O35657	Neu1	Sialidase-1	7	859991	679616	866735	714504	671577	835804	1.02053e+06	813936	973441	752830	1.19436	1.21104	1.19528	1.06757	1.06769	1.12865	1.10198	1.05791	1.08997	1.07188	11.1863	0.106769	0.108261	0.106852	0.0954352	0.095446	0.100896	0.0985109	0.094572	0.0974376	0.0958207	-0.151839	0.000240519	-0.00970369	0.735282
O35671	Itgb1bp1	Integrin beta-1-binding protein 1	4	385931	317851	296608	326093	297588	378780	431455	394014	396093	385003	0.866579	0.893532	0.780027	0.779082	0.770962	0.821526	0.77715	0.78644	0.754135	0.816213	8.04565	0.107708	0.111058	0.0969502	0.0968328	0.0958235	0.102108	0.0965926	0.0977472	0.093732	0.101448	-0.110134	0.111051	-0.0129231	0.738759
O35680	Mrps12	28S ribosomal protein S12, mitochondrial	4	515115	420010	546686	443257	453941	513409	694851	626826	696518	530172	0.972777	0.998933	0.994963	0.8813	0.912846	0.928165	0.94288	0.950784	0.950306	0.929538	9.46249	0.102803	0.105568	0.105148	0.0931361	0.0964699	0.0980889	0.099644	0.100479	0.100429	0.098234	-0.0679391	0.00390491	0.0563125	0.0405395
O35682	Myadm	Myeloid-associated differentiation marker	5	1.44434e+06	1.18521e+06	1.28435e+06	1.45842e+06	1.36791e+06	1.45565e+06	1.87762e+06	1.6861e+06	1.81951e+06	1.59252e+06	1.46991	1.51284	1.39782	1.42182	1.41921	1.41012	1.41118	1.42473	1.40828	1.45335	14.3293	0.102581	0.105577	0.0975502	0.0992251	0.0990428	0.0984087	0.0984821	0.099428	0.0982798	0.101425	-0.0351646	0.300714	0.00734066	0.586912
O35685	Nudc	Nuclear migration protein nudC	6	680944	379167	785127	585229	397060	589748	721916	548636	867317	485100	1.08778	0.958872	1.14915	0.985338	0.86524	0.981263	0.957609	0.900391	1.03963	0.896578	9.82186	0.110751	0.0976263	0.116999	0.100321	0.0880934	0.0999061	0.0974977	0.0916722	0.105849	0.0912839	-0.165948	0.116714	0.00698359	0.932448
O35691	Pnn	Pinin	17	1.13577e+06	961616	1.0763e+06	978922	860209	1.06706e+06	1.20004e+06	1.162e+06	1.13691e+06	1.01093e+06	1.33505	1.39145	1.30288	1.21147	1.17884	1.2449	1.17684	1.22362	1.16153	1.20829	12.4349	0.107364	0.111899	0.104776	0.0974253	0.0948011	0.100113	0.0946405	0.0984025	0.0934089	0.0971695	-0.171295	0.00259767	-0.02295	0.447158
O35704	Sptlc1	Serine palmitoyltransferase 1	11	2.46109e+06	1.93246e+06	2.61108e+06	3.70164e+06	3.83091e+06	3.40237e+06	4.75738e+06	3.82073e+06	4.54529e+06	3.34499e+06	1.81953	1.83967	1.85395	2.06681	2.14274	1.98259	2.05762	1.99041	2.04909	1.96491	19.7673	0.0920476	0.0930663	0.0937887	0.104557	0.108398	0.100296	0.104092	0.100692	0.10366	0.0994019	0.132998	0.00121502	-0.0338775	0.353728
O35709	Enc1	Ectoderm-neural cortex protein 1	4	157122	104775	151467	151581	156600	159809	204914	145236	157357	127882	0.604716	0.573161	0.596954	0.572757	0.596332	0.58105	0.574557	0.523	0.516681	0.521555	5.66076	0.106826	0.101252	0.105455	0.10118	0.105345	0.102645	0.101498	0.0923904	0.0912742	0.0921351	-0.148933	0.024355	-0.128895	0.034714
O35710	Noct	Nocturnin	3	157257	107222	138434	127283	128151	152380	193625	143193	156212	134045	0.604923	0.578481	0.575955	0.533948	0.55037	0.570057	0.561501	0.51998	0.515138	0.531625	5.54198	0.109153	0.104382	0.103926	0.0963461	0.0993093	0.102862	0.101318	0.0938258	0.092952	0.095927	-0.14088	0.0138945	-0.051957	0.251514
O35719	Rad51b	DNA repair protein RAD51 homolog 2	7	183792	144785	185515	181456	182316	186884	239856	198953	203372	180677	0.643891	0.652346	0.647129	0.615668	0.633731	0.618717	0.612451	0.594794	0.573928	0.600193	6.19285	0.103973	0.105339	0.104496	0.0994159	0.102333	0.0999084	0.0988965	0.0960453	0.092676	0.0969172	-0.122182	0.00354679	-0.0651139	0.0513949
O35730	Ring1	E3 ubiquitin-protein ligase RING1	8	309667	221997	287208	274497	279043	287619	353257	323716	347676	269118	0.793461	0.774007	0.770093	0.727012	0.75137	0.735591	0.7166	0.725739	0.714915	0.705678	7.41446	0.107015	0.104391	0.103864	0.0980532	0.101338	0.0992102	0.0966489	0.0978815	0.0964217	0.0951758	-0.122496	0.00042614	-0.0441193	0.0338253
O35737	Hnrnph1	Heterogeneous nuclear ribonucleoprotein H	12	8.56521e+07	7.03779e+07	1.02968e+08	7.62436e+07	7.6776e+07	7.9599e+07	1.03934e+08	9.19237e+07	9.48229e+07	8.31382e+07	7.53683	7.75213	8.00382	6.96521	7.10907	7.02557	7.18927	7.30344	7.11225	7.25057	73.2482	0.102894	0.105834	0.10927	0.0950906	0.0970547	0.0959147	0.0981495	0.0997082	0.0970979	0.0989864	-0.105707	0.0059852	0.0365574	0.0292656
O35841	Api5	Apoptosis inhibitor 5	12	603616	409618	634331	589178	463705	541499	609286	539619	611084	428651	1.03653	0.98897	1.05563	0.988003	0.92065	0.948221	0.893935	0.894312	0.900707	0.85262	9.47958	0.109344	0.104326	0.111358	0.104224	0.0971194	0.100028	0.0943012	0.0943409	0.0950156	0.0899428	-0.213905	0.00110626	-0.10482	0.0240476
O35857	Timm44	Mitochondrial import inner membrane translocase subunit TIM44	22	6.19858e+06	4.92422e+06	6236078	6.24307e+06	5.83601e+06	6.34178e+06	7.62679e+06	6.35316e+06	6.83432e+06	5.81846e+06	2.63377	2.67467	2.62173	2.54956	2.53575	2.54542	2.49179	2.45025	2.4217	2.46057	25.3852	0.103752	0.105363	0.103278	0.100435	0.0998909	0.100272	0.0981593	0.0965227	0.0953979	0.0969292	-0.106056	0.000363001	-0.0505747	0.00432313
O35864	Cops5	COP9 signalosome complex subunit 5	5	331992	236757	316558	357501	328274	343269	499466	397808	534278	336605	0.815888	0.7942	0.800501	0.808392	0.801834	0.789703	0.824693	0.789526	0.852488	0.77285	8.05008	0.101352	0.0986575	0.0994402	0.10042	0.0996057	0.0980989	0.102445	0.0980768	0.105898	0.0960053	0.0104189	0.798667	0.0167884	0.680283
O35874	Slc1a4	Neutral amino acid transporter A	9	2.15749e+06	1.53479e+06	2.68417e+06	2.84692e+06	2.53165e+06	2.47716e+06	2.9575e+06	2.19697e+06	2.55885e+06	1.86066e+06	1.7261	1.67767	1.87443	1.85998	1.81552	1.7455	1.69677	1.5875	1.61939	1.54822	17.1511	0.100641	0.0978171	0.10929	0.108447	0.105855	0.101772	0.0989306	0.0925596	0.0944189	0.0902696	-0.124578	0.0620399	-0.164205	0.00924759
O35887	Calu	Calumenin	15	2.71876e+06	1.56353e+06	1.79582e+06	1.37368e+07	1.50564e+07	1.16915e+07	1.86671e+07	1.38637e+07	1.67462e+07	1.16246e+07	1.89354	1.69017	1.59734	3.49954	3.70486	3.25366	3.58263	3.37075	3.49588	3.25967	29.348	0.0645201	0.0575905	0.0544274	0.119243	0.126239	0.110865	0.122074	0.114855	0.119118	0.111069	0.991478	3.1508e-05	-0.0234311	0.700559
O35914	Bnc1	Zinc finger protein basonuclin-1	13	658550	550506	702502	716530	664081	748574	928119	828008	857862	719434	1.07332	1.11314	1.0994	1.06878	1.06291	1.07981	1.06035	1.06535	1.03497	1.0523	10.7103	0.100213	0.103931	0.102648	0.0997899	0.0992412	0.10082	0.0990029	0.0994695	0.096633	0.0982508	-0.0563874	0.0203987	-0.0235028	0.111621
O35954	Pitpnm1	Membrane-associated phosphatidylinositol transfer protein 1	24	1.80311e+06	1.49432e+06	1.85053e+06	2.17282e+06	2.08564e+06	2.17933e+06	2.75484e+06	2.46225e+06	2.63441e+06	2.2195e+06	1.60645	1.65983	1.61653	1.66871	1.68008	1.65804	1.6486	1.66322	1.63881	1.66324	16.5035	0.0973399	0.100574	0.0979508	0.101112	0.101802	0.100466	0.0998942	0.10078	0.0993005	0.100781	0.0228619	0.153085	-0.0134477	0.141403
O35955	Psmb10	Proteasome subunit beta type-10	9	709495	542846	663003	634334	612413	687806	957801	812131	1.05978e+06	739693	1.10582	1.10691	1.07437	1.01774	1.02902	1.04374	1.07398	1.05695	1.12858	1.06424	10.7014	0.103334	0.103437	0.100395	0.0951041	0.0961576	0.0975336	0.100359	0.0987682	0.105461	0.0994492	-0.0199101	0.508411	0.0690023	0.0499945
O35963	Rab33b	Ras-related protein Rab-33B	6	2.11023e+06	1.67439e+06	2.06699e+06	2.05451e+06	2.03986e+06	2.14758e+06	2.68397e+06	2.27331e+06	2.30484e+06	1.98595e+06	1.71087	1.73713	1.68929	1.6316	1.66523	1.6483	1.63127	1.60982	1.5515	1.58977	16.4648	0.103911	0.105506	0.102601	0.0990965	0.101139	0.100111	0.0990761	0.0977734	0.0942315	0.0965555	-0.10211	0.00430987	-0.0471558	0.0607286
O35973	Per1	Period circadian protein homolog 1	3	32576.1	25820	34435.7	40197.9	46537.2	45252.1	76621.4	63227.9	82371	53796.6	0.322075	0.327264	0.331046	0.336099	0.366997	0.350194	0.385507	0.372288	0.396343	0.366849	3.55466	0.0906062	0.0920661	0.0931301	0.0945517	0.103244	0.0985169	0.108451	0.104732	0.1115	0.103202	0.217985	0.000931644	0.115342	0.0427684
O54692	Zw10	Centromere/kinetochore protein zw10 homolog	6	231138	172930	221968	445143	429878	402295	553096	457403	492997	409445	0.705778	0.700396	0.695026	0.882803	0.89317	0.841625	0.859528	0.835885	0.824865	0.836885	8.07596	0.0873924	0.086726	0.0860611	0.109312	0.110596	0.104214	0.10643	0.103503	0.102138	0.103627	0.260858	1.42761e-05	-0.0557261	0.0888034
O54714	Pias3	E3 SUMO-protein ligase PIAS3	2	33045.6	27890.6	29297	38131.5	34375.4	32418.1	39740.4	42270.4	32479.8	34814.1	0.323925	0.337522	0.310422	0.329051	0.325112	0.306322	0.295376	0.315792	0.270716	0.307388	3.12163	0.103768	0.108124	0.0994425	0.10541	0.104148	0.098129	0.0946224	0.101163	0.0867228	0.0984705	-0.125366	0.109008	-0.108506	0.147137
O54724	Cavin1	Caveolae-associated protein 1	23	9.66029e+06	7.8571e+06	9.97254e+06	8.41617e+06	6.89602e+06	8.56097e+06	1.17498e+07	1.15025e+07	1.12709e+07	1.01416e+07	3.14579	3.22448	3.1604	2.87449	2.71084	2.87115	2.96925	3.12309	2.97247	3.08381	30.1358	0.104387	0.106998	0.104872	0.0953847	0.0899542	0.0952737	0.0985292	0.103634	0.098636	0.102331	-0.0651701	0.0408058	0.107805	0.0200377
O54734	Ddost	Dolichyl-diphosphooligosaccharide--protein glycosyltransferase 48 kDa subunit	12	5.6656e+06	3.93583e+06	6.13825e+06	5.84594e+06	5.52834e+06	5.73995e+06	7.31115e+06	6.16911e+06	6.65673e+06	5.84468e+06	2.54065	2.44535	2.60528	2.48315	2.4814	2.44558	2.44944	2.42098	2.39572	2.46507	24.7326	0.102725	0.0988714	0.105338	0.1004	0.100329	0.0988806	0.0990367	0.0978862	0.0968648	0.0996688	-0.0563595	0.0714886	-0.0219672	0.13535
O54743	Foxf2	Forkhead box protein F2	3	383958	318856	384601	388218	396824	407893	493414	421546	465329	404119	0.864802	0.894661	0.865004	0.835601	0.865035	0.846305	0.820625	0.808453	0.805578	0.832444	8.43851	0.102483	0.106021	0.102507	0.0990223	0.10251	0.100291	0.0972476	0.0958052	0.0954645	0.0986482	-0.0989902	0.0032158	-0.0557673	0.0254158
O54750	Cyp2j6	Cytochrome P450 2J6	2	155831	117763	149377	217547	219912	196303	270157	223222	251643	197911	0.602721	0.600597	0.593662	0.662194	0.683093	0.631048	0.642731	0.623446	0.626248	0.622829	6.28857	0.0958439	0.0955062	0.0944033	0.105301	0.108625	0.100348	0.102206	0.0991395	0.0995852	0.0990415	0.0700033	0.0038811	-0.0665156	0.0815763
O54774	Ap3d1	AP-3 complex subunit delta-1	12	785897	577947	822206	837794	855662	830050	1.07209e+06	961443	1.04905e+06	877565	1.15204	1.13501	1.17045	1.13805	1.17634	1.12553	1.12423	1.13244	1.12388	1.14078	11.4188	0.10089	0.099399	0.102503	0.0996646	0.103018	0.0985681	0.0984549	0.0991738	0.0984244	0.0999042	-0.0279312	0.0723572	-0.0204319	0.28607
O54781	Srpk2	SRSF protein kinase 2	3	55708.2	39485.3	52787.1	105162	94999.4	98389	139561	137147	163841	106767	0.399257	0.387889	0.3924	0.494539	0.488256	0.478272	0.491664	0.510893	0.525299	0.484677	4.65315	0.0858037	0.0833607	0.0843301	0.106281	0.10493	0.102785	0.105663	0.109795	0.112891	0.104161	0.355117	0.000117461	0.0463616	0.22361
O54782	Man2b2	Epididymis-specific alpha-mannosidase	4	106821	79837.1	114641	86894.5	77170.1	110553	118401	123074	152016	111716	0.518149	0.514097	0.534304	0.458059	0.449297	0.501177	0.45994	0.488777	0.509425	0.493685	4.92691	0.105167	0.104345	0.108446	0.0929708	0.0911925	0.101722	0.0933527	0.0992056	0.103397	0.100202	-0.0985856	0.0533675	0.0562634	0.350264
O54784	Dapk3	Death-associated protein kinase 3	8	459666	397731	531116	454526	437819	450248	698688	574442	600486	511837	0.929415	0.977385	0.983586	0.89023	0.899735	0.880533	0.944988	0.917466	0.894275	0.916339	9.23395	0.100652	0.105847	0.106518	0.0964083	0.0974377	0.0953582	0.102338	0.0993578	0.0968464	0.0992358	-0.0691298	0.0626713	0.0446192	0.0834556
O54785	Limk2	LIM domain kinase 2	11	609498	441922	610848	663264	642296	649625	827336	642572	705333	565632	1.04056	1.01947	1.0399	1.03614	1.04882	1.02009	1.01205	0.960474	0.955214	0.954317	10.087	0.103159	0.101067	0.103092	0.10272	0.103977	0.101129	0.100332	0.0952188	0.0946973	0.0946084	-0.0908231	0.0161033	-0.0931762	0.0158465
O54804	Chka	Choline kinase alpha	2	18649.4	14280.8	15125.4	40842.1	43493.3	37680.7	77881.9	61598.1	79861	53957	0.257615	0.258221	0.238602	0.338252	0.357198	0.325384	0.388067	0.368335	0.39135	0.367294	3.29032	0.0782949	0.0784791	0.0725163	0.102802	0.10856	0.0988914	0.117942	0.111945	0.11894	0.111629	0.591203	3.43424e-05	0.155024	0.0160766
O54825	Bysl	Bystin	7	540423	370335	526699	498594	429781	488655	478041	425709	464693	396754	0.991638	0.949872	0.980322	0.923936	0.893089	0.90994	0.810156	0.811707	0.805127	0.826246	8.90203	0.111395	0.106703	0.110123	0.103789	0.100324	0.102217	0.091008	0.0911822	0.090443	0.0928154	-0.259864	3.03184e-05	-0.160386	0.000131154
O54826	Mllt10	Protein AF-10	2	19867.4	24114.3	28590.1	21478.9	19888.9	23729.4	25603.6	25118.8	25707.8	24954.2	0.264224	0.318437	0.307419	0.261309	0.261195	0.270271	0.247129	0.255277	0.24599	0.268487	2.69974	0.0978703	0.117951	0.11387	0.0967904	0.0967485	0.10011	0.0915382	0.0945561	0.0911162	0.0994493	-0.21913	0.0363162	-0.0565692	0.187183
O54827	Atp10a	Phospholipid-transporting ATPase VA	5	160735	120191	158415	185267	175184	177301	196278	164933	170275	130174	0.610244	0.605521	0.607706	0.620828	0.623694	0.605783	0.564608	0.550907	0.533653	0.525333	5.84828	0.104346	0.103538	0.103912	0.106156	0.106646	0.103583	0.0965427	0.0941998	0.0912496	0.089827	-0.161597	0.00208589	-0.182563	0.00163904
O54833	Csnk2a2	Casein kinase II subunit alpha'	3	94177.3	71553.4	91438.6	100479	82635.7	106649	126347	126092	151482	113115	0.492664	0.492052	0.488313	0.485575	0.461767	0.493998	0.47222	0.493641	0.508691	0.496187	4.88511	0.10085	0.100725	0.0999596	0.0993991	0.0945254	0.101123	0.0966653	0.10105	0.104131	0.101571	0.00440861	0.875018	0.0363598	0.358714
O54890	Itgb3	Integrin beta-3	5	66333.8	47528.6	71214.7	98243	91658.6	96018.4	155824	146791	168426	124703	0.428162	0.417757	0.442068	0.481205	0.481313	0.473614	0.514147	0.525282	0.531272	0.516247	4.81107	0.0889952	0.0868324	0.0918856	0.10002	0.100043	0.0984427	0.106867	0.109182	0.110427	0.107304	0.281501	7.42108e-05	0.124083	0.000364473
O54910	Nfkbie	NF-kappa-B inhibitor epsilon	3	105270	86317.7	91426.9	109631	103382	116398	137803	108513	126899	105489	0.515124	0.530403	0.488288	0.502874	0.505055	0.511647	0.489142	0.464257	0.473099	0.482312	4.9622	0.10381	0.106889	0.0984015	0.101341	0.10178	0.103109	0.0985735	0.0935587	0.0953405	0.0971972	-0.0989262	0.0371991	-0.0862749	0.00828501
O54931	Akap2	A-kinase anchor protein 2	29	4.49051e+06	3.83969e+06	4.44038e+06	7.67241e+06	7.71567e+06	7.57734e+06	1.08177e+07	9.97345e+06	1.10599e+07	8.98355e+06	2.31487	2.42127	2.29025	2.76964	2.83541	2.7339	2.87135	2.94621	2.94954	2.93555	27.068	0.0855204	0.0894514	0.0846109	0.102322	0.104751	0.101001	0.106079	0.108845	0.108968	0.108451	0.32128	3.54219e-05	0.0739398	0.00699103
O54940	Bnip2	BCL2/adenovirus E1B 19 kDa protein-interacting protein 2	4	311364	248809	334788	357711	353906	331533	580356	477001	577876	461554	0.795199	0.810134	0.818541	0.808583	0.826317	0.778755	0.876468	0.850343	0.880325	0.878632	8.3233	0.095539	0.0973333	0.0983434	0.0971469	0.0992776	0.0935633	0.105303	0.102164	0.105766	0.105563	0.109083	0.00148099	0.115507	0.00587243
O54941	Smarce1	SWI/SNF-related matrix-associated actin-dependent regulator of chromatin subfamily E member 1	9	837421	724904	812627	741076	726101	921139	1.06025e+06	993552	1.04724e+06	863357	1.1817	1.2427	1.16501	1.08334	1.10156	1.17356	1.11918	1.14775	1.12309	1.13324	11.4711	0.103016	0.108333	0.10156	0.0944406	0.0960288	0.102305	0.0975649	0.100056	0.0979058	0.0987908	-0.0809346	0.0247567	0.015322	0.641392
O54946	Dnajb6	DnaJ homolog subfamily B member 6	12	6.11426e+06	4.73786e+06	6.23167e+06	5.89747e+06	6.04935e+06	6.13492e+06	7.32374e+06	6.20851e+06	6.33933e+06	5.97534e+06	2.61937	2.6337	2.62099	2.49192	2.57243	2.51177	2.45115	2.42729	2.34825	2.48731	25.1642	0.104091	0.104661	0.104156	0.0990263	0.102226	0.0998152	0.0974062	0.0964581	0.0933172	0.0988435	-0.112396	0.00302133	-0.0566198	0.0633762
O54950	Prkag1	5'-AMP-activated protein kinase subunit gamma-1	9	4.16411e+06	2.51143e+06	4.49014e+06	4.91341e+06	4.85097e+06	4.39479e+06	6.1754e+06	4.33685e+06	5.51467e+06	3.78108e+06	2.24597	2.04303	2.30043	2.31576	2.35498	2.19705	2.2873	2.09621	2.21795	2.06523	22.1239	0.101518	0.0923451	0.103979	0.104672	0.106445	0.0993067	0.103386	0.0947485	0.100251	0.0933484	-0.0190793	0.762736	-0.080016	0.156512
O54967	Tnk2	Activated CDC42 kinase 1	6	82127.3	58974.4	80814.8	97399.9	87034.1	85031.4	134956	137345	131953	106247	0.466385	0.455424	0.464889	0.479543	0.471447	0.451071	0.485018	0.511193	0.480729	0.483717	4.74942	0.0981983	0.0958905	0.0978833	0.100969	0.0992642	0.0949741	0.102122	0.107633	0.101219	0.101848	0.0842851	0.0225769	0.0687868	0.0899214
O54984	Get3	ATPase GET3	4	154209	85959.8	175436	139718	107796	131561	159955	136177	187291	118337	0.600202	0.529522	0.6329	0.554315	0.513575	0.53742	0.519632	0.509412	0.554886	0.50537	5.45723	0.109983	0.0970313	0.115974	0.101574	0.094109	0.0984785	0.095219	0.0933462	0.101679	0.0926055	-0.166742	0.072204	-0.0351462	0.470293
O54988	Slk	STE20-like serine/threonine-protein kinase	35	2.44135e+06	1.75329e+06	2.30954e+06	5.27888e+06	5.02754e+06	4.79909e+06	6.26556e+06	5.47181e+06	6.07319e+06	4.92619e+06	1.81368	1.76943	1.76557	2.38345	2.3889	2.27604	2.30079	2.30515	2.30736	2.29963	21.61	0.0839277	0.0818802	0.0817016	0.110294	0.110546	0.105323	0.106469	0.106671	0.106773	0.106415	0.369545	3.47078e-07	-0.0283165	0.19786
O55013	Trappc3	Trafficking protein particle complex subunit 3	5	373087	245795	416185	382008	350304	356358	448934	390904	461235	320330	0.854914	0.806194	0.892607	0.830206	0.822941	0.801653	0.789771	0.783896	0.802667	0.757442	8.14229	0.104997	0.0990132	0.109626	0.101962	0.10107	0.0984554	0.0969962	0.0962746	0.09858	0.0930257	-0.118802	0.0346556	-0.062904	0.0496421
O55022	Pgrmc1	Membrane-associated progesterone receptor component 1	9	1.17345e+06	949243	1.25739e+06	1.33372e+06	1.1859e+06	1.29708e+06	1.69264e+06	1.73871e+06	1.83548e+06	1.53342e+06	1.35261	1.38426	1.38607	1.37169	1.34042	1.34634	1.35304	1.44273	1.41333	1.43119	13.8217	0.0978615	0.100151	0.100282	0.0992419	0.0969795	0.0974081	0.0978923	0.104382	0.102255	0.103547	0.036709	0.220521	0.0594342	0.0699518
O55023	Impa1	Inositol monophosphatase 1	15	9.18397e+06	7.10925e+06	9.00427e+06	8.9254e+06	8.42022e+06	9.93763e+06	1.1842e+07	1.12721e+07	1.12094e+07	1.04143e+07	3.08275	3.09799	3.0345	2.94311	2.93629	3.04821	2.97868	3.09737	2.96581	3.11725	30.302	0.101734	0.102237	0.100142	0.0971262	0.0969009	0.100594	0.0983	0.102217	0.0978753	0.102873	-0.0153983	0.538151	0.0305056	0.301044
O55028	Bckdk	[3-methyl-2-oxobutanoate dehydrogenase [lipoamide]] kinase, mitochondrial	12	2.2014e+06	1.64272e+06	2.33697e+06	1.95984e+06	1.66242e+06	2.09066e+06	2.75526e+06	2.34584e+06	2.6692e+06	2.03663e+06	1.74008	1.72391	1.77389	1.60098	1.53435	1.63063	1.64871	1.63062	1.64764	1.60613	16.5369	0.105224	0.104246	0.107268	0.0968124	0.0927834	0.0986052	0.0996984	0.0986045	0.0996338	0.0971236	-0.0962357	0.00119359	0.0403455	0.155375
O55029	Copb2	Coatomer subunit beta'	14	1.36662e+06	896718	1.48162e+06	1.1729e+06	933112	1.22423e+06	1.16341e+06	1.17026e+06	1.47256e+06	1.06714e+06	1.43771	1.35309	1.47962	1.3027	1.21784	1.31547	1.16214	1.22717	1.29137	1.23515	13.0223	0.110404	0.103906	0.113623	0.100036	0.0935196	0.101017	0.0892424	0.0942366	0.0991663	0.0948492	-0.211992	0.00734361	-0.0573744	0.277412
O55047	Tlk2	Serine/threonine-protein kinase tousled-like 2	6	536924	428725	546159	684207	627224	699250	928952	787495	932707	689255	0.989062	1.00717	0.994581	1.04915	1.0389	1.05068	1.06074	1.04373	1.07105	1.03413	10.3392	0.0956613	0.0974131	0.0961951	0.101473	0.100482	0.101621	0.102594	0.100949	0.103591	0.100021	0.0780315	0.00339765	0.008366	0.579294
O55055	Trdmt1	tRNA (cytosine(38)-C(5))-methyltransferase	5	435099	298238	436528	419826	394923	440219	464826	409808	391889	346938	0.909199	0.871051	0.909725	0.862286	0.863374	0.872609	0.800995	0.799175	0.750845	0.782404	8.42166	0.10796	0.10343	0.108022	0.102389	0.102518	0.103615	0.0951112	0.0948952	0.0891564	0.0929038	-0.195078	0.00147087	-0.145312	0.00251996
O55091	Impact	Protein IMPACT	17	4.5249e+06	3.49324e+06	4.24955e+06	5.3483e+06	5.28414e+06	5.47897e+06	7.19052e+06	6.33409e+06	7.01964e+06	5.82303e+06	2.32195	2.33138	2.25055	2.39599	2.43695	2.40033	2.43296	2.44724	2.44838	2.46135	23.9271	0.0970428	0.0974367	0.0940588	0.100137	0.101849	0.100318	0.101682	0.102279	0.102327	0.102869	0.0890208	0.0014453	0.021643	0.0366645
O55098	Stk10	Serine/threonine-protein kinase 10	11	313353	234416	292288	447235	428760	433201	662786	596492	674503	517831	0.797229	0.791049	0.775486	0.884467	0.892241	0.866999	0.924982	0.9317	0.937885	0.920685	8.72272	0.0913968	0.0906883	0.0889041	0.101398	0.102289	0.0993955	0.106043	0.106813	0.107522	0.10555	0.237399	6.40796e-06	0.0759282	0.00167277
O55106	Strn	Striatin	16	723409	536000	790962	853156	767947	836254	1.09916e+06	901010	992356	778863	1.11445	1.10131	1.15254	1.14638	1.12653	1.1289	1.13566	1.10279	1.0986	1.08679	11.1939	0.0995584	0.0983842	0.102961	0.102411	0.100637	0.100849	0.101453	0.0985165	0.098142	0.0970875	-0.0216847	0.388551	-0.0361897	0.091671
O55125	Nipsnap1	Protein NipSnap homolog 1	4	825227	670787	822226	733319	650149	782562	842494	786994	884501	767471	1.17479	1.20472	1.17046	1.07877	1.05393	1.09923	1.01953	1.04346	1.04802	1.08031	10.9732	0.107059	0.109787	0.106666	0.0983096	0.0960457	0.100174	0.0929106	0.0950914	0.0955071	0.0984493	-0.175631	0.000621366	-0.0401255	0.170329
O55126	Nipsnap2	Protein NipSnap homolog 2	6	508965	349479	566465	482731	512143	515648	588749	481814	622485	429984	0.96811	0.928097	1.00914	0.912016	0.957981	0.929787	0.881587	0.853839	0.907553	0.853697	9.20181	0.105209	0.10086	0.109667	0.0991128	0.104108	0.101044	0.0958059	0.0927904	0.0986277	0.0927749	-0.147389	0.0122338	-0.0945425	0.0267063
O55128	Sap18	Histone deacetylase complex subunit SAP18	10	3.49555e+06	2.70494e+06	3.70421e+06	3.79721e+06	3.69831e+06	3.72465e+06	4.23014e+06	3.44264e+06	3.45358e+06	3.03809e+06	2.09398	2.10462	2.13083	2.08807	2.11276	2.05591	1.96188	1.90741	1.83103	1.88955	20.176	0.103786	0.104313	0.105612	0.103493	0.104716	0.101899	0.0972379	0.0945386	0.0907525	0.0936533	-0.153436	0.0016917	-0.136723	0.0033535
O55131	Septin7	Septin-7	24	6.18866e+06	4.92001e+06	6.6208e+06	8.8898e+06	8.12841e+06	8.77658e+06	1.07938e+07	1.00355e+07	1.11392e+07	9.02792e+06	2.63208	2.67376	2.68495	2.93839	2.89514	2.89995	2.86878	2.95368	2.9582	2.94144	28.4464	0.0925279	0.0939929	0.0943862	0.103296	0.101776	0.101944	0.100849	0.103833	0.103992	0.103403	0.137726	0.000201942	0.00948466	0.51343
O55137	Acot1	Acyl-coenzyme A thioesterase 1	0	412616	270713	366598	430237	309866	403211	423263	492011	435211	446931	0.890089	0.83795	0.848654	0.87081	0.783534	0.842393	0.771131	0.86118	0.783797	0.867212	8.35675	0.106511	0.100272	0.101553	0.104204	0.0937606	0.100804	0.0922764	0.103052	0.0937921	0.103774	-0.0669584	0.292914	-0.0205767	0.762937
O55142	Rpl35a	60S ribosomal protein L35a	14	3.9344e+07	3.01919e+07	3.5754e+07	4.08508e+07	3.8695e+07	4.40331e+07	4.90391e+07	4.05014e+07	4.26077e+07	3.67557e+07	5.51972	5.52545	5.25356	5.42123	5.40466	5.53978	5.30098	5.22436	5.12496	5.20391	53.5186	0.103136	0.103243	0.0981633	0.101296	0.100986	0.103511	0.0990493	0.0976177	0.0957604	0.0972355	-0.0591643	0.0521363	-0.0653877	0.0075196
O55143	Atp2a2	Sarcoplasmic/endoplasmic reticulum calcium ATPase 2	29	2.44183e+07	1.83085e+07	2.50668e+07	2.69384e+07	2.64754e+07	2.72778e+07	3.38455e+07	2.81356e+07	3.03312e+07	2.60767e+07	4.56008	4.52326	4.56109	4.58644	4.64338	4.57121	4.56069	4.50158	4.45892	4.5264	45.4931	0.100237	0.0994275	0.100259	0.100816	0.102068	0.100481	0.10025	0.0989509	0.0980132	0.0994965	-0.0115816	0.243225	-0.0280231	0.0371524
O55176	Pja1	E3 ubiquitin-protein ligase Praja-1	7	214359	198860	212026	241692	237251	248393	325973	285704	311944	251673	0.684801	0.740662	0.682465	0.690785	0.704149	0.693556	0.693611	0.689615	0.683851	0.686718	6.95021	0.0985294	0.106567	0.0981934	0.0993904	0.101313	0.0997892	0.0997971	0.0992222	0.0983928	0.0988054	-0.0284214	0.424129	-0.0160468	0.125632
O55187	Cbx4	E3 SUMO-protein ligase CBX4	8	396071	319584	374195	365029	332496	399414	457892	416640	455371	357996	0.875624	0.895478	0.855611	0.815185	0.805943	0.839201	0.796126	0.804595	0.798471	0.792443	8.27868	0.105769	0.108167	0.103351	0.098468	0.0973516	0.101369	0.0961659	0.0971888	0.0964491	0.095721	-0.133773	0.000500938	-0.0394054	0.0519427
O55201	Supt5h	Transcription elongation factor SPT5	15	1.07481e+06	772054	972474	1.02933e+06	851308	993856	1.3611e+06	1.15035e+06	1.51904e+06	1.03802e+06	1.30588	1.27443	1.25132	1.23615	1.17394	1.20989	1.23853	1.2186	1.30792	1.22134	12.438	0.104991	0.102463	0.100605	0.099385	0.0943837	0.0972738	0.0995759	0.0979736	0.105155	0.0981942	-0.0353837	0.318262	0.0466956	0.222391
O55222	Ilk	Integrin-linked protein kinase	12	3.08151e+06	2.6202e+06	3.20827e+06	3.06826e+06	2.95465e+06	3.0406e+06	3.95251e+06	3.48322e+06	3.67973e+06	3.26002e+06	1.99091	2.07799	2.01234	1.91676	1.93128	1.89513	1.90859	1.91657	1.87922	1.94447	19.4733	0.102238	0.10671	0.103339	0.0984304	0.0991761	0.0973195	0.0980107	0.0984207	0.0965028	0.0998533	-0.0840258	0.00783096	-0.00170462	0.905795
O55234	Psmb5	Proteasome subunit beta type-5	12	2.13697e+06	1.41549e+06	2.25883e+06	1.73557e+06	1.13316e+06	1.91314e+06	1.73699e+06	2.01378e+06	2.47245e+06	1.69031e+06	1.71951	1.62423	1.75004	1.52472	1.31624	1.57358	1.36731	1.532	1.59676	1.48898	15.4934	0.110984	0.104834	0.112954	0.0984112	0.0849552	0.101565	0.0882511	0.0988808	0.103061	0.0961041	-0.183992	0.031687	0.0260471	0.776397
O55236	Rngtt	mRNA-capping enzyme	12	1.87342e+06	1.54784e+06	1.99319e+06	1.79027e+06	1.7906e+06	1.87675e+06	2.37506e+06	1.9989e+06	2.09924e+06	1.80884e+06	1.63124	1.68336	1.66503	1.54384	1.58063	1.5615	1.55233	1.52736	1.49324	1.53055	15.7691	0.103446	0.106751	0.105588	0.0979029	0.100236	0.0990229	0.0984413	0.0968578	0.0946941	0.0970603	-0.121462	0.000991584	-0.0338262	0.0877532
O55239	Nnmt	Nicotinamide N-methyltransferase	3	134017	80465	122411	121811	109577	121257	176533	170303	224515	124537	0.567406	0.515711	0.548434	0.524607	0.516952	0.520114	0.540841	0.558169	0.597659	0.515968	5.40586	0.104961	0.0953985	0.101452	0.0970441	0.095628	0.0962129	0.100047	0.103253	0.110558	0.095446	0.0235409	0.721998	0.0855968	0.166511
O70126	Aurkb	Aurora kinase B	2	162620	125057	177371	127929	112379	158326	158607	123785	151014	132542	0.6131	0.615213	0.63567	0.535034	0.5222	0.578881	0.517852	0.489929	0.508047	0.529195	5.54512	0.110566	0.110947	0.114636	0.0964874	0.0941728	0.104395	0.0933888	0.0883532	0.0916206	0.0954343	-0.281693	0.000277735	-0.0923642	0.105328
O70133	Dhx9	ATP-dependent RNA helicase A	35	7.08721e+06	5.63612e+06	7.49573e+06	7.12468e+06	6.58405e+06	6.80171e+06	8.72523e+06	7.80197e+06	7.89705e+06	7.24365e+06	2.7789	2.82314	2.82092	2.68847	2.66109	2.61795	2.63158	2.66487	2.5694	2.68967	26.946	0.103129	0.10477	0.104688	0.0997725	0.0987566	0.0971556	0.0976611	0.0988966	0.0953537	0.0998172	-0.089614	0.00420227	-0.00936812	0.648387
O70152	Dpm1	Dolichol-phosphate mannosyltransferase subunit 1	12	5.39199e+06	4.31326e+06	5.9111e+06	5.40568e+06	5.23817e+06	5.28621e+06	6.58231e+06	5.75869e+06	6.34733e+06	5.4478e+06	2.49079	2.5366	2.56647	2.40628	2.42845	2.36607	2.34728	2.35381	2.34946	2.39563	24.2408	0.102752	0.104642	0.105874	0.0992655	0.10018	0.0976069	0.0968317	0.0971008	0.0969216	0.098826	-0.100082	0.000667804	-0.0234322	0.116114
O70161	Pip5k1c	Phosphatidylinositol 4-phosphate 5-kinase type-1 gamma	6	94466.5	77740.5	105356	119091	105528	118201	125352	112587	133593	102120	0.493269	0.508652	0.516641	0.51987	0.509223	0.514814	0.470709	0.471304	0.483166	0.475992	4.96364	0.0993764	0.102476	0.104085	0.104736	0.102591	0.103717	0.0948314	0.0949513	0.0973411	0.0958957	-0.090667	0.00544167	-0.114763	0.000264689
O70194	Eif3d	Eukaryotic translation initiation factor 3 subunit D	21	7.64266e+06	5.92111e+06	7.51988e+06	7.61151e+06	7.20456e+06	7.6537e+06	9.35483e+06	8.05445e+06	8.78432e+06	7.68943e+06	2.86414	2.87942	2.82453	2.76079	2.75872	2.74493	2.70701	2.69978	2.68395	2.75575	27.679	0.103477	0.104029	0.102046	0.099743	0.0996684	0.09917	0.0978002	0.097539	0.096967	0.0995609	-0.0748755	0.00150328	-0.0228626	0.069898
O70230	Znf143	Zinc finger protein 143	12	3.04468e+06	2.66494e+06	3.04536e+06	3.03796e+06	2.71659e+06	3.10698e+06	3.7337e+06	3.11594e+06	3.4096e+06	2.97517e+06	1.98135	2.09211	1.97103	1.90914	1.86746	1.91162	1.865	1.83124	1.82144	1.87355	19.1239	0.103606	0.109397	0.103066	0.0998297	0.0976503	0.0999598	0.0975218	0.0957565	0.0952439	0.0979689	-0.124417	0.0048025	-0.037219	0.0542354
O70251	Eef1b	Elongation factor 1-beta	6	2.04365e+06	1.43137e+06	1.94646e+06	2.33079e+06	1.67816e+06	2.37727e+06	2.48763e+06	2.17076e+06	2.39038e+06	1.95517e+06	1.68905	1.63149	1.64938	1.71641	1.54015	1.7169	1.58176	1.57973	1.57483	1.57971	16.2594	0.103881	0.100341	0.101441	0.105564	0.0947236	0.105595	0.097283	0.0971579	0.0968567	0.0971565	-0.0690898	0.00261674	-0.0684077	0.178128
O70252	Hmox2	Heme oxygenase 2	14	1.01297e+06	576362	912714	3.43848e+06	3.61607e+06	2.94349e+06	4.2574e+06	3.39882e+06	3.80614e+06	2.9187e+06	1.27527	1.13377	1.22013	2.00649	2.09384	1.8706	1.96699	1.89745	1.90541	1.85902	17.229	0.0740188	0.0658059	0.0708185	0.11646	0.12153	0.108573	0.114168	0.110132	0.110593	0.107901	0.658188	2.98751e-05	-0.0602681	0.232643
O70293	Grk6	G protein-coupled receptor kinase 6	9	454510	398771	492619	477268	449229	503057	654389	576031	660408	551408	0.925227	0.978407	0.954566	0.907857	0.909043	0.920609	0.92021	0.918503	0.929807	0.944492	9.30872	0.0993936	0.105107	0.102545	0.0975276	0.0976549	0.0988975	0.0988546	0.0986712	0.0998856	0.101463	-0.0372666	0.156508	0.0246287	0.0988036
O70305	Atxn2	Ataxin-2	29	2.26927e+06	1.82173e+06	2.30433e+06	3.31052e+06	3.32276e+06	3.31731e+06	4.31056e+06	3.70401e+06	4.12658e+06	3.36564e+06	1.76137	1.79675	1.76399	1.97616	2.02417	1.96254	1.97692	1.96533	1.96955	1.96983	19.1666	0.0918978	0.0937437	0.0920344	0.103105	0.105609	0.102394	0.103144	0.102539	0.10276	0.102774	0.151516	7.54032e-06	-0.0124274	0.329106
O70306	Tbx15	T-box transcription factor TBX15	6	492761	388224	552042	530300	524684	500646	716315	580093	655763	526929	0.95565	0.967971	0.998832	0.947098	0.967298	0.918836	0.954588	0.921144	0.927123	0.927224	9.48576	0.100746	0.102045	0.105298	0.0998441	0.101974	0.0968647	0.100634	0.0971081	0.0977383	0.097749	-0.0629001	0.0297423	-0.0180978	0.45914
O70309	Itgb5	Integrin beta-5	16	459029	358841	450144	885911	696957	876925	1.31545e+06	1.41722e+06	1.32856e+06	1.23487e+06	0.9289	0.937965	0.920914	1.16386	1.08365	1.15062	1.2215	1.32707	1.23806	1.31064	11.2832	0.082326	0.0831295	0.0816182	0.10315	0.0960414	0.101976	0.108259	0.117615	0.109727	0.116159	0.454702	5.25231e-05	0.16974	0.0119865
O70310	Nmt1	Glycylpeptide N-tetradecanoyltransferase 1	7	755287	504599	788355	860538	731404	884116	1.00978e+06	966100	1.16915e+06	939396	1.13386	1.07502	1.15103	1.15035	1.10477	1.15439	1.09725	1.13468	1.17491	1.17279	11.3491	0.0999078	0.0947237	0.101421	0.101361	0.0973446	0.101717	0.0966824	0.0999801	0.103525	0.103338	0.031823	0.431884	0.0103487	0.762454
O70311	Nmt2	Glycylpeptide N-tetradecanoyltransferase 2	7	304017	253686	347041	368780	368243	361276	458682	422191	407782	394521	0.787633	0.81645	0.830337	0.818539	0.839549	0.806074	0.796683	0.808959	0.763172	0.824353	8.09175	0.0973378	0.100899	0.102615	0.101157	0.103754	0.0996168	0.0984562	0.0999733	0.0943149	0.101876	-0.0238595	0.511148	-0.0415241	0.244282
O70318	Epb41l2	Band 4.1-like protein 2	67	4.05116e+07	3.10899e+07	4.30152e+07	3.97605e+07	3.90767e+07	4.21627e+07	4.71227e+07	3.94258e+07	4.3049e+07	3.55743e+07	5.58473	5.59062	5.65476	5.36265	5.42592	5.44412	5.21595	5.1672	5.14664	5.13528	53.7279	0.103945	0.104054	0.105248	0.0998113	0.100989	0.101328	0.097081	0.0961735	0.0957909	0.0955794	-0.118891	1.93937e-05	-0.0667406	0.000419884
O70325	Gpx4	Phospholipid hydroperoxide glutathione peroxidase	5	355856	352360	403401	301155	297553	351526	519457	478255	604246	434299	0.838881	0.93115	0.881592	0.754584	0.770926	0.797273	0.837927	0.851255	0.896564	0.857167	8.41732	0.0996613	0.110623	0.104735	0.0896466	0.0915881	0.0947181	0.0995479	0.101131	0.106514	0.101834	-0.0374307	0.433778	0.152651	0.00463322
O70338	Rnaseh1	Ribonuclease H1	5	248175	193571	269317	266695	250014	268652	300932	243687	257141	219730	0.726164	0.732717	0.750629	0.718642	0.719066	0.715726	0.671483	0.646204	0.631817	0.649869	6.96232	0.104299	0.10524	0.107813	0.103219	0.10328	0.1028	0.0964453	0.0928146	0.0907481	0.0933409	-0.180802	0.000725743	-0.143853	0.00113447
O70378	Emc8	ER membrane protein complex subunit 8	7	1.17641e+06	911096	1.07533e+06	1.05917e+06	959864	1.15153e+06	1.46959e+06	1.12328e+06	1.31119e+06	1.05656e+06	1.35398	1.36173	1.30241	1.25042	1.23169	1.28354	1.27766	1.20679	1.23141	1.23016	12.7298	0.106363	0.106972	0.102312	0.0982276	0.0967562	0.10083	0.100368	0.0948007	0.0967346	0.0966364	-0.115315	0.00729404	-0.0217648	0.42412
O70400	Pdlim1	PDZ and LIM domain protein 1	4	68894.8	38579	62218.3	69234.6	46350.9	57504.4	94613	71652.9	93176	61320.5	0.434705	0.384302	0.418933	0.418114	0.366408	0.385541	0.419943	0.391817	0.416868	0.386892	4.02352	0.108041	0.0955138	0.104121	0.103917	0.0910665	0.0958218	0.104372	0.0973817	0.103608	0.0961575	-0.0300256	0.619688	0.0515624	0.419347
O70405	Ulk1	Serine/threonine-protein kinase ULK1	8	210960	171835	208430	289776	312165	310205	397139	378484	392262	310777	0.680432	0.698618	0.677835	0.743001	0.785855	0.758249	0.751458	0.773618	0.751137	0.74818	7.36838	0.0923448	0.0948129	0.0919924	0.100836	0.106652	0.102906	0.101984	0.104992	0.101941	0.101539	0.141148	0.000471184	-0.0116555	0.64478
O70422	Gtf2h4	General transcription factor IIH subunit 4	4	425977	338522	429374	479360	459185	487854	618484	465248	540969	400532	0.901519	0.916344	0.903761	0.909453	0.91705	0.909341	0.899385	0.841715	0.856845	0.829433	8.88485	0.101467	0.103136	0.101719	0.10236	0.103215	0.102347	0.101227	0.094736	0.0964389	0.0933537	-0.0830382	0.0424432	-0.0905824	0.030291
O70433	Fhl2	Four and a half LIM domains protein 2	17	2.57067e+06	1.93689e+06	2.33601e+06	2.46694e+06	2.45885e+06	3.06968e+06	3.86342e+06	3.81321e+06	3.79525e+06	3.11749e+06	1.85155	1.84136	1.7736	1.75599	1.79445	1.90238	1.89102	1.98881	1.90317	1.90947	18.6118	0.0994825	0.098935	0.0952943	0.0943482	0.0964148	0.102214	0.101603	0.106857	0.102256	0.102594	0.0777674	0.0282177	0.0819492	0.0654398
O70435	Psma3	Proteasome subunit alpha type-3	12	3.86212e+06	2.36519e+06	3.71905e+06	3.4588e+06	2.70704e+06	3.49041e+06	3.55362e+06	3.183e+06	3.85064e+06	2.74926e+06	2.17928	1.99458	2.13422	2.01124	1.86483	2.00301	1.82798	1.84725	1.9145	1.81438	19.5913	0.111237	0.10181	0.108937	0.10266	0.0951867	0.10224	0.0933056	0.0942893	0.097722	0.0926119	-0.183197	0.00485792	-0.0817498	0.071855
O70458	Osmr	Oncostatin-M-specific receptor subunit beta	4	63465.4	43989	58671.6	97404.8	96572.3	98357.1	122774	97316.8	116620	90705	0.420651	0.405019	0.409259	0.479552	0.491474	0.47821	0.466757	0.444046	0.45701	0.453608	4.50559	0.0933621	0.0898927	0.0908338	0.106435	0.109081	0.106137	0.103595	0.0985545	0.101432	0.100677	0.145553	0.00124791	-0.0853873	0.00872276
O70472	Tmem131	Transmembrane protein 131	14	687359	586683	684483	1.15332e+06	1.12662e+06	1.12788e+06	1.43202e+06	1.20619e+06	1.32351e+06	1.12117e+06	1.09187	1.14185	1.08809	1.29392	1.3132	1.2729	1.26431	1.24244	1.23614	1.26019	12.2049	0.089462	0.0935564	0.0891517	0.106017	0.107596	0.104294	0.10359	0.101798	0.101282	0.103253	0.176093	0.000387957	-0.0482354	0.0198012
O70475	Ugdh	UDP-glucose 6-dehydrogenase	25	1.37195e+07	9.63708e+06	1.38886e+07	1.23606e+07	1.16626e+07	1.25908e+07	1.37815e+07	1.13293e+07	1.2842e+07	1.01891e+07	3.62016	3.49898	3.60578	3.35428	3.34499	3.35187	3.1677	3.10378	3.13569	3.08968	33.2729	0.108802	0.10516	0.10837	0.100811	0.100532	0.100739	0.0952037	0.0932825	0.0942414	0.0928587	-0.194341	6.83713e-05	-0.100898	0.000130995
O70481	Ubr1	E3 ubiquitin-protein ligase UBR1	20	2.07811e+06	1.68122e+06	2.0759e+06	2.31708e+06	2.24918e+06	2.4457e+06	3.14751e+06	2.7393e+06	3.09984e+06	2.48753e+06	1.70039	1.73996	1.69219	1.71235	1.73159	1.73657	1.74017	1.73731	1.75174	1.74211	17.2844	0.0983773	0.100667	0.0979029	0.099069	0.100183	0.10047	0.100679	0.100513	0.101348	0.100791	0.0268207	0.0557531	0.0133209	0.0774874
O70492	Snx3	Sorting nexin-3	5	528342	501077	561729	499763	451916	543145	620239	547305	664721	539284	0.982702	1.07202	1.00577	0.924805	0.911214	0.949376	0.900419	0.899497	0.93229	0.935998	9.51409	0.103289	0.112677	0.105714	0.0972038	0.0957752	0.0997863	0.0946406	0.0945437	0.0979904	0.0983802	-0.152997	0.00846339	-0.0178903	0.479666
O70493	Snx12	Sorting nexin-12	6	1.09385e+06	893074	1.78083e+06	1.0525e+06	941592	1.17056e+06	1.39566e+06	1.25823e+06	1.48913e+06	1.11398e+06	1.3151	1.35089	1.59201	1.24725	1.22225	1.29202	1.25119	1.26407	1.2973	1.2569	13.089	0.100474	0.103208	0.12163	0.0952899	0.0933802	0.0987102	0.0955909	0.0965754	0.0991141	0.0960272	-0.158288	0.0835636	0.0157192	0.540744
O70494	Sp3	Transcription factor Sp3	9	1.82985e+06	1.55844e+06	1.95724e+06	1.98671e+06	1.90449e+06	2.10036e+06	2.20077e+06	1.92779e+06	1.90901e+06	1.89855e+06	1.61594	1.68796	1.65301	1.60976	1.62011	1.63366	1.50507	1.50491	1.43625	1.56095	15.8276	0.102096	0.106647	0.104438	0.101706	0.102359	0.103216	0.0950914	0.0950814	0.0907434	0.0986221	-0.138189	0.00843344	-0.110951	0.0132692
O70496	Clcn7	H(+)/Cl(-) exchange transporter 7	13	2.09064e+06	2.18151e+06	2.53806e+06	2.14785e+06	2.09176e+06	2.23035e+06	2.63107e+06	2.88834e+06	2.8635e+06	2.68806e+06	1.70449	1.9311	1.83314	1.66098	1.68205	1.67351	1.61815	1.77534	1.69575	1.79786	17.3724	0.0981149	0.111159	0.10552	0.0956103	0.0968235	0.0963317	0.0931449	0.102193	0.097612	0.10349	-0.0816964	0.230479	0.0409514	0.365276
O70503	Hsd17b12	Very-long-chain 3-oxoacyl-CoA reductase	16	1.35349e+07	1.05856e+07	1.35978e+07	1.32329e+07	1.31567e+07	1.4173e+07	1.63492e+07	1.37034e+07	1.45874e+07	1.3478e+07	3.60058	3.63291	3.57553	3.44741	3.51025	3.51495	3.39503	3.35478	3.30373	3.46163	34.7968	0.103474	0.104404	0.102755	0.0990726	0.100879	0.101014	0.0975674	0.0964105	0.0949434	0.0994813	-0.0928733	0.00334763	-0.0472329	0.0505446
O70546	Kdm6a	Lysine-specific demethylase 6A	4	111867	95641.8	115994	127423	129378	133263	162079	150298	142285	127432	0.527815	0.552624	0.536805	0.534183	0.552472	0.5402	0.522421	0.530376	0.495805	0.520809	5.31351	0.0993345	0.104004	0.101026	0.100533	0.103975	0.101665	0.0983194	0.0998165	0.0933103	0.0980159	-0.0595537	0.10176	-0.0682214	0.0568855
O70551	Srpk1	SRSF protein kinase 1	15	2.02195e+06	1.611e+06	1.87445e+06	2.39292e+06	2.31395e+06	2.41581e+06	2.92802e+06	2.34974e+06	2.35127e+06	2.09385e+06	1.68184	1.71051	1.62481	1.73464	1.75137	1.72802	1.68988	1.63172	1.56423	1.62431	16.7414	0.10046	0.102173	0.097054	0.103614	0.104614	0.103219	0.100941	0.0974666	0.0934349	0.0970241	-0.0394319	0.280183	-0.0952642	0.0177331
O70572	Smpd2	Sphingomyelin phosphodiesterase 2	10	893667	694306	859630	1.24154e+06	1.25788e+06	1.26958e+06	1.71505e+06	1.46308e+06	1.6006e+06	1.37763e+06	1.21287	1.22144	1.19137	1.3328	1.37239	1.33481	1.36027	1.34446	1.33624	1.37022	13.0769	0.0927489	0.093405	0.0911054	0.10192	0.104948	0.102074	0.104021	0.102812	0.102183	0.104782	0.162664	6.16091e-05	0.00661218	0.67789
O70579	Slc25a17	Peroxisomal membrane protein PMP34	2	353539	185697	306995	339888	334233	316730	389841	332844	371008	231681	0.83669	0.720643	0.790787	0.792155	0.807625	0.764609	0.745826	0.734035	0.734191	0.664007	7.59057	0.110228	0.0949393	0.10418	0.10436	0.106398	0.100732	0.0982569	0.0967035	0.0967241	0.0874779	-0.120246	0.144278	-0.132554	0.0438511
O70583	Mid1	E3 ubiquitin-protein ligase Midline-1	12	1.15595e+06	1.00583e+06	1.24527e+06	1.30767e+06	1.25502e+06	1.32459e+06	1.76085e+06	1.44338e+06	1.75509e+06	1.30963e+06	1.3445	1.4167	1.38074	1.36086	1.37114	1.35773	1.37489	1.33703	1.38764	1.34232	13.6736	0.0983283	0.103609	0.100979	0.0995252	0.100277	0.0992961	0.100551	0.0977823	0.101483	0.0981691	-0.0210856	0.418088	-0.00310449	0.85262
O70585	Dtnb	Dystrobrevin beta	4	148199	122593	147652	146631	138457	152959	315060	270371	388523	257188	0.590724	0.610334	0.590923	0.565171	0.567668	0.570924	0.684096	0.67424	0.748196	0.692794	6.29507	0.0938392	0.0969542	0.0938708	0.0897799	0.0901766	0.0906939	0.108672	0.107106	0.118854	0.110053	0.227475	0.00282557	0.300148	0.000649024
O70589	Cask	Peripheral plasma membrane protein CASK	20	1.24795e+06	979708	1.22424e+06	1.62672e+06	1.48872e+06	1.67714e+06	2.42937e+06	2.33144e+06	2.50846e+06	2.08133e+06	1.38636	1.40187	1.37141	1.48557	1.46809	1.4926	1.56663	1.62652	1.60625	1.62036	15.0256	0.0922663	0.0932982	0.0912712	0.0988689	0.0977053	0.0993368	0.104264	0.108249	0.1069	0.10784	0.210928	4.92347e-05	0.114772	0.000724101
O70591	Pfdn2	Prefoldin subunit 2	3	227557	147164	209307	317578	307574	335116	472174	371195	525224	319580	0.701379	0.656612	0.678968	0.770848	0.78121	0.782122	0.806107	0.767494	0.84654	0.75672	7.548	0.0929225	0.0869916	0.0899534	0.102126	0.103499	0.10362	0.106797	0.101682	0.112154	0.100254	0.225256	0.00596195	0.0282669	0.547808
O88196	Ttc3	E3 ubiquitin-protein ligase TTC3	10	114125	76441.7	107950	261614	266948	239710	342787	285408	329898	249977	0.532053	0.505235	0.521667	0.713112	0.738168	0.683722	0.707908	0.689324	0.699708	0.684835	6.47573	0.0821611	0.0780197	0.0805573	0.110121	0.11399	0.105582	0.109317	0.106447	0.108051	0.105754	0.420595	7.55239e-06	-0.0326826	0.320058
O88207	Col5a1	Collagen alpha-1(V) chain	17	483982	305809	342548	1.88047e+06	1.56841e+06	1.65044e+06	2.21248e+06	2.14896e+06	2.60548e+06	1.7468e+06	0.948796	0.879831	0.826041	1.57462	1.49903	1.48302	1.50831	1.57322	1.63141	1.509	13.4333	0.0706302	0.0654963	0.0614921	0.117218	0.111591	0.110399	0.112282	0.117114	0.121445	0.112333	0.815342	3.2989e-05	0.0340683	0.423932
O88271	Cfdp1	Craniofacial development protein 1	2	37062.1	23779.5	36317.6	26773	17090.8	27074.5	22941.5	23489.1	36070.3	22316.3	0.339149	0.31666	0.338132	0.285484	0.245823	0.284961	0.236365	0.248373	0.282597	0.25657	2.83411	0.119667	0.111732	0.119308	0.100731	0.0867372	0.100547	0.0834	0.0876368	0.0997127	0.0905293	-0.374574	0.00301736	-0.087691	0.363943
O88286	Wiz	Protein Wiz	5	79317.6	76384.4	77545.6	94929.8	93641.3	99866.8	134226	136429	154717	125410	0.45993	0.505083	0.45731	0.474621	0.485451	0.481143	0.483951	0.509796	0.513113	0.517434	4.88783	0.0940969	0.103335	0.093561	0.0971026	0.0993184	0.0984368	0.0990114	0.104299	0.104978	0.105862	0.0951551	0.0968685	0.0746686	0.0393801
O88291	Znf326	DBIRD complex subunit ZNF326	10	687568	617928	763302	750548	721809	734417	970650	883856	867455	864136	1.09201	1.1658	1.13633	1.08888	1.09895	1.07157	1.0798	1.09416	1.0397	1.13366	11.0009	0.0992657	0.105973	0.103295	0.0989814	0.0998968	0.0974081	0.0981563	0.0994611	0.0945107	0.103052	-0.0581263	0.188385	-0.000132233	0.99684
O88342	Wdr1	WD repeat-containing protein 1	16	3.18176e+06	2.11551e+06	3.39862e+06	2.36033e+06	1.64291e+06	2.83629e+06	2.64543e+06	2.9593e+06	3.69156e+06	2.60395e+06	2.01659	1.90751	2.05904	1.72511	1.52713	1.84296	1.62172	1.79304	1.8817	1.77479	18.1496	0.11111	0.105099	0.113448	0.0950496	0.0841411	0.101543	0.0893533	0.0987923	0.103677	0.0977867	-0.17529	0.0323661	0.06006	0.511244
O88351	Ikbkb	Inhibitor of nuclear factor kappa-B kinase subunit beta	22	1.87588e+06	1.43131e+06	1.97722e+06	2.06312e+06	2.02774e+06	2.04005e+06	2.78361e+06	2.31357e+06	2.5248e+06	2.09722e+06	1.6321	1.63147	1.6597	1.63434	1.66127	1.61467	1.65557	1.62141	1.61053	1.62538	16.3464	0.0998444	0.0998056	0.101533	0.0999818	0.101629	0.0987782	0.10128	0.0991904	0.0985246	0.0994331	-0.0113885	0.392157	-0.00752585	0.617709
O88379	Baz1a	Bromodomain adjacent to zinc finger domain protein 1A	12	402269	295506	401320	472290	428594	494261	599113	444410	497304	408138	0.881084	0.867849	0.879779	0.904043	0.892102	0.914115	0.88785	0.826097	0.827809	0.835799	8.71653	0.101082	0.0995637	0.100932	0.103716	0.102346	0.104871	0.101858	0.0947737	0.0949701	0.0958866	-0.0540181	0.128704	-0.0980551	0.0231877
O88384	Vti1b	Vesicle transport through interaction with t-SNAREs homolog 1B	9	485907	506119	461471	495090	366333	475511	668096	803852	746906	696495	0.950305	1.07632	0.930069	0.921323	0.837804	0.900037	0.927981	1.05254	0.977887	1.03853	9.6128	0.0988583	0.111967	0.0967532	0.0958434	0.0871551	0.093629	0.096536	0.109493	0.101728	0.108037	0.0210891	0.787094	0.172242	0.0357587
O88393	Tgfbr3	Transforming growth factor beta receptor type 3	5	549995	435652	596709	1.01088e+06	991218	961475	1.25284e+06	1.1595e+06	1.29456e+06	998059	0.998633	1.01365	1.03025	1.2272	1.24763	1.19391	1.19758	1.22255	1.22499	1.20201	11.5584	0.0863989	0.0876984	0.0891341	0.106174	0.107941	0.103294	0.103611	0.105771	0.105983	0.103995	0.256863	1.11388e-05	-0.0130281	0.50973
O88413	Tulp3	Tubby-related protein 3	8	497560	392248	458890	559860	503717	526221	1.21243e+06	994567	1.2665e+06	945455	0.959366	0.971973	0.927995	0.967957	0.951645	0.937392	1.18175	1.14823	1.21404	1.17585	10.4362	0.0919267	0.0931347	0.0889207	0.0927499	0.0911868	0.0898212	0.113236	0.110024	0.11633	0.112671	0.308024	7.05562e-05	0.309056	3.66453e-05
O88441	Mtx2	Metaxin-2	2	189531	140181	202745	200371	192428	177693	226627	203264	216815	163381	0.651867	0.643964	0.670415	0.640679	0.647565	0.606321	0.598517	0.60003	0.589176	0.576146	6.22468	0.104723	0.103453	0.107703	0.102926	0.104032	0.0974059	0.0961522	0.0963953	0.0946516	0.0925583	-0.149314	0.000945553	-0.0953464	0.0226623
O88447	Klc1	Kinesin light chain 1	8	737698	576478	807389	1.30946e+06	1.26455e+06	1.27596e+06	1.96474e+06	1.74414e+06	2.12893e+06	1.80399e+06	1.12321	1.13386	1.16201	1.36161	1.3753	1.3375	1.43738	1.44458	1.50186	1.52888	13.4062	0.0837832	0.0845772	0.0866772	0.101566	0.102587	0.0997675	0.107217	0.107754	0.112027	0.114043	0.374829	4.44341e-05	0.121793	0.00677216
O88448	Klc2	Kinesin light chain 2	6	281763	197036	266214	493408	421846	466175	649786	541605	664816	483709	0.764022	0.737936	0.747174	0.920064	0.886456	0.892903	0.917579	0.895656	0.932344	0.895532	8.58967	0.0889466	0.0859097	0.0869852	0.107113	0.1032	0.103951	0.106824	0.104271	0.108542	0.104257	0.279912	4.08041e-05	0.0166664	0.477744
O88455	Dhcr7	7-dehydrocholesterol reductase	6	1.96898e+06	1.57713e+06	2.01327e+06	2.09644e+06	2.1082e+06	2.30271e+06	2.82372e+06	2.29578e+06	2.36387e+06	2.25716e+06	1.66406	1.69604	1.67168	1.6449	1.68733	1.69509	1.6652	1.6163	1.56766	1.67465	16.5829	0.100348	0.102276	0.100808	0.0991922	0.101751	0.102219	0.100417	0.0974681	0.0945345	0.100987	-0.0408415	0.189167	-0.0394828	0.222064
O88456	Capns1	Calpain small subunit 1	2	64997.6	38200.8	66894.9	55966.9	43238.9	48273.4	62418.7	71212.9	76509.3	54445.1	0.424688	0.38279	0.431193	0.383875	0.356361	0.359396	0.354744	0.390832	0.384537	0.36864	3.83706	0.110681	0.0997615	0.112376	0.100044	0.0928734	0.0936645	0.0924521	0.101857	0.100217	0.0960737	-0.139098	0.0634279	0.0314833	0.531014
O88466	Znf106	Zinc finger protein 106	3	40980.8	35272.3	31052.7	37631.5	38869.3	41349	59747.9	59892.1	56074.2	51477.7	0.353075	0.370768	0.317697	0.327311	0.341492	0.337744	0.348507	0.364131	0.338578	0.36034	3.45964	0.102055	0.107169	0.0918295	0.0946084	0.0987072	0.097624	0.100735	0.105251	0.0978649	0.104155	0.0259071	0.692723	0.0724736	0.0739115
O88477	Igf2bp1	Insulin-like growth factor 2 mRNA-binding protein 1	37	3.13503e+07	2.62592e+07	3.28196e+07	2.98351e+07	2.91893e+07	3.13451e+07	3.65562e+07	3.1433e+07	3.40602e+07	2.92683e+07	5.03993	5.22538	5.07751	4.77847	4.82824	4.83342	4.70547	4.71018	4.67582	4.74384	48.6183	0.103663	0.107478	0.104436	0.0982855	0.0993092	0.0994157	0.0967841	0.0968809	0.0961742	0.0975732	-0.119004	0.000399371	-0.0316805	0.00519333
O88487	Dync1i2	Cytoplasmic dynein 1 intermediate chain 2	10	763538	530550	795599	777561	697374	802663	941502	809837	972883	763492	1.1388	1.09681	1.15523	1.10445	1.08391	1.11047	1.06653	1.05573	1.08971	1.07803	10.9797	0.103719	0.0998948	0.105215	0.100591	0.0987199	0.101139	0.0971367	0.0961533	0.0992481	0.0981836	-0.0754604	0.018678	-0.0360408	0.0570407
O88492	Plin4	Perilipin-4	3	114180	53205.5	76143.6	89793.6	79051.4	100395	91635.8	127918	113708	84585.5	0.532156	0.437048	0.454001	0.464136	0.453648	0.482163	0.414531	0.49655	0.4523	0.440913	4.62745	0.115	0.0944469	0.0981105	0.100301	0.0980341	0.104196	0.089581	0.107305	0.0977429	0.0952822	-0.0704801	0.499729	-0.0515808	0.479321
O88520	Shoc2	Leucine-rich repeat protein SHOC-2	6	479492	403188	460822	486578	399242	477994	593159	488016	567960	472463	0.945263	0.982729	0.929548	0.914928	0.86714	0.90192	0.88426	0.858314	0.874106	0.887013	9.04522	0.104504	0.108646	0.102767	0.10115	0.0958672	0.0997123	0.09776	0.0948914	0.0966373	0.0980642	-0.120661	0.00373029	-0.0302893	0.247734
O88522	Ikbkg	NF-kappa-B essential modulator	7	276271	233008	303795	391483	408044	392294	552093	479148	551783	426901	0.758025	0.789144	0.787496	0.838416	0.874738	0.833165	0.858896	0.851905	0.863821	0.851204	8.30681	0.0912534	0.0949997	0.0948013	0.100931	0.105304	0.100299	0.103397	0.102555	0.103989	0.102471	0.138418	0.000439071	0.0133133	0.523169
O88531	Ppt1	Palmitoyl-protein thioesterase 1	2	39275.1	26877.7	37425.9	33709.5	31550.7	36293.1	41862.9	45586.7	58540.9	37847.8	0.347116	0.332563	0.342202	0.313159	0.314149	0.320522	0.301676	0.325693	0.344601	0.318003	3.25969	0.106488	0.102023	0.10498	0.0960702	0.0963741	0.098329	0.0925477	0.0999156	0.105716	0.0975564	-0.0803431	0.165475	0.0280336	0.583928
O88532	Zfr	Zinc finger RNA-binding protein	31	2.78234e+06	2.35525e+06	2.94969e+06	3.00304e+06	2.99473e+06	3.16526e+06	3.82366e+06	3.35748e+06	3.55195e+06	3.15299e+06	1.91114	1.99122	1.94615	1.90029	1.94172	1.92594	1.8831	1.88799	1.85221	1.91827	19.158	0.0997568	0.103937	0.101584	0.0991903	0.101353	0.100529	0.098293	0.098548	0.0966808	0.100129	-0.0481497	0.0510128	-0.028285	0.106815
O88543	Cops3	COP9 signalosome complex subunit 3	10	855901	642468	820375	1.01798e+06	891764	976626	1.27111e+06	1.10504e+06	1.32285e+06	994831	1.19208	1.18411	1.16942	1.23066	1.19595	1.20143	1.20463	1.19874	1.23588	1.20043	12.0133	0.0992296	0.0985661	0.0973431	0.102441	0.0995521	0.100008	0.100275	0.0997845	0.102876	0.099925	0.0337811	0.0607182	0.00068936	0.967847
O88544	Cops4	COP9 signalosome complex subunit 4	13	854842	551916	811764	1.00567e+06	888062	983416	1.47463e+06	1.38605e+06	1.50906e+06	1.06398e+06	1.19149	1.11428	1.16451	1.22466	1.19396	1.20477	1.27943	1.31506	1.30439	1.23366	12.2262	0.0974534	0.0911383	0.0952472	0.100167	0.097656	0.0985402	0.104647	0.107561	0.106688	0.100903	0.149707	0.00696091	0.0869383	0.0201367
O88545	Cops6	COP9 signalosome complex subunit 6	7	433389	269022	432952	477058	418252	460361	673424	532981	690626	434525	0.907767	0.835851	0.906751	0.907697	0.883427	0.888417	0.930976	0.889799	0.947005	0.857349	8.95504	0.101369	0.0933386	0.101256	0.101362	0.0986514	0.0992086	0.103961	0.0993629	0.105751	0.0957393	0.036778	0.500049	0.020016	0.635267
O88559	Men1	Menin	14	1.58113e+06	1.19379e+06	1.56378e+06	1.5305e+06	1.49715e+06	1.60009e+06	1.98399e+06	1.6032e+06	1.7436e+06	1.45067e+06	1.52413	1.51721	1.51175	1.44964	1.47141	1.46469	1.44307	1.39567	1.38391	1.39928	14.5608	0.104674	0.104199	0.103824	0.0995576	0.101053	0.100592	0.0991069	0.0958513	0.0950436	0.0960996	-0.110994	0.00092195	-0.0569441	0.0182151
O88569	Hnrnpa2b1	Heterogeneous nuclear ribonucleoproteins A2/B1	14	3.2015e+06	1.87012e+06	3.33113e+06	2.22985e+06	1.34059e+06	2.35942e+06	1.91052e+06	2.4348e+06	2.98584e+06	2.15613e+06	2.02159	1.8157	2.04267	1.68616	1.40781	1.71172	1.42115	1.65561	1.72506	1.64378	17.1312	0.118006	0.105987	0.119236	0.0984259	0.0821777	0.099918	0.0829568	0.0966429	0.100697	0.0959519	-0.284301	0.0208043	0.0103101	0.925423
O88572	Lrp6	Low-density lipoprotein receptor-related protein 6	3	32055	26066.4	34741	47020.1	46028.9	40748.8	53314.2	48139.2	54075.4	44123	0.320002	0.32851	0.332211	0.357939	0.365388	0.335768	0.332767	0.333028	0.333581	0.338458	3.37765	0.094741	0.0972599	0.0983556	0.105973	0.108178	0.0994088	0.0985202	0.0985974	0.0987612	0.100205	0.0330857	0.0790423	-0.0770773	0.0579954
O88574	Sap30	Histone deacetylase complex subunit SAP30	6	687224	489061	617771	616704	656249	662342	842979	680227	738696	636224	1.09179	1.06166	1.04457	1.00629	1.05787	1.02806	1.01977	0.983093	0.97347	1.00103	10.2676	0.106333	0.103399	0.101735	0.0980062	0.10303	0.100127	0.0993188	0.0957471	0.0948099	0.0974943	-0.10039	0.00783802	-0.0517947	0.0904607
O88587	Comt	Catechol O-methyltransferase	4	141488	99093	154082	136783	110773	141096	176126	171100	207703	150403	0.579864	0.560518	0.601035	0.549609	0.519203	0.552725	0.540335	0.559235	0.578904	0.557091	5.59852	0.103575	0.100119	0.107356	0.0981705	0.0927394	0.098727	0.0965139	0.0998897	0.103403	0.0995068	-0.0545053	0.172164	0.04838	0.214972
O88597	Becn1	Beclin-1	15	650355	518019	702933	831396	824971	785439	1.0881e+06	878981	957646	778443	1.06795	1.08637	1.09967	1.13455	1.15928	1.10085	1.13101	1.09169	1.08269	1.08655	11.0406	0.0967291	0.098398	0.0996022	0.102761	0.105001	0.0997091	0.102441	0.0988792	0.0980643	0.0984144	0.0174944	0.422111	-0.0433491	0.143039
O88622	Parg	Poly(ADP-ribose) glycohydrolase	20	1.27454e+06	965244	1.2704e+06	1.53566e+06	1.33453e+06	1.49634e+06	1.78812e+06	1.53169e+06	2.2086e+06	1.34127e+06	1.39811	1.39355	1.39176	1.4516	1.40526	1.42581	1.38349	1.36988	1.52463	1.35541	14.0995	0.0991603	0.0988368	0.09871	0.102954	0.0996671	0.101125	0.0981235	0.0971581	0.108134	0.0961315	0.0126688	0.795586	-0.0210337	0.677646
O88630	Gosr1	Golgi SNAP receptor complex member 1	5	221121	189750	219563	206520	194195	190275	274055	325678	295183	255500	0.693369	0.726896	0.692019	0.648504	0.649938	0.623197	0.646477	0.727533	0.668554	0.690943	6.76743	0.102457	0.107411	0.102257	0.0958272	0.096039	0.0920877	0.0955277	0.107505	0.09879	0.102098	-0.0440894	0.392556	0.0922705	0.101239
O88665	Brd7	Bromodomain-containing protein 7	4	50347.8	41875.2	49180.9	49935.9	53354.2	54126.9	76754.5	62720.1	70295.6	60237.9	0.383408	0.397117	0.381503	0.366693	0.387626	0.376289	0.385779	0.371063	0.371424	0.384102	3.805	0.100764	0.104367	0.100263	0.0963713	0.101873	0.0988931	0.101387	0.0975198	0.0976147	0.100946	-0.0348812	0.198199	0.00480596	0.862595
O88673	Dgka	Diacylglycerol kinase alpha	14	1.56593e+06	1.21971e+06	1.57838e+06	1.52679e+06	1.47038e+06	1.58907e+06	2.0557e+06	1.65281e+06	1.79401e+06	1.54595e+06	1.51825	1.53031	1.51735	1.44822	1.46082	1.46064	1.46401	1.41316	1.40016	1.43593	14.6489	0.103643	0.104466	0.103582	0.0988626	0.0997228	0.0997099	0.0999402	0.0964692	0.0955816	0.0980232	-0.0918224	0.00295249	-0.0284474	0.156048
O88685	Psmc3	26S proteasome regulatory subunit 6A	24	1.26025e+07	8.68058e+06	1.33377e+07	1.27015e+07	1.16259e+07	1.21753e+07	1.5293e+07	1.20997e+07	1.3687e+07	1.06326e+07	3.49914	3.35566	3.54816	3.39113	3.34078	3.30704	3.3043	3.18837	3.21862	3.14364	33.2968	0.105089	0.10078	0.106561	0.101845	0.100333	0.0993198	0.0992376	0.095756	0.0966644	0.0944125	-0.109547	0.009803	-0.0584866	0.0326952
O88693	Ugcg	Ceramide glucosyltransferase	5	222215	143139	226519	212896	213994	235196	301379	245868	298247	221178	0.694741	0.649368	0.700664	0.656472	0.675678	0.678525	0.671887	0.648561	0.671388	0.651606	6.69889	0.10371	0.0969367	0.104594	0.0979971	0.100864	0.101289	0.100298	0.0968162	0.100224	0.0972707	-0.0439265	0.243417	-0.0203392	0.365619
O88696	Clpp	ATP-dependent Clp protease proteolytic subunit, mitochondrial	2	111036	72609.6	109603	111499	82753.9	103083	93175.4	83041	98200.8	82109.5	0.52624	0.494945	0.524833	0.506298	0.462031	0.487301	0.417342	0.416167	0.425935	0.435623	4.69671	0.112044	0.105381	0.111745	0.107798	0.0983733	0.103754	0.0888584	0.088608	0.0906878	0.0927505	-0.281923	0.00023657	-0.194572	0.00321841
O88697	Stk16	Serine/threonine-protein kinase 16	3	393024	324285	422837	443879	458975	423940	555108	472075	498953	459770	0.87292	0.900725	0.898259	0.881796	0.916882	0.859513	0.860795	0.846742	0.828933	0.877251	8.74382	0.0998329	0.103013	0.102731	0.100848	0.104861	0.0982996	0.0984462	0.096839	0.0948021	0.100328	-0.0617304	0.0490148	-0.0539411	0.13835
O88736	Hsd17b7	3-keto-steroid reductase/17-beta-hydroxysteroid dehydrogenase 7	10	3.3456e+06	2.56248e+06	3.25276e+06	3.1764e+06	3.00309e+06	3.43381e+06	3.90759e+06	3.42499e+06	3.80504e+06	3.19299e+06	2.05754	2.05955	2.0234	1.94361	1.94389	1.98992	1.89976	1.90341	1.90518	1.92812	19.6544	0.104686	0.104788	0.102949	0.0988894	0.0989035	0.101246	0.0966583	0.0968441	0.096934	0.0981015	-0.100463	0.000100727	-0.0372487	0.0198747
O88738	Birc6	Baculoviral IAP repeat-containing protein 6	87	9.12336e+06	6.59804e+06	8.9294e+06	1.1588e+07	1.14952e+07	1.15562e+07	1.4436e+07	1.20381e+07	1.30725e+07	1.05229e+07	3.07459	3.00686	3.02443	3.26845	3.32571	3.2385	3.22789	3.18173	3.15863	3.13042	31.6372	0.0971826	0.095042	0.0955973	0.10331	0.10512	0.102364	0.102028	0.100569	0.099839	0.0989474	0.0647431	0.00518713	-0.0460156	0.0248386
O88746	Tom1	Target of Myb1 membrane trafficking protein	9	498431	378620	476587	572677	527802	555738	1.46307e+06	1.28945e+06	1.79576e+06	1.09492e+06	0.960037	0.958318	0.942077	0.976795	0.969594	0.95815	1.27536	1.2768	1.40072	1.24812	10.966	0.087547	0.0873902	0.0859092	0.0890752	0.0884185	0.0873749	0.116301	0.116433	0.127733	0.113817	0.44612	0.000167768	0.424037	0.000212148
O88796	Rpp30	Ribonuclease P protein subunit p30	12	2.84576e+06	2.26242e+06	2.68282e+06	2.50826e+06	2.65676e+06	2.79294e+06	3.3839e+06	2.85455e+06	3.06805e+06	2.86284e+06	1.92847	1.95944	1.87406	1.76774	1.85089	1.8316	1.79205	1.76682	1.74436	1.84448	18.3599	0.105037	0.106724	0.102073	0.0962828	0.100812	0.099761	0.0976064	0.0962324	0.0950092	0.100462	-0.104186	0.00994212	-0.0239106	0.40757
O88811	Stam2	Signal transducing adapter molecule 2	5	281426	228988	268667	245673	252442	276926	476152	404271	518095	358905	0.763656	0.783668	0.749906	0.695332	0.721852	0.724492	0.808855	0.794744	0.841815	0.79326	7.67758	0.0994658	0.102072	0.0976748	0.0905666	0.0940207	0.0943646	0.105353	0.103515	0.109646	0.103322	0.0802914	0.0356936	0.181459	0.00138546
O88822	Sc5d	Lathosterol oxidase	5	925317	719690	926329	887758	913557	981597	1.13353e+06	1.04793e+06	1.08773e+06	935866	1.22988	1.23912	1.22734	1.16483	1.20756	1.20388	1.14993	1.17302	1.14068	1.17099	11.9072	0.103289	0.104064	0.103075	0.0978255	0.101414	0.101105	0.0965743	0.0985133	0.0957971	0.0983429	-0.0887721	0.000775839	-0.0409506	0.074242
O88829	St3gal5	Lactosylceramide alpha-2,3-sialyltransferase	6	75133.1	53187.1	88802.8	94897	98099.3	93491.5	117909	102019	116096	77800	0.450057	0.436987	0.482661	0.474555	0.494568	0.468572	0.459165	0.452693	0.456167	0.426183	4.60161	0.0978042	0.094964	0.10489	0.103128	0.107477	0.101828	0.0997836	0.0983771	0.0991322	0.0926161	-0.0249239	0.611821	-0.0956935	0.0421471
O88839	Adam15	Disintegrin and metalloproteinase domain-containing protein 15	5	81254.5	60965.2	78636.7	190545	198825	175903	263797	216090	239564	196730	0.464394	0.461514	0.459861	0.627871	0.656094	0.603863	0.63655	0.615225	0.613756	0.621316	5.76044	0.0806177	0.0801178	0.0798308	0.108997	0.113896	0.104829	0.110504	0.106802	0.106547	0.107859	0.428455	8.71093e-07	-0.0167688	0.625064
O88844	Idh1	Isocitrate dehydrogenase [NADP] cytoplasmic	23	9.22236e+06	7.27136e+06	1.04151e+07	7.45387e+06	5.7289e+06	8.49717e+06	9.20045e+06	9.78762e+06	1.24489e+07	9.19133e+06	3.0879	3.12606	3.2155	2.73768	2.51703	2.86254	2.6888	2.92365	3.09601	2.96296	29.2181	0.105684	0.106991	0.110051	0.0936981	0.0861461	0.0979713	0.0920251	0.100063	0.105962	0.101408	-0.10896	0.0919489	0.109054	0.16892
O88845	Akap10	A-kinase anchor protein 10, mitochondrial	17	1.57074e+06	1.39706e+06	1.6269e+06	1.63259e+06	1.53566e+06	1.67044e+06	1.97863e+06	1.75036e+06	1.8428e+06	1.6422e+06	1.52012	1.61573	1.53575	1.48772	1.48643	1.4902	1.44149	1.44668	1.41563	1.4716	14.9114	0.101943	0.108356	0.102992	0.099771	0.0996846	0.0999375	0.0966707	0.0970184	0.0949365	0.0986901	-0.108651	0.00936027	-0.0437045	0.0236419
O88848	Arl6	ADP-ribosylation factor-like protein 6	8	1.03255e+06	736176	1.16117e+06	996961	1.01038e+06	1.01718e+06	1.63458e+06	1.33156e+06	1.65877e+06	1.21752e+06	1.28508	1.2504	1.34284	1.22039	1.25722	1.22121	1.33401	1.29368	1.35592	1.30313	12.8639	0.0998986	0.0972024	0.104388	0.0948694	0.0977324	0.094933	0.103702	0.100567	0.105405	0.101301	0.0322803	0.34713	0.100166	0.00598088
O88851	Rbbp9	Putative hydrolase RBBP9	9	1.65728e+06	1.25496e+06	1.74757e+06	1.54204e+06	1.41663e+06	1.71487e+06	2.28866e+06	1.88333e+06	2.32938e+06	1.58898e+06	1.55311	1.54785	1.58011	1.45402	1.43922	1.50599	1.52917	1.49063	1.55825	1.45203	15.1104	0.102784	0.102436	0.104571	0.0962264	0.0952473	0.0996657	0.1012	0.0986492	0.103124	0.0960952	-0.0501519	0.125949	0.0396523	0.257275
O88878	Zfand5	AN1-type zinc finger protein 5	2	63827.2	44468.9	56349.6	69619.5	71288.3	73920.6	124101	106946	143954	90320	0.421609	0.406781	0.402734	0.419046	0.435271	0.426422	0.468797	0.461504	0.498179	0.452824	4.39317	0.0959693	0.0925941	0.0916728	0.0953859	0.099079	0.0970649	0.106711	0.10505	0.113399	0.103075	0.196068	0.00402596	0.138962	0.0141378
O88879	Apaf1	Apoptotic protease-activating factor 1	19	1.53352e+06	1.14432e+06	1.49457e+06	1.62487e+06	1.5639e+06	1.57037e+06	1.93775e+06	1.60277e+06	1.76009e+06	1.49469e+06	1.50559	1.49174	1.48476	1.48489	1.49731	1.45371	1.42933	1.39552	1.38925	1.41639	14.5485	0.103488	0.102536	0.102056	0.102065	0.102918	0.0999218	0.0982462	0.0959217	0.0954913	0.0973563	-0.0860175	0.000912066	-0.0709897	0.00588307
O88895	Hdac3	Histone deacetylase 3	14	1.56284e+06	1.19942e+06	1.64768e+06	1.46603e+06	1.50434e+06	1.6994e+06	2.09371e+06	1.66192e+06	1.88068e+06	1.51057e+06	1.51705	1.52007	1.54353	1.4248	1.47423	1.50052	1.47493	1.41634	1.42748	1.42248	14.7214	0.103051	0.103256	0.104849	0.0967838	0.100142	0.101927	0.100189	0.0962095	0.0969664	0.0966266	-0.0893719	0.00341579	-0.0308833	0.258199
O88904	Hipk1	Homeodomain-interacting protein kinase 1	5	129772	105748	129184	215399	235643	214688	308635	292345	328336	261928	0.560141	0.575287	0.560317	0.659561	0.702236	0.654132	0.678403	0.696123	0.698349	0.697955	6.4825	0.0864081	0.0887445	0.0864353	0.101745	0.108328	0.100907	0.104651	0.107385	0.107728	0.107667	0.293371	8.81302e-06	0.0444597	0.192658
O88935	Syn1	Synapsin-1	9	385266	315747	376836	374763	343838	379717	460605	375303	413815	353302	0.865981	0.891161	0.858009	0.823848	0.816831	0.822341	0.798036	0.770955	0.767778	0.788204	8.20314	0.105567	0.108637	0.104595	0.100431	0.0995754	0.100247	0.0972842	0.0939828	0.0935955	0.0960857	-0.158082	0.000633552	-0.0717942	0.00641587
O88942	Nfatc1	Nuclear factor of activated T-cells, cytoplasmic 1	9	2.2566e+06	1.84734e+06	2.25551e+06	1.94053e+06	1.9476e+06	2.13966e+06	2.71355e+06	2.38479e+06	2.74819e+06	2.14466e+06	1.75742	1.80681	1.74902	1.59463	1.63468	1.64586	1.63854	1.64163	1.66744	1.64022	16.7762	0.104757	0.107701	0.104256	0.0950529	0.0974402	0.0981065	0.09767	0.0978544	0.0993929	0.0977702	-0.10472	0.000704533	0.0194073	0.212539
O88952	Lin7c	Protein lin-7 homolog C	3	226973	190567	225859	226914	204865	271891	361698	380920	397033	327805	0.700659	0.728146	0.699851	0.673501	0.663995	0.719175	0.723497	0.77565	0.754867	0.764575	7.20392	0.0972608	0.101076	0.0971487	0.0934909	0.0921714	0.0998312	0.100431	0.107671	0.104786	0.106133	0.0886561	0.0318725	0.13892	0.0164927
O88958	Gnpda1	Glucosamine-6-phosphate isomerase 1	8	579655	383925	613837	1.03828e+06	1.08032e+06	914374	1.48464e+06	1.31273e+06	1.59275e+06	1.12332e+06	1.01986	0.963668	1.04192	1.24045	1.29133	1.17009	1.28295	1.28617	1.33355	1.26117	11.8912	0.0857659	0.0810407	0.0876213	0.104317	0.108596	0.0983999	0.107891	0.108162	0.112146	0.106059	0.35674	0.00014587	0.0660295	0.159126
O88967	Yme1l1	ATP-dependent zinc metalloprotease YME1L1	12	871222	668890	847577	904645	836454	876519	1.10985e+06	938988	1.02515e+06	835230	1.20058	1.20336	1.1847	1.17368	1.16571	1.1504	1.14013	1.12156	1.11333	1.11809	11.5715	0.103753	0.103993	0.10238	0.101428	0.100739	0.0994167	0.0985288	0.0969238	0.0962127	0.0966245	-0.0907829	0.000365279	-0.050475	0.00676239
O88974	Setdb1	Histone-lysine N-methyltransferase SETDB1	9	277739	224664	282127	324836	302881	312281	446159	369218	465524	331631	0.759635	0.777714	0.764641	0.777875	0.776419	0.760281	0.787787	0.76582	0.805716	0.768189	7.74408	0.0980924	0.100427	0.0987388	0.100448	0.10026	0.0981758	0.101728	0.0988911	0.104043	0.0991969	0.02686	0.276813	0.0190003	0.430548
O88983	Stx8	Syntaxin-8	4	131967	110118	140331	166861	166713	173131	266878	259794	255566	207354	0.563915	0.584682	0.579083	0.59528	0.61145	0.600025	0.639555	0.663333	0.630229	0.634738	6.10229	0.0924104	0.0958135	0.094896	0.0975503	0.1002	0.0983278	0.104806	0.108702	0.103277	0.104016	0.156576	0.00112896	0.0919347	0.00814913
O88986	Gcat	2-amino-3-ketobutyrate coenzyme A ligase, mitochondrial	11	4.66455e+06	3.49586e+06	5.1841e+06	4.38801e+06	4.42339e+06	4.58006e+06	4.73662e+06	4.39405e+06	4.38267e+06	3.88261e+06	2.35038	2.33208	2.43585	2.21293	2.26963	2.23376	2.05397	2.10747	2.01873	2.08759	22.1024	0.106341	0.105512	0.110208	0.100122	0.102687	0.101064	0.0929299	0.0953501	0.0913354	0.0944509	-0.199008	0.000330169	-0.115327	0.00153021
O89013	Leprot	Leptin receptor gene-related protein	2	21914.7	15125.8	20814.4	20339	21878	21195.1	31389.6	22826.5	21136.7	18565.4	0.274806	0.264229	0.270933	0.255648	0.271348	0.258294	0.268422	0.245484	0.227032	0.238085	2.57428	0.10675	0.102642	0.105246	0.0993086	0.105407	0.100337	0.104271	0.0953603	0.0881924	0.0924859	-0.144086	0.0670212	-0.0991476	0.182984
O89016	Abcd4	Lysosomal cobalamin transporter ABCD4	11	441818	347982	502497	503429	510955	523474	668941	560330	633251	475070	0.914795	0.926505	0.962138	0.927525	0.957091	0.935425	0.928457	0.908186	0.91395	0.888998	9.26307	0.0987572	0.100021	0.103868	0.100131	0.103323	0.100984	0.100232	0.0980437	0.098666	0.0959723	-0.0383007	0.169635	-0.0470254	0.0568266
O89017	Lgmn	Legumain	4	610391	453571	655794	653267	575595	636344	665696	520138	612794	477252	1.04117	1.03013	1.0697	1.02984	1.00381	1.01167	0.926627	0.880971	0.901738	0.890655	9.78632	0.106391	0.105263	0.109306	0.105232	0.102573	0.103376	0.094686	0.0900208	0.0921428	0.0910102	-0.218347	0.000218225	-0.173809	0.000392104
O89019	Invs	Inversin	11	77770.3	55516.4	62777	183212	198518	165297	514931	434653	467531	392015	0.456316	0.444546	0.420426	0.618054	0.655688	0.588978	0.834958	0.818635	0.807137	0.822221	6.46696	0.0705612	0.0687411	0.0650114	0.095571	0.10139	0.091075	0.129111	0.126587	0.124809	0.127142	0.898743	9.90561e-07	0.40383	0.000150015
O89023	Tpp1	Tripeptidyl-peptidase 1	5	459038	384050	413582	437921	408400	509023	577000	553048	570689	488381	0.928907	0.963793	0.890381	0.877023	0.875042	0.924975	0.874408	0.903343	0.875824	0.899037	9.01273	0.103066	0.106937	0.0987915	0.0973093	0.0970896	0.10263	0.0970192	0.10023	0.0971763	0.0997518	-0.0622432	0.102897	-0.00647662	0.815236
O89032	Sh3pxd2a	SH3 and PX domain-containing protein 2A	36	3.53432e+06	2.81835e+06	3.36555e+06	4.96911e+06	4.88294e+06	4.93314e+06	6.79731e+06	5.8799e+06	6.44469e+06	5.3162e+06	2.10325	2.13949	2.05104	2.32626	2.36117	2.30134	2.37809	2.37393	2.36416	2.37194	22.7707	0.0923667	0.093958	0.0900738	0.10216	0.103694	0.101066	0.104436	0.104254	0.103825	0.104166	0.177371	7.488e-05	0.0261212	0.0366029
O89050	Mkln1	Muskelin	8	126379	97982.7	128526	220512	202927	218675	288946	269454	276370	232026	0.55423	0.557997	0.55918	0.665805	0.661475	0.65898	0.660503	0.673305	0.65076	0.664408	6.30664	0.0878804	0.0884776	0.0886652	0.105572	0.104886	0.10449	0.104731	0.106761	0.103187	0.10535	0.249237	5.8093e-06	0.000248154	0.985031
O89051	Itm2b	Integral membrane protein 2B	9	1.44071e+06	1.07705e+06	1.67077e+06	1.8003e+06	1.86486e+06	1.85846e+06	2.3411e+06	2.22472e+06	2.4871e+06	1.96057e+06	1.46842	1.45602	1.5521	1.54731	1.60654	1.55538	1.54329	1.59566	1.60063	1.58148	15.5068	0.0946954	0.0938953	0.100092	0.0997823	0.103602	0.100303	0.0995231	0.102901	0.103221	0.101986	0.0831793	0.0311263	0.00969391	0.648417
O89079	Cope	Coatomer subunit epsilon	11	3.46015e+06	2.49574e+06	3.2617e+06	2.84813e+06	2.72486e+06	3.50384e+06	4.20831e+06	3.60352e+06	3.83534e+06	2.84306e+06	2.08547	2.03792	2.02561	1.8603	1.86973	2.0061	1.95776	1.94336	1.91138	1.83929	19.5369	0.106745	0.104311	0.103681	0.0952197	0.0957024	0.102683	0.100208	0.099471	0.0978342	0.0941443	-0.0998952	0.0122293	0.00112635	0.977384
O89086	Rbm3	RNA-binding protein 3	5	48448.7	27358.9	38484.1	22291.1	16318.1	32196.6	39589.4	60453.3	73262.2	51421.5	0.377551	0.334933	0.346021	0.265233	0.241315	0.30548	0.29492	0.365522	0.377766	0.36018	3.26892	0.115497	0.10246	0.105852	0.0811377	0.073821	0.0934499	0.0902195	0.111817	0.115563	0.110183	-0.0180102	0.870521	0.369371	0.0330023
O89090	Sp1	Transcription factor Sp1	15	4.22795e+06	3.59589e+06	4.5043e+06	4.40503e+06	4.33153e+06	4.67802e+06	5.21195e+06	4.46605e+06	4.42858e+06	4.2785e+06	2.2597	2.35855	2.30331	2.21637	2.25066	2.25282	2.13522	2.12151	2.02737	2.1716	22.0971	0.102262	0.106736	0.104236	0.100302	0.101853	0.101951	0.0966288	0.0960087	0.0917481	0.0982755	-0.126451	0.00747038	-0.0839649	0.0227589
O89110	Casp8	Caspase-8	9	286050	193121	276751	364472	363023	364430	605211	541636	674432	484881	0.768655	0.732036	0.758808	0.814686	0.834768	0.808891	0.891504	0.895677	0.937845	0.896413	8.33928	0.0921728	0.0877816	0.090992	0.0976926	0.100101	0.0969976	0.106904	0.107405	0.112461	0.107493	0.265522	0.000181132	0.143662	0.00164039
O89112	Lancl1	Glutathione S-transferase LANCL1	6	509387	357168	474306	420004	345469	444235	1.6011e+06	1.38401e+06	2.00028e+06	1.1623e+06	0.968431	0.936214	0.94028	0.862432	0.818379	0.875795	1.32286	1.31427	1.46399	1.27878	10.7814	0.089824	0.0868357	0.0872129	0.0799924	0.0759063	0.0812318	0.122698	0.121901	0.135788	0.118609	0.502385	0.000205113	0.656986	8.13728e-05
O89114	Dnajb5	DnaJ homolog subfamily B member 5	6	355042	271576	359418	314235	327264	336006	404219	348576	370909	315395	0.838112	0.839017	0.842	0.767578	0.800845	0.782955	0.756864	0.748022	0.734111	0.752678	7.86218	0.1066	0.106715	0.107095	0.0976292	0.10186	0.099585	0.0962664	0.0951418	0.0933724	0.095734	-0.167101	2.7361e-05	-0.0674691	0.0152116
P00375	Dhfr	Dihydrofolate reductase	10	1.78175e+07	1.43351e+07	1.80384e+07	1.68805e+07	1.62663e+07	1.73055e+07	1.97606e+07	1.71762e+07	1.69771e+07	1.56256e+07	4.01951	4.10148	4.0012	3.8015	3.82121	3.80821	3.66632	3.67926	3.51554	3.67598	38.0902	0.105526	0.107678	0.105045	0.0998025	0.10032	0.0999787	0.0962535	0.0965933	0.0922952	0.0965072	-0.153127	0.000752111	-0.0684977	0.0152397
P00405	Mtco2	Cytochrome c oxidase subunit 2	4	1.3045e+07	1.2413e+07	1.47636e+07	1.22537e+07	1.26241e+07	1.09602e+07	1.6937e+07	1.73117e+07	1.77846e+07	1.62379e+07	3.54782	3.8719	3.69453	3.34259	3.45271	3.17041	3.44402	3.6911	3.5831	3.73385	35.532	0.0998484	0.108969	0.103977	0.0940727	0.0971716	0.0892268	0.0969273	0.103881	0.100841	0.105084	-0.0359505	0.444442	0.121383	0.0369468
P00493	Hprt1	Hypoxanthine-guanine phosphoribosyltransferase	10	1.81575e+06	1.16159e+06	1.74238e+06	2.16836e+06	1.98299e+06	2.25084e+06	3.25738e+06	2.67548e+06	3.35795e+06	2.40043e+06	1.61095	1.50071	1.57824	1.66733	1.6465	1.67966	1.76456	1.72065	1.81009	1.71705	16.6957	0.0964886	0.0898857	0.0945297	0.0998656	0.098618	0.100604	0.105689	0.103059	0.108416	0.102844	0.165606	0.0040846	0.074526	0.0205376
P00520	Abl1	Tyrosine-protein kinase ABL1	10	551907	422618	499061	731149	755577	723437	1.30813e+06	1.1269e+06	1.39465e+06	1.05071e+06	1.00002	1.00141	0.959514	1.07749	1.11924	1.06511	1.21874	1.20838	1.26293	1.22739	11.1402	0.0897667	0.0898914	0.0861306	0.0967205	0.100468	0.0956097	0.1094	0.10847	0.113367	0.110176	0.316895	4.0383e-05	0.17731	0.000766485
P00860	Odc1	Ornithine decarboxylase	4	364095	254235	350940	391390	293890	383275	450384	295951	290714	286655	0.846604	0.817158	0.834038	0.838336	0.767116	0.825424	0.790805	0.69962	0.664389	0.724015	7.8075	0.108435	0.104663	0.106825	0.107376	0.0982536	0.105722	0.101288	0.0896086	0.0850962	0.0927332	-0.212987	0.020501	-0.172885	0.0582858
P01831	Thy1	Thy-1 membrane glycoprotein	2	156681	91649.8	169960	148703	112728	145715	145359	143742	156057	118849	0.604035	0.543277	0.624962	0.568365	0.522849	0.559915	0.499849	0.520794	0.514929	0.506259	5.46523	0.110523	0.099406	0.114352	0.103996	0.0956683	0.10245	0.0914598	0.0952922	0.0942189	0.0926325	-0.208416	0.0112176	-0.107861	0.0265003
P01897	H2-L	H-2 class I histocompatibility antigen, L-D alpha chain	3	1.18907e+06	960881	1.18686e+06	1.3697e+06	1.18957e+06	1.33686e+06	1.70729e+06	1.61954e+06	1.62549e+06	1.49253e+06	1.35979	1.39103	1.35459	1.38643	1.34208	1.36276	1.35777	1.40147	1.34471	1.41555	13.7162	0.0991377	0.101415	0.0987582	0.10108	0.0978462	0.0993544	0.0989906	0.102176	0.0980384	0.103203	0.0117501	0.635162	0.016752	0.514332
P02301	H3-5	Histone H3.3C	0	2.3911e+06	1.78613e+06	6.13875e+06	9.04083e+06	1.35054e+07	1.27775e+07	5.21112e+06	1.66282e+07	6.85738e+06	1.78528e+07	1.79864	1.78262	2.60536	2.95834	3.54718	3.37173	2.13508	3.63082	2.42504	3.88051	28.1353	0.0639281	0.0633587	0.0926012	0.105147	0.126076	0.11984	0.075886	0.129048	0.0861921	0.137923	0.526414	0.132812	-0.167774	0.54719
P02463	Col4a1	Collagen alpha-1(IV) chain	11	504697	310213	341313	6.64039e+06	6.5415e+06	5.81696e+06	6.97498e+06	5.40093e+06	5.75337e+06	4.58881e+06	0.964851	0.884879	0.824854	2.61353	2.6542	2.45869	2.40311	2.2929	2.25678	2.23428	19.5881	0.0492571	0.0451744	0.04211	0.133424	0.135501	0.12552	0.122682	0.117056	0.115212	0.114063	1.36766	3.34845e-06	-0.165017	0.00859002
P02468	Lamc1	Laminin subunit gamma-1	40	853659	567270	715679	3.6224e+06	3.23428e+06	3.12031e+06	4.17818e+06	3.81483e+06	4.18681e+06	3.26462e+06	1.19083	1.12658	1.10756	2.04892	2.00243	1.91491	1.95207	1.98915	1.98128	1.94559	17.2593	0.0689962	0.0652736	0.0641718	0.118714	0.11602	0.11095	0.113102	0.115251	0.114795	0.112727	0.785516	1.0779e-06	-0.0153495	0.576492
P02469	Lamb1	Laminin subunit beta-1	45	2.0759e+06	1.49475e+06	1.63948e+06	8.84463e+06	9.00188e+06	8.60488e+06	1.16342e+07	1.02355e+07	1.08054e+07	8.95149e+06	1.69967	1.66002	1.54047	2.93239	3.01581	2.87705	2.95737	2.97761	2.92155	2.93129	25.5132	0.066619	0.0650651	0.0603791	0.114936	0.118206	0.112767	0.115915	0.116709	0.114511	0.114893	0.852579	2.6869e-06	0.00278209	0.883708
P02535	Krt10	Keratin, type I cytoskeletal 10	2	16962.1	5092.31	2694.26	3630.56	7179.27	2942.69	63896.7	50405.6	396673	157083	0.248017	0.170928	0.120074	0.127967	0.173751	0.116948	0.358128	0.339349	0.754587	0.567015	2.97676	0.0833177	0.0574209	0.0403369	0.0429886	0.0583692	0.0392869	0.120308	0.113999	0.253492	0.19048	1.473	0.016061	1.79603	0.00399131
P02798	Mt2	Metallothionein-2	3	62127.7	41203.2	50444.8	57882.2	44808.3	57670.7	63740.4	65657.5	74860.8	68903.4	0.417078	0.394555	0.385375	0.389098	0.36148	0.385988	0.357772	0.37807	0.381122	0.405663	3.8562	0.108158	0.102317	0.0999365	0.100902	0.09374	0.100095	0.0927784	0.0980421	0.0988334	0.105198	-0.068546	0.246354	0.00618816	0.91016
P02802	Mt1	Metallothionein-1	4	257554	207023	187399	207606	208622	236236	298934	332368	374955	347513	0.737029	0.75268	0.649737	0.649872	0.668841	0.679728	0.669671	0.733605	0.737381	0.782931	7.06147	0.104373	0.10659	0.0920115	0.0920306	0.0947169	0.0962587	0.0948344	0.103888	0.104423	0.110874	0.0362328	0.662201	0.131846	0.0695384
P03930	Mtatp8	ATP synthase protein 8	2	1.07863e+06	902443	1.05972e+06	1.09318e+06	983954	971060	1.22452e+06	1.04731e+06	1.17574e+06	1.07463e+06	1.30774	1.35654	1.29485	1.26639	1.24396	1.19868	1.18652	1.17274	1.17762	1.23866	12.4437	0.105093	0.109014	0.104057	0.10177	0.099967	0.0963279	0.0953512	0.0942434	0.0946357	0.0995414	-0.144613	0.00327731	-0.0503826	0.143274
P03975	Iap	IgE-binding protein	9	207972	145933	186764	337502	354514	331059	452207	361283	397691	313590	0.676557	0.65441	0.64886	0.789917	0.826885	0.778308	0.792102	0.75905	0.755379	0.750924	7.43239	0.0910282	0.0880484	0.0873016	0.10628	0.111254	0.104718	0.106574	0.102127	0.101633	0.101034	0.211833	0.000439393	-0.0626389	0.0930737
P04184	Tk1	Thymidine kinase, cytosolic	16	3.25481e+06	2.62028e+06	3.19468e+06	2.80707e+06	2.55145e+06	2.98056e+06	3.57573e+06	3.03646e+06	2.52173e+06	2.75004e+06	2.03501	2.07801	2.00894	1.84948	1.82119	1.88002	1.83258	1.812	1.60972	1.81459	18.7416	0.108583	0.110877	0.107192	0.0986836	0.0971738	0.100313	0.0977818	0.0966837	0.0858906	0.0968219	-0.20941	0.0115218	-0.068103	0.260227
P04202	Tgfb1	Transforming growth factor beta-1 proprotein	6	241182	180928	241259	347274	297103	326966	382500	326261	323214	281274	0.717901	0.713181	0.718468	0.799024	0.77046	0.774432	0.740096	0.728066	0.693865	0.718461	7.37395	0.0973563	0.0967162	0.0974333	0.108358	0.104484	0.105023	0.100366	0.0987348	0.0940968	0.0974322	0.00684424	0.783119	-0.117862	0.0073918
P04627	Araf	Serine/threonine-protein kinase A-Raf	16	3.30015e+06	2.41871e+06	3.25391e+06	3.23752e+06	3.21014e+06	3.38297e+06	3.99565e+06	3.49839e+06	3.7851e+06	3.24748e+06	2.04631	2.01252	2.02369	1.95854	1.99643	1.97804	1.91701	1.91998	1.90108	1.94143	19.695	0.1039	0.102184	0.102751	0.0994436	0.101367	0.100434	0.0973347	0.0974854	0.096526	0.0985745	-0.0786979	0.000407306	-0.0427882	0.00769572
P05064	Aldoa	Fructose-bisphosphate aldolase A	3	1.90928e+07	1.3199e+07	1.9494e+07	1.36526e+07	1.00658e+07	1.65104e+07	2.14996e+07	2.04056e+07	2.75014e+07	1.86235e+07	4.13232	3.9682	4.12672	3.49091	3.15364	3.737	3.79393	3.94769	4.28358	3.94773	38.5817	0.107106	0.102852	0.10696	0.0904808	0.0817393	0.0968594	0.0983348	0.10232	0.111026	0.102321	-0.0306749	0.537789	0.208635	0.0367143
P05132	Prkaca	cAMP-dependent protein kinase catalytic subunit alpha	14	1.34385e+07	1.09076e+07	1.30074e+07	1.42203e+07	1.33362e+07	1.49836e+07	1.66229e+07	1.41415e+07	1.45825e+07	1.36895e+07	3.59028	3.67671	3.51292	3.5485	3.52934	3.59428	3.41797	3.39821	3.30327	3.48361	35.0551	0.102418	0.104884	0.100211	0.101226	0.10068	0.102532	0.0975029	0.0969391	0.0942309	0.0993752	-0.079463	0.0231693	-0.0651722	0.0219715
P05201	Got1	Aspartate aminotransferase, cytoplasmic	7	542689	320225	504913	282626	199858	445386	280589	383866	520889	319027	0.9933	0.896197	0.963977	0.735583	0.657456	0.876705	0.652685	0.778096	0.843671	0.756188	8.15386	0.12182	0.109911	0.118223	0.0902129	0.0806313	0.10752	0.0800462	0.0954268	0.103469	0.0927399	-0.332908	0.0197595	0.00614885	0.965768
P05202	Got2	Aspartate aminotransferase, mitochondrial	15	1.66917e+06	901512	1.91779e+06	1.21471e+06	706116	1.38629e+06	894511	1.17358e+06	1.53102e+06	984317	1.55756	1.35598	1.63967	1.32115	1.08933	1.38277	1.04461	1.22859	1.31213	1.19526	13.127	0.118653	0.103297	0.124907	0.100644	0.0829835	0.105337	0.0795768	0.0935926	0.0999562	0.0910532	-0.34504	0.0230989	-0.0786298	0.542315
P05480	Src	Proto-oncogene tyrosine-protein kinase Src	5	293714	243086	298021	265772	225695	278690	410265	377212	420602	355902	0.776835	0.802626	0.781505	0.717642	0.690223	0.72634	0.761435	0.772555	0.772911	0.790557	7.59263	0.102314	0.105711	0.102929	0.0945183	0.090907	0.0956638	0.100286	0.101751	0.101798	0.104122	-0.0233149	0.250419	0.122558	0.00300566
P05622	Pdgfrb	Platelet-derived growth factor receptor beta	26	5.39355e+06	4.46717e+06	5.96934e+06	6.45993e+06	6.65018e+06	6.36289e+06	7.87418e+06	7.73917e+06	8.39947e+06	7.02457e+06	2.49108	2.57243	2.5765	2.58477	2.67176	2.54881	2.52427	2.65608	2.63515	2.65632	25.9172	0.0961171	0.099256	0.099413	0.0997319	0.103088	0.0983446	0.0973976	0.102483	0.101676	0.102493	0.0396781	0.169288	0.00890239	0.753376
P05627	Jun	Transcription factor Jun	3	726469	527772	758186	718791	658299	734093	904184	713163	743135	643230	1.11634	1.09451	1.13329	1.07014	1.0592	1.07138	1.04918	1.00228	0.975862	1.0055	10.5777	0.105537	0.103474	0.10714	0.101169	0.100135	0.101287	0.0991878	0.0947542	0.0922569	0.0950585	-0.145227	0.00367777	-0.0821131	0.0249337
P06151	Ldha	L-lactate dehydrogenase A chain	12	2.38016e+07	1.45174e+07	2.19452e+07	2.04089e+07	1.82388e+07	2.19389e+07	3.05733e+07	2.55647e+07	3.23688e+07	2.25742e+07	4.51362	4.12226	4.32592	4.10262	4.00024	4.18861	4.37641	4.32867	4.57928	4.26873	42.8064	0.105443	0.0963003	0.101058	0.0958413	0.0934498	0.0978501	0.102237	0.101122	0.106977	0.0997219	0.0229065	0.599639	0.0987823	0.0230125
P06537	Nr3c1	Glucocorticoid receptor	31	6.69218e+06	5.44346e+06	7.21517e+06	7.34013e+06	7.14891e+06	7.72377e+06	9.04949e+06	7.92409e+06	8.62701e+06	7.28568e+06	2.71582	2.78413	2.77841	2.72083	2.75018	2.75498	2.67082	2.68184	2.66416	2.69601	27.2172	0.0997833	0.102293	0.102083	0.0999674	0.101046	0.101222	0.0981299	0.0985348	0.0978852	0.0990553	-0.0430391	0.00966088	-0.0339531	0.00332701
P06745	Gpi	Glucose-6-phosphate isomerase	14	3.35329e+06	2.03276e+06	4.0246e+06	2.58464e+06	1.62158e+06	2.75165e+06	1.92607e+06	2.24316e+06	3.06048e+06	2.13731e+06	2.05944	1.8773	2.20236	1.78917	1.51916	1.82069	1.42584	1.60106	1.7426	1.63793	17.6755	0.116513	0.106209	0.124599	0.101223	0.0859472	0.103006	0.0806672	0.0905804	0.0985882	0.0926665	-0.353998	0.0114367	-0.09303	0.394272
P06795	Abcb1b	ATP-dependent translocase ABCB1	17	4.37888e+06	3.38273e+06	4.03975e+06	4.06157e+06	4.03824e+06	4.30979e+06	5.00912e+06	4.24687e+06	4.47067e+06	3.8968e+06	2.29165	2.30158	2.20565	2.14528	2.1884	2.1799	2.10111	2.07832	2.03524	2.09069	21.6178	0.106008	0.106467	0.102029	0.0992367	0.101231	0.100838	0.0971934	0.0961392	0.0941463	0.0967113	-0.126137	0.0015563	-0.0644998	0.00586326
P06797	Ctsl	Procathepsin L	5	1.87971e+06	1.28267e+06	1.87549e+06	1.87091e+06	1.78684e+06	1.99136e+06	2.69734e+06	2.43391e+06	2.4925e+06	2.12572e+06	1.63343	1.56144	1.62517	1.5714	1.5793	1.59909	1.63456	1.65537	1.60205	1.63432	16.0961	0.10148	0.0970072	0.100967	0.0976259	0.0981168	0.0993464	0.10155	0.102842	0.0995303	0.101535	0.0223718	0.329625	0.043301	0.0215794
P06801	Me1	NADP-dependent malic enzyme	3	87362	60599.9	118397	76986.3	57613.7	86512.1	80316.6	79496	105522	63072.3	0.478067	0.460405	0.541205	0.43632	0.399721	0.454207	0.392943	0.408811	0.438667	0.391346	4.40169	0.10861	0.104597	0.122954	0.0991255	0.0908108	0.103189	0.0892709	0.0928759	0.0996587	0.088908	-0.271933	0.0145754	-0.0757463	0.290719
P07091	S100a4	Protein S100-A4	6	8.3215e+06	5.95342e+06	7.9127e+06	8.41253e+06	7.70073e+06	8.25828e+06	1.12714e+07	9.71228e+06	1.08796e+07	9.18542e+06	2.9634	2.88569	2.88236	2.87399	2.83322	2.82997	2.91961	2.91443	2.92976	2.96218	28.9946	0.102205	0.0995252	0.0994102	0.0991216	0.0977152	0.0976032	0.100695	0.100516	0.101045	0.102163	0.0104677	0.443195	0.0428481	0.00424821
P07141	Csf1	Macrophage colony-stimulating factor 1	3	46984.4	32669.4	40628.9	222433	233964	222081	272379	216074	211031	185451	0.37294	0.359569	0.353571	0.668128	0.700231	0.66308	0.644871	0.615207	0.582686	0.606587	5.56687	0.0669927	0.0645909	0.0635134	0.120019	0.125785	0.119112	0.115841	0.110512	0.10467	0.108964	0.757642	7.99055e-06	-0.145667	0.0166671
P07214	Sparc	SPARC	2	78571.5	51177.2	68186.7	150180	137127	167939	207844	173833	212838	146664	0.458193	0.430304	0.434488	0.570626	0.56548	0.592738	0.577876	0.562869	0.584724	0.551421	5.32872	0.0859855	0.0807518	0.0815371	0.107085	0.106119	0.111235	0.108446	0.105629	0.109731	0.103481	0.368409	9.45482e-05	-0.0178539	0.557806
P07356	Anxa2	Annexin A2	28	2.59395e+07	1.90631e+07	2.79269e+07	2.55661e+07	1.92037e+07	2.72207e+07	3.75573e+07	3.78669e+07	3.9513e+07	3.45844e+07	4.67177	4.59694	4.76152	4.49114	4.0836	4.56737	4.75733	5.08269	4.96908	5.07672	47.0582	0.0992765	0.0976864	0.101184	0.095438	0.0867777	0.0970579	0.101095	0.108009	0.105594	0.107882	0.0878002	0.0295048	0.183727	0.0140036
P07607	Tyms	Thymidylate synthase	4	177449	127404	152970	142622	137283	175024	172676	156029	168191	139939	0.6349	0.619806	0.599305	0.558914	0.565737	0.602649	0.536016	0.53855	0.530968	0.541004	5.72785	0.110844	0.108209	0.10463	0.0975783	0.0987696	0.105214	0.0935807	0.0940231	0.0926994	0.0944515	-0.203306	0.000214704	-0.100787	0.0177641
P07742	Rrm1	Ribonucleoside-diphosphate reductase large subunit	18	2.75165e+06	1.5759e+06	2.50809e+06	2.88275e+06	2.59505e+06	2.73886e+06	3.21231e+06	2.42938e+06	2.60662e+06	1.96174e+06	1.90268	1.69551	1.82449	1.86935	1.83358	1.81729	1.75461	1.65411	1.6317	1.58186	17.5652	0.108321	0.0965265	0.10387	0.106424	0.104387	0.10346	0.0998917	0.0941697	0.0928943	0.0900566	-0.126112	0.0704817	-0.153359	0.0104028
P07744	Krt4	Keratin, type II cytoskeletal 4	3	107654	53022.3	40357	53280	47714.7	67023.8	147298	287080	1.26677e+06	479550	0.519763	0.436445	0.352628	0.376364	0.370684	0.409986	0.502544	0.690971	1.21415	0.892395	5.76593	0.0901439	0.0756938	0.0611571	0.0652739	0.0642887	0.071105	0.0871575	0.119837	0.210573	0.154771	0.862091	0.0557871	1.02339	0.024661
P07901	Hsp90aa1	Heat shock protein HSP 90-alpha	29	1.51366e+07	1.04109e+07	1.51323e+07	1.38868e+07	1.22563e+07	1.37949e+07	1.86263e+07	1.50089e+07	1.78656e+07	1.34921e+07	3.76548	3.6088	3.73099	3.51483	3.4121	3.47701	3.57944	3.4819	3.58978	3.4631	35.6234	0.105702	0.101304	0.104734	0.0986663	0.0957824	0.0976045	0.10048	0.0977418	0.10077	0.0972142	-0.069077	0.0264794	0.0249062	0.245872
P08003	Pdia4	Protein disulfide-isomerase A4	42	5.10127e+06	3.05323e+06	3.68057e+06	3.61102e+07	3.40754e+07	2.88829e+07	3.75538e+07	3.17165e+07	3.46381e+07	2.76286e+07	2.43613	2.20912	2.1254	5.15921	5.13664	4.67731	4.75714	4.7275	4.70816	4.63399	40.5706	0.0600467	0.0544512	0.0523877	0.127166	0.12661	0.115288	0.117256	0.116525	0.116049	0.11422	1.06271	4.24636e-06	-0.0832381	0.0905322
P08030	Aprt	Adenine phosphoribosyltransferase	3	344971	185548	303438	241204	168791	287502	408574	387434	531644	324056	0.828512	0.720412	0.787127	0.690224	0.614488	0.73547	0.760161	0.781044	0.850764	0.761009	7.52921	0.11004	0.0956823	0.104543	0.0916728	0.0816138	0.0976822	0.100962	0.103735	0.112995	0.101074	0.0184481	0.793942	0.21539	0.0398102
P08046	Egr1	Early growth response protein 1	2	60596.3	67001.9	115777	118710	91711.2	102517	100289	70739	82269.6	70639.4	0.412931	0.479281	0.536405	0.519202	0.481424	0.486227	0.429985	0.389767	0.396143	0.409785	4.54115	0.0909309	0.105542	0.118121	0.114333	0.106014	0.107071	0.0946863	0.08583	0.0872341	0.0902382	-0.221418	0.0748247	-0.286464	0.00168789
P08113	Hsp90b1	Endoplasmin	45	2.49395e+07	1.79679e+07	2.17337e+07	3.20613e+07	2.69529e+07	2.9925e+07	3.95761e+07	3.58898e+07	3.68849e+07	3.42176e+07	4.59881	4.48941	4.30928	4.91859	4.6767	4.74432	4.85945	4.9725	4.83094	5.05477	47.4548	0.0969094	0.0946039	0.0908081	0.103648	0.0985507	0.0999756	0.102402	0.104784	0.101801	0.106518	0.142768	0.00442986	0.0445331	0.140593
P08121	Col3a1	Collagen alpha-1(III) chain	78	3.42367e+06	1.93829e+06	1.68336e+06	2.76489e+07	2.51785e+07	2.2938e+07	3.04703e+07	3.04602e+07	4.14109e+07	2.53617e+07	2.07663	1.84189	1.55675	4.63464	4.55101	4.26414	4.37042	4.65004	5.0655	4.47555	37.4866	0.0553968	0.0491347	0.0415281	0.123635	0.121404	0.113751	0.116586	0.124046	0.135128	0.119391	1.35396	7.78291e-05	0.0483136	0.478685
P08122	Col4a2	Collagen alpha-2(IV) chain	21	482137	310297	363292	3.8936e+06	3.70999e+06	3.4152e+06	3.7597e+06	3.22917e+06	3.36169e+06	2.59404e+06	0.947347	0.884974	0.8456	2.1092	2.11543	1.98558	1.87026	1.85816	1.81091	1.77204	16.1995	0.05848	0.0546297	0.0521992	0.130202	0.130586	0.122571	0.115452	0.114705	0.111788	0.109389	1.03524	2.92559e-06	-0.17926	0.0027509
P08249	Mdh2	Malate dehydrogenase, mitochondrial	18	7.04983e+06	4.18827e+06	8.32201e+06	4.92274e+06	2.17296e+06	6.00195e+06	2.7038e+06	4.23643e+06	6.7401e+06	3.53483e+06	2.77303	2.50693	2.94081	2.31752	1.70788	2.48978	1.63614	2.07623	2.40796	2.00948	22.8658	0.121274	0.109637	0.128612	0.101353	0.0746914	0.108887	0.0715544	0.0908009	0.105309	0.0878817	-0.441472	0.0300284	-0.0905403	0.661507
P08556	Nras	GTPase NRas	2	926181	846611	950037	1.07809e+06	877078	1.04202e+06	1.35493e+06	1.08603e+06	1.22698e+06	1.10702e+06	1.23034	1.32232	1.23975	1.25934	1.18803	1.23309	1.23624	1.19027	1.19838	1.25371	12.3515	0.0996112	0.107057	0.100373	0.101959	0.0961857	0.0998332	0.100089	0.0963667	0.0970231	0.101503	-0.0512594	0.200564	-0.0083729	0.788017
P08730	Krt13	Keratin, type I cytoskeletal 13	2	303904	190505	155305	147629	165465	167864	559310	517192	2.71114e+06	1.37461e+06	0.787516	0.728051	0.602929	0.566712	0.609615	0.592631	0.863433	0.878929	1.65819	1.36899	8.657	0.0909687	0.0840997	0.0696464	0.0654629	0.0704187	0.0684568	0.0997381	0.101528	0.191544	0.158137	0.706992	0.0613606	0.958888	0.018584
P08752	Gnai2	Guanine nucleotide-binding protein G(i) subunit alpha-2	9	4.71506e+06	3.93275e+06	4.93097e+06	4.83539e+06	4.47297e+06	4.90365e+06	6.38e+06	5.93369e+06	5.68521e+06	5.37915e+06	2.36054	2.44458	2.38779	2.30092	2.27977	2.29581	2.31775	2.38279	2.24579	2.38331	23.3991	0.100882	0.104473	0.102047	0.0983338	0.0974302	0.0981155	0.099053	0.101833	0.095978	0.101855	-0.0400692	0.199673	0.0246903	0.357018
P08775	Polr2a	DNA-directed RNA polymerase II subunit RPB1	39	2.36468e+06	1.94763e+06	2.44662e+06	3.10843e+06	3.11374e+06	3.19807e+06	4.10069e+06	3.47356e+06	3.6374e+06	3.25229e+06	1.79065	1.84544	1.80656	1.9268	1.97223	1.93392	1.9373	1.9144	1.87034	1.9426	18.9402	0.0945424	0.0974348	0.0953821	0.101731	0.104129	0.102107	0.102285	0.101076	0.0987495	0.102564	0.0788235	0.00761099	-0.0211329	0.272167
P09055	Itgb1	Integrin beta-1	25	1.35415e+06	932448	1.07062e+06	6.75864e+06	6.05667e+06	6.09799e+06	8.69774e+06	7.90824e+06	7.90861e+06	7.32105e+06	1.43245	1.37441	1.30013	2.63212	2.57368	2.50569	2.62821	2.67965	2.57094	2.70132	22.3986	0.0639525	0.0613614	0.0580454	0.117513	0.114904	0.111868	0.117338	0.119635	0.114781	0.120602	0.951037	2.09934e-06	0.0412659	0.166337
P09103	P4hb	Protein disulfide-isomerase	39	9.59539e+06	5.18384e+06	6.33893e+06	6.34201e+07	5.88702e+07	5.37293e+07	7.05866e+07	5.926e+07	6.52585e+07	5.03081e+07	3.13732	2.73022	2.63885	6.46867	6.39256	6.00038	6.145	6.10372	6.10286	5.91182	51.6314	0.0607637	0.0528791	0.0511094	0.125286	0.123811	0.116216	0.119017	0.118217	0.118201	0.1145	1.10106	1.36974e-05	-0.051092	0.169291
P09405	Ncl	Nucleolin	32	8.23644e+06	4.12338e+06	7.47326e+06	5.85998e+06	2.55704e+06	5.93331e+06	3.07371e+06	4.3648e+06	6.09157e+06	3.89736e+06	2.95123	2.49132	2.81755	2.48554	1.82278	2.47831	1.7235	2.10172	2.31021	2.09081	23.273	0.12681	0.107048	0.121065	0.106799	0.0783218	0.106489	0.0740559	0.0903073	0.0992659	0.0898385	-0.425306	0.0172233	-0.130769	0.457789
P09411	Pgk1	Phosphoglycerate kinase 1	17	1.80512e+07	1.07366e+07	1.95653e+07	1.40605e+07	8.21331e+06	1.62457e+07	1.14238e+07	1.27437e+07	1.78453e+07	1.12622e+07	4.04055	3.65355	4.13272	3.53243	2.9072	3.71285	2.93556	3.25667	3.58811	3.21799	34.9776	0.115518	0.104454	0.118153	0.100991	0.0831161	0.106149	0.0839268	0.0931073	0.102583	0.0920013	-0.280376	0.0203128	-0.0543362	0.654089
P09450	Junb	Transcription factor JunB	3	14166.3	8911.58	16140.6	16290.5	12845.5	18019.4	22019	13465.1	16569.8	11752.8	0.230761	0.213822	0.244852	0.233846	0.219286	0.242005	0.232463	0.197846	0.205486	0.197717	2.21808	0.104036	0.0963996	0.110389	0.105427	0.0988629	0.109105	0.104803	0.089197	0.0926411	0.0891388	-0.142276	0.138158	-0.155171	0.0903391
P0C090	Rc3h2	Roquin-2	21	2.71958e+06	2.30811e+06	2.92108e+06	2.56281e+06	2.51286e+06	2.79341e+06	3.34854e+06	2.92328e+06	3.17664e+06	2.58093e+06	1.89377	1.97518	1.93861	1.78308	1.81012	1.83173	1.78443	1.78409	1.76939	1.76839	18.3388	0.103266	0.107705	0.105711	0.0972302	0.0987043	0.0998827	0.0973035	0.0972848	0.0964837	0.0964292	-0.12367	0.00047014	-0.0254685	0.0567268
P0C0S6	H2az1	Histone H2A.Z	0	110813	74925.1	309862	425787	644810	520002	231381	694999	364793	538136	0.525818	0.5012	0.793718	0.867182	1.05046	0.932931	0.603579	0.991764	0.729128	0.935187	7.93097	0.0662993	0.0631954	0.100078	0.109341	0.13245	0.117631	0.076104	0.12505	0.0919344	0.117916	0.429216	0.164459	-0.244942	0.290843
P0C7N9	Psmg4	Proteasome assembly chaperone 4	3	182343	134182	171704	175590	153788	187431	221389	192779	192799	153385	0.641854	0.632794	0.627506	0.607596	0.592026	0.619442	0.592867	0.58718	0.561514	0.561552	6.02433	0.106544	0.10504	0.104162	0.100857	0.0982724	0.102823	0.0984121	0.097468	0.0932077	0.0932141	-0.139475	0.00296237	-0.0748509	0.0507832
P0C7T6	Atxn1l	Ataxin-1-like	11	1.65566e+06	1.48977e+06	1.7543e+06	1.58085e+06	1.55063e+06	1.85709e+06	2.07771e+06	1.77354e+06	2.10825e+06	1.63304e+06	1.5525	1.6578	1.58253	1.4686	1.49221	1.55492	1.47035	1.45448	1.49586	1.46826	15.1975	0.102155	0.109084	0.104131	0.0966345	0.098188	0.102314	0.0967491	0.0957049	0.0984279	0.096612	-0.117433	0.00585533	-0.0316439	0.224349
P0CB42	Alkbh1	Nucleic acid dioxygenase ALKBH1	2	98783.7	75396.3	86387.2	91323.5	79437.7	92265.4	121632	84464.6	102927	76350.6	0.502174	0.502459	0.477392	0.467296	0.454533	0.466096	0.464992	0.419068	0.434216	0.422939	4.61116	0.108904	0.108966	0.10353	0.10134	0.0985723	0.10108	0.10084	0.0908812	0.0941662	0.0917206	-0.183309	0.00964421	-0.0889704	0.0850164
P0CL69	Znf703	Zinc finger protein 703	3	76891.6	64008.8	80524.8	64355.8	68873.9	72373.9	88472.2	83712.6	98794.7	75908.6	0.454245	0.470598	0.464224	0.406022	0.429312	0.422819	0.408665	0.417539	0.426988	0.421942	4.32235	0.105092	0.108875	0.107401	0.0939354	0.0993237	0.0978214	0.0945469	0.0965999	0.0987859	0.0976185	-0.144911	0.000813957	-0.00185752	0.945002
P0DOV1	Mnda	Interferon-activable protein 205-B	2	14299.9	9434.16	14589	20920.5	12862.4	14857.5	26536.8	24680	21628.5	19043.3	0.23163	0.218754	0.235197	0.258559	0.219401	0.223973	0.250744	0.253444	0.229182	0.240557	2.36144	0.0980883	0.0926356	0.0995991	0.109492	0.0929099	0.094846	0.106183	0.107326	0.0970516	0.101869	0.0910222	0.112076	0.0602245	0.450196
P0DOV2	Ifi204	Interferon-activable protein 204	11	1.31015e+06	1.04927e+06	1.23905e+06	1.58826e+06	1.46302e+06	1.62896e+06	1.8251e+06	1.51762e+06	1.86581e+06	1.37892e+06	1.41362	1.44087	1.37799	1.47136	1.45789	1.47524	1.39503	1.36472	1.42285	1.37074	14.1903	0.0996188	0.101539	0.0971076	0.103688	0.102739	0.103961	0.0983083	0.0961728	0.100269	0.0965966	-0.0231421	0.35094	-0.0808392	0.00481411
P0DW87	Zftraf1	Zinc finger TRAF-type-containing protein 1	2	28068.4	19036.1	28743.7	29190.6	19617.5	25789.1	34612.6	30301.7	36869	26388.6	0.303431	0.289691	0.308075	0.29557	0.259764	0.279452	0.279278	0.27562	0.285144	0.274655	2.85068	0.106442	0.101622	0.108071	0.103684	0.0911235	0.0980299	0.097969	0.0966857	0.100027	0.0963471	-0.107966	0.00977189	0.00398998	0.936172
P10107	Anxa1	Annexin A1	30	1.24152e+07	9.67691e+06	1.30471e+07	1.24646e+07	1.15945e+07	1.36687e+07	2.25644e+07	2.39251e+07	2.71743e+07	2.1753e+07	3.47822	3.50476	3.51719	3.36559	3.33716	3.4642	3.86906	4.21297	4.26263	4.20494	37.2167	0.0934587	0.0941716	0.0945056	0.0904322	0.0896683	0.0930819	0.10396	0.113201	0.114535	0.112985	0.2403	0.00150866	0.286994	0.000862268
P10126	Eef1a1	Elongation factor 1-alpha 1	23	4.67033e+08	3.62706e+08	4.69411e+08	4.09107e+08	4.11286e+08	4.17807e+08	5.28491e+08	4.31747e+08	4.788e+08	3.8797e+08	14.8632	14.9395	14.6398	13.676	13.913	13.6664	13.9054	13.7442	13.8062	13.5588	140.713	0.105628	0.10617	0.10404	0.097191	0.0988754	0.097123	0.0988215	0.0976756	0.0981165	0.0963584	-0.107167	0.000257135	0.000183324	0.987893
P10493	Nid1	Nidogen-1	28	1.79843e+06	1.34137e+06	1.67852e+06	2.76546e+06	2.53186e+06	2.55983e+06	3.07716e+06	2.7454e+06	2.74689e+06	2.26298e+06	1.60478	1.58965	1.55496	1.83842	1.81558	1.76865	1.72429	1.73889	1.66712	1.6764	16.9787	0.0945169	0.0936257	0.091583	0.108278	0.106933	0.104168	0.101556	0.102416	0.0981885	0.0987354	0.104069	0.00423632	-0.0871278	0.0115345
P10518	Alad	Delta-aminolevulinic acid dehydratase	4	106862	51008.6	88018.4	72879	51483.1	85060.4	81062.9	90516.1	116231	74426.2	0.51823	0.429736	0.48096	0.426818	0.382129	0.451133	0.39442	0.43109	0.456384	0.418574	4.38947	0.118062	0.0979015	0.109571	0.0972367	0.0870558	0.102776	0.0898559	0.0982099	0.103972	0.0953586	-0.16179	0.111075	0.0187849	0.820342
P10605	Ctsb	Cathepsin B	14	7.01032e+06	6.06068e+06	7.96168e+06	6.29577e+06	6.1343e+06	6.7646e+06	9.0022e+06	9.71876e+06	1.09787e+07	7.77089e+06	2.76679	2.90638	2.88945	2.55819	2.58683	2.61221	2.66515	2.91523	2.94066	2.76757	27.6085	0.100215	0.105271	0.104658	0.0926595	0.0936969	0.0946164	0.0965338	0.105592	0.106513	0.100244	-0.0170977	0.711413	0.125121	0.026223
P10630	Eif4a2	Eukaryotic initiation factor 4A-II	3	731478	553452	763989	643962	547789	779118	887526	765852	1.03846e+06	707520	1.11941	1.11552	1.13674	1.02392	0.984119	1.09728	1.04129	1.03191	1.11922	1.04518	10.7146	0.104475	0.104112	0.106092	0.0955631	0.0918485	0.10241	0.0971844	0.0963087	0.104458	0.0975477	-0.0859641	0.0463458	0.0341711	0.523973
P10639	Txn	Thioredoxin	5	4.27868e+06	2.94288e+06	3.76119e+06	4.06982e+06	3.76935e+06	4.26783e+06	5.97163e+06	5.21297e+06	5.70446e+06	4.81839e+06	2.27051	2.17682	2.14381	2.14703	2.1289	2.17136	2.25638	2.25994	2.24891	2.27904	22.0827	0.102819	0.0985758	0.097081	0.0972268	0.0964059	0.0983284	0.102179	0.10234	0.10184	0.103205	0.0418474	0.106416	0.0733035	0.000332541
P10649	Gstm1	Glutathione S-transferase Mu 1	5	502620	344121	493606	496602	404720	503953	738332	654158	885895	562030	0.96326	0.922377	0.955327	0.922452	0.87188	0.921266	0.966383	0.967515	1.0487	0.951843	9.491	0.101492	0.0971845	0.100656	0.0971923	0.0918639	0.0970674	0.101821	0.10194	0.110494	0.100289	0.0539395	0.24252	0.119291	0.0410614
P10711	Tcea1	Transcription elongation factor A protein 1	12	731430	538799	785240	683622	472282	738521	771216	750695	921188	698326	1.11938	1.1036	1.14922	1.04879	0.927426	1.07397	0.983617	1.02351	1.06561	1.03964	10.5348	0.106256	0.104758	0.109088	0.0995553	0.0880347	0.101945	0.0933685	0.0971555	0.101152	0.0986868	-0.129159	0.0100169	0.01837	0.778634
P10833	Rras	Ras-related protein R-Ras	9	1.26756e+06	1.17041e+06	1.46925e+06	1.51004e+06	1.3303e+06	1.30805e+06	1.80001e+06	1.34738e+06	1.61327e+06	1.27258e+06	1.39504	1.50526	1.47469	1.44182	1.40347	1.3509	1.38722	1.29994	1.34056	1.32676	13.9257	0.100178	0.108092	0.105898	0.103537	0.100783	0.097008	0.0996158	0.0933486	0.0962653	0.0952743	-0.123234	0.0185818	-0.0632612	0.109308
P10852	Slc3a2	4F2 cell-surface antigen heavy chain	16	4.71026e+06	3.35852e+06	4.62061e+06	5.12864e+06	4.96021e+06	4.74254e+06	5.92581e+06	4.32311e+06	4.63094e+06	4.08336e+06	2.35958	2.29498	2.3268	2.35597	2.37605	2.26524	2.24934	2.09349	2.06482	2.1308	22.5171	0.104791	0.101922	0.103335	0.104631	0.105522	0.100601	0.099895	0.0929736	0.0917001	0.0946303	-0.125247	0.0133932	-0.128312	0.0172269
P10922	H1-0	Histone H1.0	5	1.60431e+06	823252	1.34493e+06	854318	402230	980702	426762	710021	1.08026e+06	686965	1.53304	1.3076	1.4237	1.14701	0.86973	1.20344	0.77371	1.00047	1.13746	1.03274	11.4289	0.134137	0.114411	0.12457	0.10036	0.0760992	0.105298	0.0676977	0.0875387	0.0995253	0.0903618	-0.538611	0.0160832	-0.122184	0.540502
P11031	Sub1	Activated RNA polymerase II transcriptional coactivator p15	2	139545	80270.5	115653	107401	85727.3	110656	106493	77386.6	99899.5	66419.8	0.576663	0.515212	0.536177	0.498741	0.468602	0.501366	0.440582	0.404342	0.428937	0.399656	4.77028	0.120887	0.108004	0.112399	0.104552	0.0982337	0.105102	0.0923599	0.0847628	0.0899187	0.0837805	-0.374905	0.00115829	-0.22721	0.00505562
P11087	Col1a1	Collagen alpha-1(I) chain	60	2.01582e+06	1.23908e+06	1.47668e+06	1.39578e+07	1.18793e+07	1.20094e+07	1.39969e+07	1.35125e+07	1.75809e+07	1.11561e+07	1.6798	1.53999	1.47766	3.52205	3.36972	3.28888	3.18769	3.33559	3.56623	3.20563	28.1732	0.0596238	0.0546614	0.052449	0.125014	0.119607	0.116738	0.113146	0.118396	0.126582	0.113783	1.08653	1.2449e-05	-0.0308466	0.566814
P11103	Parp1	Poly [ADP-ribose] polymerase 1	11	439046	307825	470222	485568	410316	465270	560360	502736	554645	458305	0.912492	0.882147	0.937049	0.914165	0.876683	0.892207	0.86409	0.868803	0.865653	0.876114	8.8894	0.102649	0.0992358	0.105412	0.102838	0.0986211	0.100368	0.0972045	0.0977347	0.0973803	0.0985571	-0.0675391	0.0266025	-0.04185	0.0433064
P11157	Rrm2	Ribonucleoside-diphosphate reductase subunit M2	4	77157.2	60331.6	86209.6	78472.4	65221.9	80271.6	100495	73190.8	80454	73957.3	0.454872	0.459589	0.477001	0.439683	0.420056	0.440763	0.430344	0.395233	0.392538	0.4175	4.32758	0.10511	0.1062	0.110223	0.1016	0.0970649	0.10185	0.0994421	0.0913289	0.0907062	0.0964743	-0.182564	0.00707442	-0.0849826	0.100196
P11276	Fn1	Fibronectin	65	1.33169e+07	1.02374e+07	1.27378e+07	1.21645e+07	1.04639e+07	1.25035e+07	1.46218e+07	1.2771e+07	1.3063e+07	1.11787e+07	3.57724	3.58461	3.48375	3.33281	3.20296	3.34253	3.24468	3.25952	3.15768	3.20827	33.394	0.107122	0.107343	0.104323	0.0998025	0.0959141	0.100094	0.0971633	0.0976079	0.0945582	0.0960731	-0.141252	0.000347129	-0.0331797	0.166934
P11416	Rara	Retinoic acid receptor alpha	2	2686.45	1450.29	2237.05	2721.48	2704.49	2647.41	2474.71	2614.93	2923.3	2487.9	0.118593	0.103414	0.111507	0.11398	0.117573	0.112089	0.0957818	0.101253	0.10096	0.105205	1.08035	0.109772	0.0957219	0.103213	0.105503	0.108828	0.103752	0.0886578	0.093722	0.0934505	0.0973801	-0.139831	0.0608974	-0.184967	0.00410094
P11438	Lamp1	Lysosome-associated membrane glycoprotein 1	5	1.98852e+06	1.30001e+06	2.44054e+06	1.55139e+06	846972	1.55542e+06	1.11079e+06	1.83256e+06	2.31257e+06	1.45834e+06	1.67065	1.56985	1.80477	1.45755	1.17155	1.44815	1.14052	1.47407	1.55363	1.40229	14.693	0.113704	0.106843	0.122832	0.0992001	0.0797351	0.09856	0.0776234	0.100324	0.105739	0.0954389	-0.279387	0.0762858	0.0328411	0.829072
P11440	Cdk1	Cyclin-dependent kinase 1	13	3.92233e+06	2.66009e+06	3.33786e+06	3.04789e+06	2.87635e+06	3.33959e+06	3.76686e+06	3.10068e+06	2.72615e+06	2.67191e+06	2.19282	2.09059	2.04431	1.91164	1.91064	1.96782	1.8717	1.82757	1.66195	1.79347	19.2725	0.11378	0.108475	0.106074	0.09919	0.0991382	0.102105	0.0971178	0.0948278	0.0862342	0.0930583	-0.238627	0.00520611	-0.111014	0.0583407
P11499	Hsp90ab1	Heat shock protein HSP 90-beta	38	1.41461e+08	9.86318e+07	1.33481e+08	1.41094e+08	1.2217e+08	1.46203e+08	1.7683e+08	1.29899e+08	1.53836e+08	1.18603e+08	9.21364	8.87294	8.87484	8.91838	8.56091	8.96702	8.91881	8.41224	8.67138	8.37667	87.7868	0.104955	0.101074	0.101095	0.101591	0.0975193	0.102145	0.101596	0.0958258	0.0987777	0.0954205	-0.06464	0.07772	-0.0367298	0.283619
P11688	Itga5	Integrin alpha-5	12	480351	309397	448811	599397	551868	599246	835959	753355	763101	633357	0.94594	0.883947	0.919828	0.994849	0.987044	0.987575	1.01631	1.02499	0.986518	0.999196	9.7462	0.0970573	0.0906965	0.0943781	0.102076	0.101275	0.101329	0.104278	0.105168	0.101221	0.102522	0.135791	0.00459071	0.0243209	0.164508
P11862	Gas2	Growth arrest-specific protein 2	12	968734	636584	899541	1.35239e+06	1.19155e+06	1.28678e+06	2.07615e+06	1.70185e+06	2.00802e+06	1.43302e+06	1.25267	1.17976	1.21309	1.37937	1.34297	1.34204	1.4699	1.43015	1.46631	1.39234	13.4686	0.0930069	0.0875931	0.090068	0.102414	0.0997112	0.0996422	0.109135	0.106184	0.108869	0.103377	0.244669	0.000457184	0.0874431	0.0154085
P11881	Itpr1	Inositol 1,4,5-trisphosphate receptor type 1	12	521747	386616	501465	717913	672295	676188	863384	711694	783926	620606	0.977773	0.966364	0.961351	1.06961	1.06815	1.03663	1.02971	1.00143	0.997459	0.990973	10.0995	0.0968144	0.0956848	0.0951885	0.105908	0.105763	0.102642	0.101957	0.0991572	0.0987637	0.0981215	0.053105	0.0193399	-0.0744799	0.0111312
P11928	Oas1a	2'-5'-oligoadenylate synthase 1A	1	218197	163084	200966	222168	243183	232836	313137	235485	259417	207242	0.689684	0.68416	0.668067	0.667809	0.711141	0.675785	0.682399	0.637224	0.634102	0.634599	6.68497	0.103169	0.102343	0.0999357	0.099897	0.106379	0.10109	0.10208	0.0953219	0.0948549	0.0949292	-0.0735092	0.074316	-0.082134	0.0855819
P11983	Tcp1	T-complex protein 1 subunit alpha	27	3.293e+07	2.42855e+07	3.24833e+07	3.04388e+07	2.87348e+07	3.17499e+07	3.73193e+07	3.20622e+07	3.60628e+07	3.08513e+07	5.14011	5.06455	5.05673	4.81707	4.79802	4.85838	4.74507	4.7485	4.78654	4.84647	48.8614	0.105198	0.103651	0.103491	0.0985863	0.0981965	0.0994317	0.0971128	0.0971829	0.0979615	0.099188	-0.0893594	0.000366027	-0.0129022	0.232316
P12023	App	Amyloid-beta precursor protein	5	111821	81625.7	118387	299671	293134	257510	421572	406959	409157	330747	0.527728	0.518674	0.541186	0.753088	0.766326	0.703662	0.76988	0.796899	0.764225	0.767356	6.90902	0.0763824	0.075072	0.0783303	0.109001	0.110917	0.101847	0.111431	0.115342	0.110613	0.111066	0.549648	1.99556e-06	0.0646779	0.127696
P12032	Timp1	Metalloproteinase inhibitor 1	4	342826	244088	282337	663625	490261	629487	640836	434434	470102	410925	0.826445	0.803949	0.764868	1.03636	0.941391	1.00728	0.912431	0.818467	0.808952	0.838112	8.75826	0.0943618	0.0917933	0.087331	0.11833	0.107486	0.115009	0.104179	0.0934508	0.0923645	0.0956939	0.080048	0.197394	-0.237089	0.00931694
P12265	Gusb	Beta-glucuronidase	5	159273	129007	163807	265302	249477	270839	296185	279071	311899	232851	0.608016	0.622914	0.615857	0.717132	0.718448	0.718057	0.667166	0.683026	0.683811	0.665367	6.69979	0.0907515	0.0929752	0.0919217	0.107038	0.107234	0.107176	0.09958	0.101947	0.102064	0.0993116	0.13252	0.000322366	-0.0893073	0.000860535
P12367	Prkar2a	cAMP-dependent protein kinase type II-alpha regulatory subunit	10	1.8593e+06	1.35372e+06	1.76195e+06	2.18887e+06	1.95218e+06	2.20711e+06	2.76967e+06	2.29529e+06	2.56788e+06	2.10168e+06	1.62631	1.59548	1.58528	1.67364	1.63622	1.66649	1.6522	1.61616	1.62172	1.62678	16.3003	0.0997718	0.0978808	0.0972546	0.102676	0.10038	0.102237	0.10136	0.0991493	0.0994906	0.0998007	0.0240159	0.111531	-0.0259295	0.079285
P12382	Pfkl	ATP-dependent 6-phosphofructokinase, liver type	21	1.12962e+07	7.56522e+06	1.02693e+07	1.07644e+07	9.81007e+06	1.16424e+07	1.34659e+07	1.05121e+07	1.17156e+07	9.71588e+06	3.34914	3.17601	3.1975	3.17309	3.12134	3.24816	3.13808	3.01024	3.01996	3.03054	31.4641	0.106443	0.100941	0.101624	0.100848	0.0992034	0.103234	0.0997353	0.0956724	0.0959812	0.0963175	-0.0875169	0.0200725	-0.0607604	0.0374515
P12787	Cox5a	Cytochrome c oxidase subunit 5A, mitochondrial	3	117295	82884.6	116857	102789	70190.3	92906.6	96237.7	109368	137343	91716.5	0.537924	0.52186	0.538391	0.490028	0.432577	0.467394	0.422853	0.465749	0.488677	0.455656	4.82111	0.111577	0.108245	0.111674	0.101642	0.0897255	0.0969473	0.0877087	0.0966063	0.101362	0.0945128	-0.219105	0.00896501	-0.0160171	0.822064
P12813	Nr4a1	Nuclear receptor subfamily 4 group A member 1	7	444011	338990	542143	550606	628667	719356	1.14941e+06	752701	782060	692927	0.91661	0.91685	0.991664	0.961499	1.03986	1.0627	1.15644	1.02463	0.996485	1.03637	10.1031	0.0907256	0.0907493	0.0981544	0.0951686	0.102925	0.105185	0.114464	0.101417	0.0986316	0.102579	0.160459	0.0543341	0.0436548	0.542099
P12815	Pdcd6	Programmed cell death protein 6	3	365435	293951	393292	359800	349590	347030	496951	473754	527992	415493	0.84785	0.866019	0.872732	0.810476	0.82227	0.793164	0.823006	0.847972	0.848365	0.841886	8.37374	0.101251	0.103421	0.104222	0.0967878	0.0981963	0.0947204	0.0982842	0.101266	0.101313	0.100539	-0.0371081	0.0685071	0.0554734	0.025046
P12970	Rpl7a	60S ribosomal protein L7a	22	4.99529e+07	3.72529e+07	4.82843e+07	4.88727e+07	4.74738e+07	5.23726e+07	6.09775e+07	5.05536e+07	5.35555e+07	4.67806e+07	6.07336	6.01013	5.92091	5.82598	5.86533	5.93911	5.79084	5.71989	5.62826	5.73973	58.5135	0.103794	0.102713	0.101189	0.0995664	0.100239	0.1015	0.0989658	0.0977533	0.0961872	0.0980923	-0.0693792	0.00365536	-0.0391292	0.0239585
P13011	Scd2	Stearoyl-CoA desaturase 2	4	2.95143e+06	2.06626e+06	2.65942e+06	3.22299e+06	3.33599e+06	3.15562e+06	3.60287e+06	3.0868e+06	3.1507e+06	2.73094e+06	1.95683	1.88961	1.86754	1.95501	2.02739	1.92358	1.83821	1.82422	1.76346	1.80946	18.8553	0.103781	0.100217	0.0990457	0.103685	0.107523	0.102018	0.0974904	0.0967485	0.0935259	0.0959656	-0.0743593	0.0227199	-0.121975	0.0040149
P13020	Gsn	Gelsolin	14	35660.4	26614	45040.6	37850.9	24917.6	29714.6	41703	45149.9	39952.5	29655.6	3.17045	3.02593	3.20555	2.96136	2.618	3.05444	2.87764	3.23867	3.41731	3.20218	30.7715	0.103032	0.0983354	0.104173	0.0962368	0.0850785	0.099262	0.0935162	0.105249	0.111054	0.104063	0.0205036	0.765288	0.146174	0.141169
P13405	Rb1	Retinoblastoma-associated protein	9	407934	311393	425122	462795	412634	449305	550118	438766	482001	395068	0.886032	0.886224	0.900188	0.896699	0.87866	0.879792	0.857648	0.821792	0.817278	0.824817	8.64913	0.102442	0.102464	0.104078	0.103675	0.101589	0.10172	0.09916	0.0950144	0.0944925	0.0953642	-0.10157	0.00368051	-0.092182	0.00625378
P13439	Umps	Uridine 5'-monophosphate synthase	23	7.81551e+06	6.09253e+06	7.12556e+06	7.3054e+06	6.95656e+06	7.47014e+06	8.37341e+06	6.96331e+06	7.50997e+06	6.45003e+06	2.8899	2.91248	2.76462	2.71565	2.72033	2.71832	2.58801	2.54383	2.51704	2.56579	26.936	0.107288	0.108126	0.102637	0.100819	0.100993	0.100918	0.0960799	0.0944399	0.0934455	0.0952552	-0.160956	0.000757104	-0.0901034	0.000304472
P13705	Msh3	DNA mismatch repair protein Msh3	7	138819	100277	120708	124784	126833	132850	165336	132804	141605	123558	0.575461	0.563188	0.545384	0.529713	0.548099	0.539527	0.526654	0.504216	0.494834	0.514315	5.34139	0.107736	0.105439	0.102105	0.0991713	0.102613	0.101009	0.0985987	0.0943979	0.0926414	0.0962886	-0.138412	0.00544008	-0.0803228	0.0262267
P13808	Slc4a2	Anion exchange protein 2	8	283723	221254	281562	390941	398935	402824	496103	439468	474965	400697	0.766146	0.772968	0.764031	0.837949	0.866873	0.842069	0.822436	0.822329	0.81237	0.829572	8.13674	0.0941588	0.0949973	0.0938988	0.102983	0.106538	0.10349	0.101077	0.101064	0.0998396	0.101954	0.097978	8.54745e-05	-0.0470096	0.0243233
P13864	Dnmt1	DNA (cytosine-5)-methyltransferase 1	14	547406	407550	506800	612408	559388	604367	762095	662589	690003	602402	0.996748	0.986969	0.96541	1.00347	0.992402	0.990954	0.978881	0.972593	0.946655	0.979056	9.81313	0.101573	0.100576	0.0983793	0.102258	0.10113	0.100982	0.0997521	0.0991113	0.0964681	0.09977	-0.0203254	0.304844	-0.038755	0.0438474
P14069	S100a6	Protein S100-A6	7	2.15888e+07	1.76225e+07	2.15875e+07	2.09597e+07	1.84437e+07	2.15587e+07	2.42216e+07	2.37892e+07	2.54025e+07	2.13024e+07	4.34068	4.45467	4.29772	4.14673	4.01816	4.15932	3.9819	4.20317	4.14652	4.16932	41.9182	0.103551	0.106271	0.102526	0.0989244	0.0958572	0.0992247	0.0949922	0.100271	0.0989192	0.0994632	-0.0814421	0.0202074	0.00587638	0.819945
P14115	Rpl27a	60S ribosomal protein L27a	8	1.71629e+07	1.18107e+07	1.70492e+07	1.98881e+07	1.89603e+07	1.89849e+07	2.17716e+07	1.65606e+07	1.74807e+07	1.57291e+07	3.95973	3.79562	3.91239	4.06025	4.06281	3.95243	3.81333	3.62477	3.5579	3.68586	38.4251	0.103051	0.0987798	0.101819	0.105667	0.105733	0.102861	0.0992406	0.0943336	0.0925931	0.0959232	-0.0837699	0.0357533	-0.133437	0.00460884
P14131	Rps16	40S ribosomal protein S16	17	1.04731e+07	8.42762e+06	9.67615e+06	1.0441e+07	1.0096e+07	1.06691e+07	1.18965e+07	1.0094e+07	9.86143e+06	1.01154e+07	3.2492	3.31619	3.12267	3.13446	3.15742	3.13634	2.98424	2.96072	2.81418	3.08057	30.956	0.104962	0.107126	0.100875	0.101255	0.101997	0.101316	0.0964026	0.0956428	0.0909089	0.0995146	-0.125993	0.0219884	-0.0872095	0.0419543
P14148	Rpl7	60S ribosomal protein L7	20	1.2969e+07	8.92087e+06	1.13962e+07	1.34445e+07	1.27155e+07	1.32608e+07	1.53314e+07	1.18703e+07	1.35288e+07	1.13617e+07	3.53953	3.39252	3.3328	3.46944	3.46268	3.42234	3.30765	3.16353	3.20333	3.22951	33.5233	0.105584	0.101199	0.0994174	0.103493	0.103292	0.102088	0.0986672	0.094368	0.0955551	0.0963362	-0.0846605	0.0253111	-0.0976336	0.00214925
P14152	Mdh1	Malate dehydrogenase, cytoplasmic	9	2.22269e+06	1.26759e+06	2.72206e+06	1.74237e+06	1.03078e+06	1.79845e+06	1.39073e+06	1.60704e+06	2.18699e+06	1.41514e+06	1.7468	1.55407	1.88492	1.52712	1.26731	1.53502	1.24939	1.39704	1.5185	1.38526	15.0654	0.115948	0.103155	0.125116	0.101366	0.0841206	0.10189	0.0829311	0.0927313	0.100794	0.0919494	-0.315992	0.02179	-0.0545153	0.616553
P14206	Rpsa	40S ribosomal protein SA	11	2.95415e+06	1.87081e+06	2.70047e+06	2.41812e+06	2.11785e+06	2.50749e+06	3.1229e+06	2.67688e+06	2.93175e+06	2.3706e+06	1.95755	1.81596	1.87896	1.74195	1.69042	1.75405	1.73464	1.72102	1.71219	1.70835	17.7151	0.110502	0.102509	0.106065	0.0983315	0.0954224	0.0990143	0.0979187	0.0971499	0.0966516	0.0964349	-0.131652	0.00444598	-0.00800339	0.613295
P14211	Calr	Calreticulin	18	5.61107e+06	2.52398e+06	5.85935e+06	6.76334e+06	5.33016e+06	5.76957e+06	7.67833e+06	8.59607e+06	1.06894e+07	7.74279e+06	2.53083	2.04711	2.5575	2.63286	2.44542	2.45063	2.49861	2.77257	2.90866	2.7635	25.6077	0.0988309	0.0799413	0.0998724	0.102815	0.0954956	0.0956991	0.0975726	0.108271	0.113585	0.107917	0.207154	0.100819	0.123178	0.103291
P14576	Srp54	Signal recognition particle 54 kDa protein	1	1.64385e+06	1.32291e+06	1.76992e+06	1.56527e+06	1.37e+06	1.55171e+06	1.91124e+06	1.58539e+06	1.90681e+06	1.4662e+06	1.54806	1.58086	1.58813	1.46277	1.42008	1.44676	1.42137	1.38931	1.43557	1.40535	14.6983	0.105323	0.107554	0.108049	0.0995201	0.0966154	0.0984305	0.0967034	0.0945222	0.0976696	0.0956136	-0.154278	0.000167737	-0.0306125	0.113294
P14685	Psmd3	26S proteasome non-ATPase regulatory subunit 3	40	1.71252e+07	1.21023e+07	1.6807e+07	1.70875e+07	1.6068e+07	1.68292e+07	1.95844e+07	1.65366e+07	1.69828e+07	1.47654e+07	3.95624	3.83284	3.89017	3.82016	3.8025	3.7658	3.65302	3.62263	3.51603	3.59236	37.4517	0.105636	0.102341	0.103871	0.102002	0.101531	0.100551	0.0975395	0.0967278	0.0938816	0.0959198	-0.11454	0.00136266	-0.0782607	0.00333092
P14719	Il1rl1	Interleukin-1 receptor-like 1	10	291941	191589	264384	497858	438777	460411	525331	420393	403231	350849	0.774954	0.729706	0.745126	0.923389	0.900522	0.888456	0.841757	0.807549	0.759672	0.785976	8.15711	0.0950036	0.0894565	0.0913468	0.113201	0.110397	0.108918	0.103193	0.0989994	0.0931301	0.0963547	0.0904004	0.0878519	-0.179629	0.00609634
P14733	Lmnb1	Lamin-B1	34	6.79258e+06	5.42728e+06	6.68196e+06	6.74721e+06	5.90714e+06	6.09318e+06	7.16061e+06	5.314e+06	5.47389e+06	4.97113e+06	2.73206	2.78082	2.69479	2.63033	2.54807	2.5049	2.42885	2.27774	2.21122	2.30813	25.1169	0.108774	0.110715	0.10729	0.104724	0.101448	0.0997295	0.0967018	0.0906857	0.088037	0.0918954	-0.24703	0.00090669	-0.151606	0.0100536
P14824	Anxa6	Annexin A6	24	3.5013e+06	1.92028e+06	3.78228e+06	2.94347e+06	1.90343e+06	3.04972e+06	6.40854e+06	6.14707e+06	8.41852e+06	5.2438e+06	2.09536	1.83502	2.14859	1.88506	1.61975	1.89741	2.32195	2.41744	2.63759	2.35876	21.2169	0.0987589	0.0864886	0.101268	0.0888471	0.0763423	0.0894289	0.109438	0.113939	0.124316	0.111173	0.266055	0.0176617	0.436713	0.00266143
P14869	Rplp0	60S acidic ribosomal protein P0	11	6.83682e+06	4.66218e+06	6.51544e+06	5.72566e+06	4.7346e+06	6.37399e+06	5.48068e+06	5.26282e+06	4.55901e+06	5.16722e+06	2.73917	2.61679	2.66786	2.4625	2.33221	2.5506	2.17921	2.26875	2.05162	2.3447	24.2134	0.113126	0.108072	0.110181	0.1017	0.0963191	0.105338	0.0900001	0.0936982	0.0847306	0.0968348	-0.276105	0.00306297	-0.14792	0.0519776
P14873	Map1b	Microtubule-associated protein 1B	53	3.06358e+06	2.40413e+06	2.6207e+06	5.65335e+06	4.98094e+06	5.64222e+06	6.9396e+06	6.1193e+06	7.23199e+06	5.18316e+06	1.98626	2.00765	1.85666	2.44997	2.38002	2.42878	2.39816	2.41297	2.47846	2.34764	22.7466	0.0873214	0.0882619	0.081624	0.107707	0.104632	0.106776	0.105429	0.106081	0.10896	0.103208	0.305587	0.00033343	-0.00630842	0.782914
P15066	Jund	Transcription factor JunD	3	200746	156622	206891	225847	185777	219204	258990	220070	231051	197666	0.667045	0.673182	0.675838	0.672227	0.638516	0.65962	0.631818	0.619832	0.604726	0.622516	6.46532	0.103173	0.104122	0.104533	0.103974	0.0987602	0.102024	0.0977242	0.0958703	0.0935338	0.0962854	-0.117041	0.000798236	-0.0836577	0.0172216
P15116	Cdh2	Cadherin-2	5	198003	140033	221576	223243	183600	204598	333027	344320	331579	276644	0.663382	0.643693	0.694538	0.669104	0.635513	0.641616	0.699661	0.744276	0.701166	0.713631	6.80658	0.0974618	0.0945693	0.102039	0.0983025	0.0933675	0.094264	0.102792	0.109346	0.103013	0.104844	0.0994347	0.0404442	0.139569	0.00641158
P15208	Insr	Insulin receptor	5	81268.3	78743.9	99671.1	219595	223842	186112	278137	249986	253877	220493	0.464425	0.511269	0.505359	0.664691	0.68795	0.61769	0.650365	0.65298	0.628519	0.650785	6.03403	0.0769676	0.0847309	0.0837515	0.110157	0.114012	0.102368	0.107783	0.108216	0.104162	0.107852	0.388327	0.000188429	-0.0233499	0.596183
P15306	Thbd	Thrombomodulin	4	333095	293322	345170	386893	339757	369500	545928	545940	532620	481948	0.816972	0.865277	0.828553	0.834454	0.812939	0.813388	0.854992	0.898579	0.851403	0.894206	8.47076	0.0964461	0.102149	0.0978132	0.0985099	0.09597	0.096023	0.100934	0.10608	0.100511	0.105564	0.0638208	0.103778	0.0925272	0.0175901
P15307	Rel	Proto-oncogene c-Rel	13	1.08936e+06	949932	1.03822e+06	1.23432e+06	1.07875e+06	1.29539e+06	1.58092e+06	1.29497e+06	1.43298e+06	1.1819e+06	1.31294	1.38466	1.28433	1.32968	1.29059	1.34564	1.31607	1.27903	1.27704	1.2875	13.1075	0.100167	0.105639	0.0979849	0.101444	0.0984619	0.102662	0.100406	0.0975803	0.0974281	0.0982261	-0.0406191	0.226196	-0.0353009	0.124087
P15379	Cd44	CD44 antigen	5	512730	379123	604207	672167	511353	616474	873979	849337	786876	809178	0.970971	0.958828	1.03538	1.0417	0.95739	0.998873	1.03481	1.07649	0.998995	1.10379	10.1772	0.0954063	0.0942131	0.101735	0.102356	0.0940718	0.0981479	0.101679	0.105774	0.0981598	0.108457	0.0918423	0.109263	0.0760142	0.171382
P15532	Nme1	Nucleoside diphosphate kinase A	3	846386	410041	1.09923e+06	650626	337345	641299	447399	694391	749597	456963	1.18675	0.989378	1.31386	1.02816	0.810625	1.01482	0.788675	0.99141	0.979329	0.87507	9.97808	0.118936	0.0991551	0.131674	0.103042	0.0812405	0.101705	0.0790407	0.0993587	0.098148	0.0876992	-0.352876	0.0482952	-0.0638701	0.645694
P15626	Gstm2	Glutathione S-transferase Mu 2	2	219215	148699	188902	169177	126318	176123	244392	259786	328797	219240	0.690969	0.659344	0.651806	0.598584	0.547209	0.604165	0.617123	0.663324	0.69875	0.649279	6.38055	0.108293	0.103337	0.102155	0.0938138	0.085762	0.0946884	0.0967193	0.10396	0.109512	0.101759	-0.0233103	0.65382	0.17186	0.0316891
P15806	Tcf3	Transcription factor E2-alpha	4	194741	185262	206554	166094	167952	206788	245929	206185	219417	190499	0.658983	0.719967	0.675399	0.59418	0.613264	0.644363	0.618694	0.603539	0.592062	0.613243	6.3337	0.104044	0.113672	0.106636	0.0938126	0.0968256	0.101736	0.097683	0.0952902	0.0934782	0.0968223	-0.173417	0.00473232	-0.0238739	0.500789
P15864	H1-2	Histone H1.2	4	7.02186e+06	3.76759e+06	5.6188e+06	4.04886e+06	1.8111e+06	4.5182e+06	1.58304e+06	3.3242e+06	4.64066e+06	3.17992e+06	2.76862	2.40298	2.51518	2.14258	1.58784	2.22161	1.31679	1.88031	2.06659	1.92491	20.8274	0.132931	0.115376	0.120763	0.102873	0.0762382	0.106667	0.0632238	0.0902807	0.0992245	0.0924221	-0.529873	0.0317914	-0.147664	0.522523
P15920	Atp6v0a2	V-type proton ATPase 116 kDa subunit a 2	8	293210	234449	298058	340209	313841	324686	432910	374347	409255	334717	0.776301	0.791093	0.781543	0.792455	0.78754	0.772261	0.778213	0.770151	0.7643	0.771085	7.78494	0.0997183	0.101618	0.100392	0.101793	0.101162	0.0991993	0.0999638	0.0989283	0.0981768	0.0990483	-0.0223454	0.059083	-0.0243396	0.0840813
P15975	Usp53	Inactive ubiquitin carboxyl-terminal hydrolase 53	15	799391	565891	795768	751652	761756	816020	1.31117e+06	1.1516e+06	1.28e+06	1.07719e+06	1.15992	1.12548	1.15533	1.08952	1.12289	1.11785	1.21989	1.21914	1.21932	1.23986	11.6692	0.0994	0.0964488	0.0990064	0.0933674	0.0962267	0.0957952	0.104539	0.104475	0.104491	0.106251	0.0945967	0.000892182	0.141671	0.000129589
P16045	Lgals1	Galectin-1	10	1.23841e+07	9.06551e+06	12561613	1.19111e+07	1.13572e+07	1.14959e+07	1.53526e+07	1.22867e+07	1.43365e+07	1.10626e+07	3.47473	3.41443	3.46449	3.30475	3.30968	3.2317	3.30951	3.20842	3.28032	3.19468	33.1927	0.104684	0.102867	0.104375	0.0995625	0.0997109	0.0973618	0.099706	0.0966604	0.0988266	0.0962465	-0.0875644	0.00275057	-0.0150101	0.425009
P16054	Prkce	Protein kinase C epsilon type	2	19286.7	19225.8	18119.3	18630.4	19228.5	24645.4	28404.2	22782.1	25266.1	20535.8	0.261104	0.290842	0.256385	0.246796	0.25769	0.274411	0.257758	0.245289	0.24425	0.248046	2.58257	0.101102	0.112617	0.0992751	0.0955623	0.0997805	0.106255	0.0998066	0.0949787	0.0945761	0.0960462	-0.112859	0.0816667	-0.0602327	0.217004
P16056	Met	Hepatocyte growth factor receptor	3	144974	115955	141203	196709	206004	197035	297123	264601	278089	241595	0.585543	0.59689	0.580512	0.635951	0.66547	0.631991	0.668022	0.668322	0.652415	0.675409	6.36053	0.0920589	0.0938429	0.0912679	0.0999841	0.104625	0.0993615	0.105026	0.105073	0.102573	0.106188	0.180643	9.40115e-05	0.0477663	0.0953268
P16092	Fgfr1	Fibroblast growth factor receptor 1	4	163686	126194	185640	236951	243688	203004	276722	284475	303869	248197	0.614706	0.617445	0.647303	0.685311	0.711731	0.639606	0.649022	0.688402	0.676543	0.682849	6.61292	0.0929554	0.0933694	0.0978847	0.103632	0.107627	0.0967207	0.0981446	0.1041	0.102306	0.10326	0.105934	0.0166438	-0.00894127	0.846556
P16110	Lgals3	Galectin-3	8	3.00854e+06	2.06377e+06	2.39276e+06	1.66133e+06	1.63054e+06	2.01384e+06	1.07587e+07	9.95245e+06	1.70345e+07	8.77817e+06	1.9719	1.8887	1.79063	1.49818	1.52252	1.60631	2.86499	2.94368	3.52041	2.9081	22.5154	0.08758	0.0838848	0.0795289	0.0665404	0.0676211	0.0713428	0.127246	0.130741	0.156355	0.12916	0.69551	0.000552577	0.983517	9.11068e-05
P16125	Ldhb	L-lactate dehydrogenase B chain	7	1.62772e+06	1.20053e+06	1.83963e+06	1.50033e+06	1.28108e+06	1.60832e+06	2.22055e+06	2.05007e+06	2.44337e+06	1.87016e+06	1.54196	1.52064	1.61273	1.43809	1.38246	1.46771	1.51054	1.54322	1.58904	1.55143	15.1578	0.101727	0.10032	0.106396	0.0948745	0.0912045	0.0968285	0.0996544	0.10181	0.104833	0.102351	-0.00895796	0.76049	0.115704	0.00862439
P16254	Srp14	Signal recognition particle 14 kDa protein	4	499962	457796	523724	510458	473411	580959	648779	593646	671170	497105	0.961217	1.03396	0.978114	0.932703	0.928312	0.975368	0.917002	0.929882	0.935984	0.905529	9.49807	0.101201	0.10886	0.10298	0.0981992	0.0977369	0.102691	0.0965461	0.0979021	0.0985446	0.0953382	-0.103522	0.0168721	-0.0358543	0.176799
P16330	Cnp	2',3'-cyclic-nucleotide 3'-phosphodiesterase	3	93633.2	75325.8	87554	59310.1	56255.6	61544.7	72225.6	84522.4	102433	73524.9	0.491522	0.502271	0.479948	0.392925	0.395925	0.396192	0.376378	0.419185	0.43336	0.416507	4.30421	0.114196	0.116693	0.111507	0.0912884	0.0919854	0.0920474	0.087444	0.0973896	0.100683	0.0967672	-0.257781	0.00512308	0.0565265	0.327056
P16332	Mmut	Methylmalonyl-CoA mutase, mitochondrial	16	1.12023e+06	934042	1.30101e+06	1.07978e+06	1.03078e+06	1.02484e+06	1.22648e+06	1.11545e+06	1.1911e+06	981833	1.32771	1.37535	1.40501	1.26013	1.26731	1.22489	1.18729	1.20335	1.1839	1.19403	12.629	0.105132	0.108904	0.111253	0.099781	0.10035	0.0969905	0.0940133	0.0952846	0.0937446	0.0945471	-0.199577	0.000210194	-0.0691393	0.00447804
P16546	Sptan1	Spectrin alpha chain, non-erythrocytic 1	36	1.91077e+06	1.26475e+06	2.17871e+06	1.78741e+06	1.10634e+06	1.77215e+06	1.80392e+06	2.12576e+06	2.42011e+06	1.91337e+06	1.64418	1.55267	1.72506	1.54285	1.30369	1.52597	1.38844	1.56626	1.58283	1.56589	15.3979	0.10678	0.100837	0.112033	0.100199	0.0846671	0.0991029	0.0901709	0.101719	0.102795	0.101696	-0.105357	0.163512	0.0682586	0.455545
P16675	Ctsa	Lysosomal protective protein	12	2.12077e+06	1.63659e+06	2.12955e+06	2.05735e+06	1.98774e+06	2.16784e+06	2.82311e+06	2.83189e+06	3.22361e+06	2.42713e+06	1.71428	1.72134	1.70946	1.63251	1.64808	1.65452	1.66506	1.76108	1.78006	1.72479	17.0112	0.100774	0.101189	0.100491	0.0959669	0.0968821	0.0972609	0.0978801	0.103525	0.104641	0.101392	0.0143685	0.59367	0.0744969	0.0332636
P16858	Gapdh	Glyceraldehyde-3-phosphate dehydrogenase	1	1.25752e+07	1.06782e+07	1.53425e+07	1.2355e+07	1.10376e+07	1.05399e+07	1.39206e+07	1.13839e+07	1.36533e+07	1.04262e+07	3.4961	3.64558	3.75153	3.35366	3.2721	3.12103	3.18064	3.10988	3.21537	3.11869	33.2646	0.1051	0.109594	0.112778	0.100818	0.0983657	0.0938245	0.0956164	0.0934893	0.0966604	0.0937541	-0.201766	0.000832512	-0.0413001	0.212128
P16882	Ghr	Growth hormone receptor	6	143830	109009	151294	278755	267660	241652	338204	311672	347740	270201	0.583689	0.582319	0.596682	0.73152	0.738954	0.685939	0.704053	0.714578	0.714969	0.706831	6.75953	0.0863504	0.0861478	0.0882727	0.108221	0.10932	0.101477	0.104157	0.105714	0.105772	0.104568	0.273348	2.42526e-06	-0.0168166	0.586011
P17047	Lamp2	Lysosome-associated membrane glycoprotein 2	3	653558	324080	713604	632679	461182	678765	651926	765365	894678	589743	1.07005	0.900497	1.10628	1.01668	0.918643	1.03821	0.918803	1.03164	1.05294	0.970643	10.0244	0.106745	0.0898306	0.110359	0.10142	0.0916408	0.103569	0.0916567	0.102913	0.105038	0.0968281	-0.0421792	0.670149	0.0033712	0.963293
P17095	Hmga1	High mobility group protein HMG-I/HMG-Y	3	968273	454934	676012	339628	180649	472077	248521	406839	644962	359119	1.25243	1.03137	1.08271	0.791912	0.631407	0.897423	0.621331	0.796804	0.920836	0.793452	8.81968	0.142004	0.11694	0.122761	0.0897892	0.0715907	0.101752	0.0704483	0.0903438	0.104407	0.0899638	-0.528074	0.0196005	0.0186028	0.924465
P17156	Hspa2	Heat shock-related 70 kDa protein 2	14	1194837	1.03152e+06	1.1552e+06	1.325e+06	1.20424e+06	1.34687e+06	3.23277e+06	2.80197e+06	3.99465e+06	2.68881e+06	1.36243	1.43107	1.34008	1.36808	1.34867	1.36685	1.75914	1.75345	1.94351	1.79807	15.4714	0.0880614	0.0924982	0.0866171	0.0884268	0.0871723	0.0883472	0.113703	0.113335	0.12562	0.116219	0.395677	0.00040428	0.412693	0.000173206
P17182	Eno1	Alpha-enolase	26	4.981e+07	3.8551e+07	4.84425e+07	4.82773e+07	3.14893e+07	4.73701e+07	5.16989e+07	3.85431e+07	4.4058e+07	3.54551e+07	6.0664	6.09306	5.92862	5.79737	4.97699	5.70459	5.41578	5.1196	5.19572	5.12828	55.4264	0.10945	0.109931	0.106964	0.104596	0.0897945	0.102922	0.0977112	0.0923675	0.0937409	0.092524	-0.209652	0.000366811	-0.0720151	0.301706
P17225	Ptbp1	Polypyrimidine tract-binding protein 1	18	1.98864e+07	1.55119e+07	1.8794e+07	1.73486e+07	1.64835e+07	1.88484e+07	2.24085e+07	1.95887e+07	2.15374e+07	1.74554e+07	4.20026	4.23302	4.06709	3.84349	3.84154	3.941	3.85819	3.88231	3.87543	3.84518	39.5875	0.106101	0.106928	0.102737	0.0970884	0.0970393	0.0995516	0.0974599	0.0980691	0.0978952	0.0971311	-0.108158	0.000859195	-0.00365919	0.749384
P17426	Ap2a1	AP-2 complex subunit alpha-1	29	1.10444e+07	8.54124e+06	1.13783e+07	1.11785e+07	1.0319e+07	1.10872e+07	1.31727e+07	1.1129e+07	1.25639e+07	9.77642e+06	3.31905	3.33401	3.33072	3.22156	3.18515	3.18509	3.11018	3.08123	3.10769	3.0382	31.9129	0.104003	0.104472	0.104369	0.100949	0.0998076	0.099806	0.0974584	0.0965513	0.0973803	0.095203	-0.10973	8.20935e-05	-0.0519285	0.00403985
P17427	Ap2a2	AP-2 complex subunit alpha-2	17	2.11807e+06	1.48969e+06	2.31393e+06	2.20428e+06	1.93204e+06	2.10409e+06	2.46903e+06	2.06763e+06	2.60056e+06	1.8562e+06	1.71341	1.65777	1.76691	1.67837	1.62944	1.63482	1.57696	1.54861	1.63015	1.54671	16.3831	0.104584	0.101187	0.107849	0.102445	0.0994585	0.099787	0.0962548	0.0945246	0.0995016	0.0944086	-0.120198	0.0109638	-0.0646105	0.041832
P17439	Gba1	Lysosomal acid glucosylceramidase	4	88421.3	59144.8	98887.5	97377.1	83656.7	88759.8	92832.3	96719.9	104773	85656.1	0.480379	0.45595	0.503774	0.479497	0.464041	0.458907	0.416718	0.44293	0.437389	0.443173	4.58276	0.104823	0.0994924	0.109928	0.104631	0.101258	0.100138	0.0909317	0.0966515	0.0954423	0.0967044	-0.141207	0.0213927	-0.103924	0.0168996
P17710	Hk1	Hexokinase-1	28	4.24863e+06	3.31377e+06	4.43475e+06	4.04373e+06	3.53756e+06	4.35774e+06	4.92668e+06	4.33419e+06	4.76121e+06	4.04898e+06	2.26412	2.2827	2.28909	2.14149	2.07553	2.1896	2.08701	2.09568	2.08841	2.12349	21.6371	0.10464	0.105499	0.105795	0.098973	0.0959245	0.101197	0.0964552	0.0968559	0.09652	0.0981409	-0.118727	2.43566e-05	-0.024829	0.268598
P17742	Ppia	Peptidyl-prolyl cis-trans isomerase A	1	7.09856e+06	2.50879e+06	6.14571e+06	3.77014e+06	1.3218e+06	5.10763e+06	2.30088e+06	3.39657e+06	6.49613e+06	2.80266e+06	2.78068	2.04218	2.60654	2.08208	1.39988	2.33367	1.53248	1.89694	2.37187	1.82862	20.8749	0.133207	0.0978291	0.124864	0.0997407	0.0670601	0.111793	0.0734123	0.0908717	0.113623	0.087599	-0.381814	0.101529	-0.00789454	0.975206
P17751	Tpi1	Triosephosphate isomerase	11	1.14756e+07	7.73497e+06	1.15251e+07	9.74102e+06	9.04201e+06	1.08946e+07	1.42694e+07	1.3006e+07	1.43692e+07	1.10911e+07	3.37033	3.20433	3.34775	3.04831	3.02118	3.16277	3.21273	3.28391	3.28339	3.19803	32.1327	0.104888	0.0997218	0.104185	0.0948661	0.0940219	0.0984284	0.0999829	0.102198	0.102182	0.0995255	-0.0274734	0.277753	0.0764583	0.0142004
P17809	Slc2a1	Solute carrier family 2, facilitated glucose transporter member 1	7	2.90137e+06	2.32354e+06	2.90708e+06	2.87601e+06	2.5941e+06	3.03917e+06	3.68276e+06	3.22591e+06	3.17452e+06	2.9372e+06	1.94347	1.98045	1.93491	1.86759	1.8333	1.89477	1.85464	1.85739	1.76891	1.8638	18.7992	0.10338	0.105347	0.102925	0.0993441	0.0975202	0.10079	0.098655	0.0988012	0.0940947	0.0991423	-0.0891963	0.0113986	-0.0228372	0.387071
P17879	Hspa1b	Heat shock 70 kDa protein 1B	0	1.6909e+06	1.4984e+06	1.64819e+06	1.61303e+06	1.53536e+06	1.81338e+06	3.87951e+06	3.2199e+06	4.51827e+06	3.01025e+06	1.56565	1.66164	1.54372	1.48054	1.48632	1.54012	1.89421	1.85597	2.04409	1.8825	16.9548	0.0923429	0.0980043	0.0910493	0.0873228	0.0876637	0.0908373	0.111721	0.109466	0.120561	0.111031	0.270876	0.00199603	0.3525	0.000311914
P17918	Pcna	Proliferating cell nuclear antigen	15	8.27191e+06	6.27311e+06	8.45612e+06	7.72546e+06	7.77723e+06	8.20186e+06	9.62763e+06	7.69559e+06	7.80751e+06	6.68543e+06	2.95632	2.94672	2.95958	2.77731	2.84444	2.82219	2.73876	2.64996	2.55743	2.60344	27.8561	0.106128	0.105783	0.106245	0.099702	0.102112	0.101313	0.0983181	0.09513	0.0918084	0.0934601	-0.164116	0.00122662	-0.0942329	0.0159121
P18052	Ptpra	Receptor-type tyrosine-protein phosphatase alpha	6	220368	183066	222081	242537	215713	222206	309110	262790	298120	239889	0.692422	0.716541	0.695167	0.691754	0.677844	0.663231	0.678826	0.666448	0.67127	0.673467	6.82697	0.101425	0.104957	0.101827	0.101327	0.0992891	0.0971486	0.099433	0.0976199	0.0983262	0.098648	-0.0605118	0.00892907	-0.0107323	0.533483
P18155	Mthfd2	Bifunctional methylenetetrahydrofolate dehydrogenase/cyclohydrolase, mitochondrial	6	1.36549e+06	926025	1.14661e+06	1.21159e+06	1.16103e+06	1.31962e+06	1.4568e+06	1.09995e+06	1.22991e+06	969643	1.43723	1.37061	1.33611	1.31979	1.3291	1.35568	1.27314	1.19648	1.19955	1.18799	13.0057	0.110508	0.105386	0.102733	0.101478	0.102194	0.104238	0.0978909	0.091997	0.0922326	0.0913437	-0.185834	0.00432217	-0.137043	0.00524773
P18242	Ctsd	Cathepsin D	10	56804.8	42851.4	73782.5	71231.9	45586	60338.5	122816	111405	81000.5	69482.4	1.8925	1.79086	1.92823	1.89809	1.894	1.8751	1.86291	1.86352	1.93272	1.79137	18.7293	0.101045	0.0956179	0.102952	0.101344	0.101125	0.100116	0.0994651	0.0994976	0.103192	0.0956452	-0.00591976	0.88123	-0.0208313	0.47304
P18406	Ccn1	CCN family member 1	4	61260.2	52351.6	83974.9	101080	87670.1	89354.1	97320.4	64920.9	92410.7	73942.2	0.414737	0.434227	0.472041	0.486739	0.472822	0.460138	0.424776	0.376331	0.415462	0.417466	4.37474	0.0948026	0.0992579	0.107901	0.111261	0.10808	0.105181	0.0970975	0.0860236	0.0949685	0.0954264	-0.107749	0.16039	-0.213401	0.00841696
P18572	Bsg	Basigin	4	402160	281104	430453	354475	291422	374239	331391	366906	418217	322498	0.880989	0.850673	0.904664	0.805637	0.764532	0.81756	0.698264	0.763857	0.771112	0.75952	8.01681	0.109893	0.106111	0.112846	0.100494	0.0953661	0.101981	0.0871	0.0952819	0.0961869	0.094741	-0.232761	0.00345516	-0.0897343	0.11018
P18654	Rps6ka3	Ribosomal protein S6 kinase alpha-3	21	7.02783e+06	5.22926e+06	6.88554e+06	7.5432e+06	6.77569e+06	7.44567e+06	8.85852e+06	7.16496e+06	8.23573e+06	6.48869e+06	2.76956	2.73977	2.72717	2.75081	2.69181	2.71474	2.64781	2.57369	2.61398	2.57203	26.8014	0.103336	0.102225	0.101755	0.102637	0.100436	0.101291	0.0987938	0.0960283	0.0975316	0.0959663	-0.0775905	0.00194459	-0.0636346	0.00631567
P18760	Cfl1	Cofilin-1	15	2.88013e+07	2.00013e+07	3.24306e+07	2.52508e+07	2.37431e+07	2.86532e+07	3.71251e+07	3.14843e+07	4.00612e+07	2.78412e+07	4.87168	4.68616	5.05347	4.46881	4.44538	4.66235	4.73504	4.71332	4.99721	4.64845	47.2819	0.103035	0.0991111	0.10688	0.0945143	0.0940187	0.0986075	0.100145	0.0996856	0.10569	0.0983135	-0.0288681	0.479225	0.0767468	0.0655857
P18826	Phka1	Phosphorylase b kinase regulatory subunit alpha, skeletal muscle isoform	6	283755	292756	332377	344843	305523	344967	418371	418205	409193	374607	0.766181	0.864609	0.81619	0.796773	0.779122	0.791268	0.767503	0.805828	0.764253	0.807184	7.95891	0.096267	0.108634	0.102551	0.100111	0.0978931	0.0994192	0.0964331	0.101248	0.0960248	0.101419	-0.0518149	0.340975	-0.00566436	0.840624
P18872	Gnao1	Guanine nucleotide-binding protein G(o) subunit alpha	11	4.81933e+06	4.41917e+06	5.51558e+06	5.12104e+06	5.05067e+06	5.32759e+06	6.89069e+06	5.92126e+06	6.3363e+06	5.54533e+06	2.3813	2.56134	2.49669	2.35457	2.39329	2.37349	2.39129	2.38074	2.34779	2.41296	24.0935	0.0988359	0.106308	0.103625	0.0977265	0.0993337	0.0985118	0.0992504	0.0988128	0.0974451	0.10015	-0.0567283	0.0945339	0.00566914	0.636515
P19096	Fasn	Fatty acid synthase	90	4.22486e+07	3.00254e+07	3.90618e+07	4.86649e+07	4.76308e+07	4.86955e+07	5.92264e+07	4.81349e+07	5.3854e+07	4.32293e+07	5.6794	5.51323	5.44188	5.81602	5.87309	5.76812	5.7228	5.60641	5.64108	5.55851	56.6205	0.100306	0.0973716	0.0961114	0.102719	0.103727	0.101873	0.101073	0.0990173	0.0996296	0.0981713	0.0227037	0.274517	-0.0471329	0.0119033
P19157	Gstp1	Glutathione S-transferase P 1	5	2.4042e+06	1.87007e+06	2.26832e+06	2.11704e+06	1.87646e+06	2.4449e+06	3.0284e+06	2.72064e+06	3.17025e+06	2.4753e+06	1.80258	1.81567	1.75296	1.65137	1.61053	1.73634	1.71315	1.73246	1.76794	1.73862	17.3216	0.104065	0.104821	0.101201	0.0953357	0.0929779	0.100241	0.0989025	0.100017	0.102065	0.100373	-0.0427493	0.054087	0.0616226	0.0862917
P19253	Rpl13a	60S ribosomal protein L13a	13	7.24207e+06	5.3637e+06	7.10035e+06	7.83699e+06	7.20318e+06	7.47631e+06	8.78392e+06	7.27373e+06	7.41691e+06	6.87193e+06	2.80306	2.76774	2.76073	2.79335	2.75851	2.71921	2.63874	2.58959	2.50422	2.63271	26.9679	0.103941	0.102631	0.102371	0.103581	0.102289	0.100832	0.0978477	0.096025	0.0928595	0.097624	-0.100214	0.00539602	-0.0896543	0.0107486
P19324	Serpinh1	Serpin H1	25	9.78095e+07	6.85701e+07	9.00863e+07	1.06504e+08	1.07164e+08	1.15993e+08	1.29106e+08	9.95335e+07	1.22657e+08	9.31232e+07	7.94818	7.67184	7.58917	7.96585	8.12364	8.17159	7.85039	7.54477	7.90305	7.59256	78.361	0.10143	0.0979037	0.0968488	0.101656	0.103669	0.104281	0.100182	0.0962822	0.100854	0.096892	-0.00257019	0.925343	-0.0667145	0.0289271
P19426	Nelfe	Negative elongation factor E	5	228973	170855	243124	219732	214833	236690	278725	240381	282035	205853	0.703124	0.697021	0.720673	0.664857	0.676736	0.680252	0.650923	0.642606	0.656192	0.632868	6.72525	0.10455	0.103642	0.107159	0.0988598	0.100626	0.101149	0.0967879	0.0955512	0.0975713	0.0941032	-0.130832	0.000791306	-0.0619582	0.011395
P19536	Cox5b	Cytochrome c oxidase subunit 5B, mitochondrial	8	4.97925e+06	4.5874e+06	5.45427e+06	5.0717e+06	4.78599e+06	4.8892e+06	6.3018e+06	5.73929e+06	6.41231e+06	5.58747e+06	2.41263	2.59991	2.48561	2.34543	2.34231	2.29309	2.30618	2.35056	2.35929	2.4204	23.9154	0.100882	0.108713	0.103933	0.0980721	0.0979414	0.0958834	0.0964307	0.0982865	0.0986514	0.101207	-0.0828635	0.0452854	0.0196662	0.350991
P19783	Cox4i1	Cytochrome c oxidase subunit 4 isoform 1, mitochondrial	6	1.15184e+06	919910	1.34314e+06	972481	803593	966890	1.15945e+06	1.4713e+06	1.5134e+06	1.29425e+06	1.34258	1.36698	1.42295	1.20826	1.14717	1.19661	1.16053	1.34754	1.30592	1.33589	12.8344	0.104608	0.106509	0.110869	0.0941424	0.0893819	0.0932343	0.090423	0.104994	0.101751	0.104086	-0.0996329	0.172806	0.118675	0.114667
P20029	Hspa5	Endoplasmic reticulum chaperone BiP	45	3.44905e+07	2.60261e+07	3.16555e+07	3.8473e+07	3.43259e+07	3.76531e+07	4.40245e+07	4.10581e+07	4.24983e+07	4.00993e+07	5.23629	5.20677	5.00505	5.29222	5.15172	5.20249	5.07402	5.2536	5.11957	5.39131	51.933	0.100828	0.100259	0.096375	0.101905	0.0991992	0.100177	0.0977032	0.101161	0.0985802	0.103813	0.0166676	0.589984	-0.00193582	0.941757
P20108	Prdx3	Thioredoxin-dependent peroxide reductase, mitochondrial	5	519789	292976	615221	544875	484038	493213	603136	479490	636626	399600	0.976302	0.864869	1.04285	0.957467	0.936593	0.913337	0.890264	0.852153	0.915942	0.828649	9.17843	0.106369	0.0942284	0.11362	0.104317	0.102043	0.0995091	0.0969952	0.092843	0.0997929	0.0902823	-0.137917	0.130589	-0.10309	0.0555039
P20152	Vim	Vimentin	38	1.3232e+07	1.10254e+07	3.26936e+07	3.88911e+07	3.57454e+07	3.50953e+07	3.10464e+07	4.31656e+07	3.29075e+07	4.10895e+07	3.5681	3.69255	5.06974	5.31524	5.23592	5.05767	4.40375	5.36219	4.61034	5.44502	47.7605	0.0747081	0.0773139	0.106149	0.111289	0.109629	0.105897	0.0922049	0.112272	0.0965304	0.114007	0.28228	0.143511	-0.0761751	0.449084
P20444	Prkca	Protein kinase C alpha type	20	1.63019e+07	1.38699e+07	1.51405e+07	1.69283e+07	1.53859e+07	1.71479e+07	2.24884e+07	1.88396e+07	2.11879e+07	1.82404e+07	3.87897	4.04769	3.73179	3.80582	3.73708	3.79426	3.86376	3.82093	3.84954	3.91453	38.4444	0.100898	0.105287	0.0970698	0.0989954	0.0972076	0.0986949	0.100503	0.0993885	0.100133	0.101823	-0.00818272	0.793366	0.0313843	0.0356777
P20664	Prim1	DNA primase small subunit	10	1.48795e+06	1.17058e+06	1.43437e+06	1.3131e+06	1.34056e+06	1.41776e+06	1.6724e+06	1.4196e+06	1.46097e+06	1.26929e+06	1.48752	1.50534	1.46066	1.36313	1.40779	1.39528	1.34645	1.32798	1.2872	1.32536	13.9067	0.106964	0.108246	0.105033	0.0980197	0.101231	0.100331	0.0968202	0.0954922	0.0925593	0.0953039	-0.167618	0.000335125	-0.071383	0.0157067
P21107	Tpm3	Tropomyosin alpha-3 chain	3	811137	585648	747821	722994	630462	802663	1.01114e+06	1.11552e+06	1.13819e+06	986274	1.16671	1.14104	1.1271	1.07265	1.04104	1.11047	1.09785	1.20338	1.16206	1.19622	11.3185	0.10308	0.100812	0.0995799	0.094769	0.0919769	0.0981111	0.0969961	0.106319	0.102669	0.105687	0.0241004	0.55203	0.115778	0.0409124
P21126	Ubl4a	Ubiquitin-like protein 4A	8	879122	654478	830116	831817	736712	901944	1.00149e+06	852986	929278	735985	1.20492	1.19291	1.17492	1.13478	1.10797	1.16368	1.09359	1.07837	1.06944	1.06207	11.2827	0.106794	0.10573	0.104135	0.100577	0.0982013	0.103139	0.0969266	0.0955779	0.0947858	0.094133	-0.146584	0.000133045	-0.0775944	0.0120793
P21278	Gna11	Guanine nucleotide-binding protein subunit alpha-11	13	3.31257e+06	2.78147e+06	3.4635e+06	3.56206e+06	3.27882e+06	3.5951e+06	4.31555e+06	3.57925e+06	3.79682e+06	3.5114e+06	2.04939	2.12824	2.0746	2.03515	2.01341	2.02691	1.97785	1.938	1.90349	2.00406	20.1511	0.101701	0.105614	0.102952	0.100994	0.0999159	0.100586	0.0981509	0.0961732	0.094461	0.0994516	-0.0917109	0.0114414	-0.050502	0.0503714
P21279	Gnaq	Guanine nucleotide-binding protein G(q) subunit alpha	10	1.22255e+06	1.08284e+06	1.19316e+06	1.14517e+06	960552	1.08603e+06	1.50197e+06	1.29445e+06	1.40939e+06	1.15873e+06	1.37499	1.45914	1.35744	1.29024	1.23204	1.25373	1.28901	1.27882	1.26838	1.27718	13.081	0.105114	0.111547	0.103772	0.0986351	0.0941855	0.0958438	0.0985405	0.0977619	0.0969641	0.0976362	-0.127555	0.00559441	0.0226163	0.245507
P21550	Eno3	Beta-enolase	6	451054	356465	583258	342473	229860	371540	377319	366831	434390	327176	0.922404	0.935475	1.02094	0.794569	0.69529	0.815188	0.736013	0.763793	0.783191	0.763978	8.23084	0.112067	0.113655	0.124038	0.0965355	0.0844738	0.0990406	0.0894214	0.0927965	0.0951532	0.0928189	-0.332024	0.000655543	-0.00935456	0.888489
P21956	Mfge8	Lactadherin	4	272093	166104	311152	277662	212935	290858	315083	398861	447734	353872	0.753414	0.689201	0.795032	0.730368	0.674339	0.738904	0.684116	0.79038	0.792958	0.788721	7.43743	0.1013	0.0926665	0.106896	0.0982016	0.0906682	0.0993493	0.0919829	0.106271	0.106617	0.106048	0.0344268	0.683685	0.0950591	0.237567
P21958	Tap1	Antigen peptide transporter 1	15	3.26877e+06	2.4512e+06	3.15981e+06	3.64907e+06	3.57328e+06	3.72709e+06	4.28259e+06	3.50061e+06	3.74172e+06	3.3315e+06	2.0385	2.02329	2.00019	2.05497	2.08389	2.05645	1.97171	1.92048	1.89213	1.96168	20.0033	0.101908	0.101148	0.0999929	0.102731	0.104177	0.102806	0.0985692	0.0960082	0.0945909	0.0980681	-0.0615268	0.0174851	-0.0929309	0.00295315
P21995	Emb	Embigin	5	673567	475013	627361	668932	555843	701468	876804	830427	965222	798398	1.08305	1.04935	1.051	1.03968	0.989882	1.05201	1.03617	1.06662	1.08619	1.09779	10.5517	0.102642	0.0994479	0.0996039	0.0985319	0.0938122	0.0997005	0.0981989	0.101085	0.102939	0.104039	0.0140974	0.595698	0.0613383	0.106263
P22315	Fech	Ferrochelatase, mitochondrial	8	327840	249413	365061	280765	241074	320401	329072	305609	389417	267417	0.811787	0.810921	0.847236	0.733634	0.708667	0.768154	0.696278	0.708863	0.748901	0.703862	7.5383	0.107688	0.107573	0.112391	0.0973209	0.0940089	0.1019	0.0923653	0.0940348	0.0993461	0.0933714	-0.204832	0.00153005	-0.0442118	0.314232
P22366	Myd88	Myeloid differentiation primary response protein MyD88	8	1.00631e+06	827331	992062	1.09044e+06	1.02376e+06	1.1092e+06	1.49348e+06	1.28115e+06	1.44347e+06	1.2108e+06	1.27191	1.31018	1.26129	1.26512	1.26385	1.2644	1.28605	1.27343	1.28086	1.3002	12.7773	0.0995443	0.10254	0.0987137	0.0990128	0.0989142	0.0989567	0.100651	0.0996639	0.100245	0.101758	0.00465529	0.78027	0.0233605	0.0263872
P22437	Ptgs1	Prostaglandin G/H synthase 1	16	4.09852e+06	3.2808e+06	3.9547e+06	6.47956e+06	5.96702e+06	6.19046e+06	9.49088e+06	7.33803e+06	8.05464e+06	6.63298e+06	2.23174	2.27358	2.18705	2.58792	2.55837	2.52087	2.72292	2.59892	2.59028	2.59512	24.8668	0.0897479	0.0914305	0.0879508	0.104071	0.102883	0.101375	0.1095	0.104514	0.104166	0.104361	0.235619	0.000212035	0.0393474	0.141494
P22518	Clk1	Dual specificity protein kinase CLK1	3	113644	92569.9	121591	107597	122590	114700	154294	147066	176896	139130	0.531156	0.545453	0.54697	0.499107	0.540689	0.50864	0.512093	0.525683	0.542057	0.53973	5.29158	0.100378	0.103079	0.103366	0.0943211	0.102179	0.0961226	0.0967751	0.0993434	0.102438	0.101998	-0.0306962	0.277015	0.038389	0.344877
P22682	Cbl	E3 ubiquitin-protein ligase CBL	4	71298.8	55040.1	67553.6	142292	146206	136264	298195	250629	336037	219275	0.440716	0.443016	0.432878	0.558394	0.580171	0.545049	0.668999	0.653666	0.705013	0.649321	5.67722	0.0776288	0.0780339	0.0762483	0.098357	0.102193	0.0960062	0.117839	0.115138	0.124183	0.114373	0.608061	8.60479e-06	0.253735	0.0012339
P22777	Serpine1	Plasminogen activator inhibitor 1	5	548792	395512	591304	579819	541231	584418	717659	502864	492678	438884	0.997758	0.975201	1.02652	0.98167	0.979388	0.977695	0.955314	0.868894	0.824646	0.860833	9.44792	0.105606	0.103219	0.108651	0.103903	0.103662	0.103483	0.101114	0.0919667	0.0872833	0.0911135	-0.190195	0.0191598	-0.161002	0.0287101
P22892	Ap1g1	AP-1 complex subunit gamma-1	18	3.23925e+06	2.33675e+06	3.10951e+06	3.14358e+06	3.02284e+06	3.41147e+06	3.9077e+06	3.09169e+06	3.31723e+06	2.71955e+06	2.0311	1.98495	1.98745	1.93552	1.94899	1.98471	1.89978	1.8254	1.80106	1.80639	19.2054	0.105757	0.103354	0.103484	0.10078	0.101482	0.103342	0.0989193	0.0950465	0.0937791	0.0940567	-0.12676	0.00262595	-0.0941249	0.00923423
P23116	Eif3a	Eukaryotic translation initiation factor 3 subunit A	53	8.61389e+06	6.39862e+06	7.95377e+06	9.49742e+06	8.55697e+06	9.42651e+06	1.11158e+07	1.00728e+07	1.04133e+07	8.90833e+06	3.00466	2.97017	2.8883	3.01746	2.95527	2.98429	2.90319	2.95817	2.87765	2.92554	29.4847	0.101906	0.100736	0.0979594	0.10234	0.100231	0.101215	0.0984642	0.100329	0.0975981	0.0992223	-0.0186709	0.330422	-0.03402	0.0401384
P23198	Cbx3	Chromobox protein homolog 3	6	296531	248348	312254	292117	275920	294528	380715	378439	422509	388079	0.77981	0.809534	0.796151	0.745406	0.747995	0.742631	0.738693	0.773581	0.774344	0.818857	7.727	0.10092	0.104767	0.103035	0.0964676	0.0968027	0.0961086	0.095599	0.100114	0.100213	0.105973	-0.0353068	0.39865	0.0578785	0.169464
P23249	Mov10	Putative helicase MOV-10	29	2.99782e+06	2.94482e+06	3.58248e+06	2.69249e+06	2.41261e+06	3.48157e+06	3.0521e+06	3.68755e+06	3.49531e+06	3.72548e+06	1.96908	2.1774	2.10267	1.81879	1.78087	2.00098	1.71858	1.96175	1.84006	2.05284	19.423	0.101379	0.112104	0.108257	0.0936408	0.0916888	0.103021	0.0884814	0.101002	0.0947358	0.105691	-0.139769	0.121564	0.0189258	0.820131
P23475	Xrcc6	X-ray repair cross-complementing protein 6	17	2.00729e+06	1.51121e+06	1.86652e+06	2.07993e+06	1.75405e+06	2.04763e+06	2.35749e+06	1.83245e+06	2.14048e+06	1.65631e+06	1.67695	1.66731	1.62208	1.63968	1.56764	1.61707	1.54766	1.47403	1.50519	1.47673	15.7943	0.106174	0.105564	0.1027	0.103814	0.0992535	0.102383	0.0979883	0.0933266	0.0952992	0.0934974	-0.141515	0.00163681	-0.0995807	0.0106879
P23492	Pnp	Purine nucleoside phosphorylase	3	343158	218152	374703	312915	241541	360607	344313	385478	499282	339819	0.826765	0.768615	0.856073	0.766282	0.709216	0.805475	0.709184	0.77943	0.829156	0.77584	7.82604	0.105643	0.0982126	0.109388	0.0979145	0.0906226	0.102922	0.0906186	0.0995945	0.105948	0.0991358	-0.0801615	0.284954	0.0243493	0.744915
P23506	Pcmt1	Protein-L-isoaspartate(D-aspartate) O-methyltransferase	2	95241.4	62851.6	107116	97413.1	94037.3	101636	115612	81877.2	94824.1	80844.1	0.494885	0.467175	0.52006	0.479569	0.486272	0.484546	0.455514	0.413773	0.419873	0.432882	4.65455	0.106323	0.10037	0.111732	0.103032	0.104472	0.104102	0.0978643	0.0888965	0.090207	0.0930019	-0.198179	0.0125713	-0.168313	0.00585004
P23591	Gfus	GDP-L-fucose synthase	3	223378	142435	227225	179141	119475	191725	180057	177436	220856	147069	0.696193	0.648087	0.701532	0.612501	0.53515	0.6251	0.545195	0.567609	0.59365	0.55204	6.07706	0.114561	0.106645	0.115439	0.100789	0.0880607	0.102862	0.0897137	0.0934019	0.097687	0.09084	-0.272215	0.00166501	-0.0630672	0.390324
P23708	Nfya	Nuclear transcription factor Y subunit alpha	3	57042.6	40934.1	52275.9	48360.6	46204.9	51740.9	51083	48175.5	50580.5	42836.6	0.403059	0.393522	0.390883	0.362003	0.365946	0.369542	0.327046	0.33313	0.324575	0.334413	3.60412	0.111833	0.109187	0.108455	0.100441	0.101535	0.102533	0.0907422	0.0924304	0.0900567	0.0927863	-0.263284	1.82992e-05	-0.149683	0.000133259
P23780	Glb1	Beta-galactosidase	2	51934.2	33505.7	54384.8	48393.9	47824.7	49310.9	60916.4	45089.3	58252.1	41202.5	0.3882	0.363224	0.397085	0.362103	0.371025	0.362476	0.351256	0.324236	0.343904	0.329169	3.59268	0.108053	0.101101	0.110526	0.100789	0.103273	0.100893	0.0977699	0.0902492	0.0957236	0.0916222	-0.183101	0.00993478	-0.116001	0.0174754
P23798	Pcgf2	Polycomb group RING finger protein 2	2	364985	326184	407155	454310	421505	473796	531770	478598	493543	459997	0.847433	0.902832	0.884848	0.89006	0.88617	0.898733	0.845927	0.851505	0.825239	0.877427	8.71017	0.0972923	0.103653	0.101588	0.102186	0.10174	0.103182	0.0971195	0.0977598	0.0947443	0.100736	-0.0471685	0.190686	-0.0692993	0.0258128
P23927	Cryab	Alpha-crystallin B chain	11	1.43943e+06	1.16523e+06	1.68769e+06	1.21152e+06	1.46092e+06	1.46445e+06	1.62578e+06	1.68688e+06	1.53949e+06	1.3503e+06	1.4679	1.50259	1.55834	1.31976	1.45706	1.41354	1.33109	1.425	1.3151	1.35911	14.1495	0.103742	0.106194	0.110134	0.0932726	0.102976	0.0999005	0.0940737	0.10071	0.0929433	0.0960534	-0.153386	0.00871393	-0.0405304	0.422945
P23949	Zfp36l2	mRNA decay activator protein ZFP36L2	8	412371	303044	365855	669930	688359	766370	1.2918e+06	1.05676e+06	1.3448e+06	945401	0.889878	0.87664	0.847969	1.04031	1.07829	1.09004	1.21255	1.17705	1.24424	1.17583	10.6328	0.0836918	0.0824468	0.0797504	0.0978394	0.101411	0.102517	0.114039	0.1107	0.117019	0.110585	0.464268	1.67029e-05	0.16883	0.00201194
P23950	Zfp36l1	mRNA decay activator protein ZFP36L1	9	1.04767e+06	844466	1.03746e+06	878868	985579	917106	1.39913e+06	1.18295e+06	1.46774e+06	1.05605e+06	1.29258	1.32097	1.28396	1.16013	1.24478	1.17149	1.25245	1.2326	1.28964	1.22992	12.4785	0.103585	0.10586	0.102893	0.0929705	0.0997539	0.0938806	0.100368	0.0987774	0.103349	0.0985628	-0.0544918	0.0511012	0.070151	0.0832823
P24270	Cat	Catalase	9	118498	90263.7	94341.2	100387	90477.4	113012	146850	177828	179750	149263	1.0762	1.03671	1.08867	1.00429	0.951937	1.01029	1.01482	1.09972	1.10744	1.04467	10.4347	0.103136	0.0993513	0.104331	0.096245	0.0912276	0.0968194	0.0972542	0.10539	0.10613	0.100114	-0.00134702	0.974385	0.108867	0.0501536
P24288	Bcat1	Branched-chain-amino-acid aminotransferase, cytosolic	7	410813	247848	321844	1.10521e+06	1.13916e+06	1.06348e+06	1.78948e+06	1.38226e+06	1.65109e+06	1.16281e+06	0.88853	0.808881	0.805796	1.27197	1.31903	1.24322	1.38392	1.31359	1.35334	1.279	11.6673	0.0761557	0.069329	0.0690646	0.10902	0.113054	0.106556	0.118615	0.112587	0.115995	0.109623	0.676129	3.41269e-05	0.0599142	0.156989
P24369	Ppib	Peptidyl-prolyl cis-trans isomerase B	7	1.75129e+06	1.11707e+06	1.89321e+06	1.51899e+06	1.00958e+06	1.69042e+06	1.4631e+06	1.39036e+06	1.88972e+06	1.31451e+06	1.5878	1.47742	1.63127	1.44525	1.25682	1.49733	1.27537	1.31673	1.43029	1.34435	14.2626	0.111326	0.103587	0.114374	0.101331	0.0881198	0.104983	0.0894202	0.0923204	0.100282	0.0942566	-0.222598	0.00953827	-0.0583907	0.480215
P24452	Capg	Macrophage-capping protein	6	1.14757e+06	794685	1.19117e+06	765288	506137	984005	1.75791e+06	1.87364e+06	2.48404e+06	1.58448e+06	1.34059	1.28925	1.35654	1.09742	0.953471	1.20506	1.37396	1.48749	1.59982	1.45036	13.154	0.101915	0.0980122	0.103128	0.0834287	0.0724854	0.0916122	0.104452	0.113083	0.121623	0.110261	0.151611	0.0450322	0.449892	0.00596002
P24472	Gsta4	Glutathione S-transferase A4	3	242117	151217	284648	164638	92831.7	180290	150821	206966	264938	178367	0.719014	0.663788	0.767354	0.592083	0.483768	0.609861	0.507385	0.604472	0.639595	0.597062	6.18438	0.116263	0.107333	0.124079	0.0957384	0.0782242	0.0986131	0.0820429	0.0977417	0.103421	0.0965435	-0.290429	0.0323532	0.0655839	0.614481
P24527	Lta4h	Leukotriene A-4 hydrolase	15	3.23188e+06	2.51735e+06	3.40171e+06	3.15745e+06	2.68317e+06	2.97678e+06	3.59148e+06	3.142e+06	3.67553e+06	2.95276e+06	2.02925	2.04496	2.05978	1.93895	1.85823	1.87906	1.83585	1.83749	1.87834	1.86781	19.2297	0.105527	0.106344	0.107115	0.100831	0.0966333	0.0977167	0.0954695	0.0955544	0.0976792	0.0971311	-0.14059	5.59674e-05	-0.0284921	0.17946
P24547	Impdh2	Inosine-5'-monophosphate dehydrogenase 2	10	1.79002e+06	1.07759e+06	1.75798e+06	1.57828e+06	1.06898e+06	1.62556e+06	2.13834e+06	1.84572e+06	2.31593e+06	1.60166e+06	1.60177	1.45631	1.58386	1.46764	1.2859	1.47401	1.4876	1.47839	1.55455	1.45673	14.8468	0.107887	0.0980893	0.10668	0.0988528	0.0866113	0.0992814	0.100197	0.0995765	0.104707	0.0981181	-0.0494112	0.306547	0.0870565	0.200818
P24638	Acp2	Lysosomal acid phosphatase	2	127812	113531	132417	110218	97041.4	136740	149631	128722	155170	131888	0.556737	0.591866	0.565856	0.503954	0.492428	0.545811	0.505758	0.497823	0.513728	0.528133	5.30209	0.105003	0.111629	0.106723	0.0950481	0.0928742	0.102943	0.0953884	0.0938918	0.0968915	0.0996083	-0.160237	0.00347191	-0.00653857	0.885979
P24668	M6pr	Cation-dependent mannose-6-phosphate receptor	4	207446	127474	218991	195661	156014	181067	212890	214346	231767	176336	0.675871	0.619942	0.691301	0.634589	0.595439	0.610916	0.583526	0.613191	0.605493	0.59429	6.22456	0.108581	0.0995961	0.11106	0.101949	0.0956596	0.098146	0.0937458	0.0985115	0.0972748	0.0954751	-0.143463	0.0227007	-0.0343136	0.289987
P24788	Cdk11b	Cyclin-dependent kinase 11B	8	373671	275874	357949	396564	343422	361952	421229	360969	372007	311260	0.85545	0.844304	0.840628	0.842769	0.816436	0.806679	0.769626	0.75878	0.735001	0.748652	8.01832	0.106687	0.105297	0.104838	0.105105	0.101821	0.100604	0.0959834	0.0946307	0.0916651	0.0933676	-0.169502	0.000221993	-0.126354	0.00272431
P25206	Mcm3	DNA replication licensing factor MCM3	21	3.10496e+06	2.36094e+06	3.02328e+06	2.82167e+06	2.58148e+06	2.86562e+06	3.29711e+06	2.82329e+06	2.82969e+06	2.66325e+06	1.99696	1.99314	1.96533	1.85334	1.82973	1.85058	1.77326	1.75889	1.68752	1.7911	18.4999	0.107945	0.107738	0.106235	0.100181	0.0989053	0.100032	0.0958525	0.0950756	0.091218	0.0968171	-0.180004	0.0005626	-0.0740431	0.0229816
P25322	Ccnd1	G1/S-specific cyclin-D1	3	61949.7	51244.7	60249.4	63591.2	58613.5	67189.3	83738.4	66333.5	64984.1	64762.6	0.416599	0.430531	0.413605	0.404078	0.402482	0.410392	0.39965	0.379656	0.359661	0.395574	4.01223	0.103832	0.107305	0.103086	0.100712	0.100314	0.102285	0.099608	0.0946248	0.0896411	0.0985921	-0.132506	0.0285721	-0.0816834	0.106176
P25444	Rps2	40S ribosomal protein S2	18	4.0367e+07	2.95746e+07	3.72333e+07	4.03076e+07	3.7947e+07	4.18942e+07	4.72547e+07	3.80547e+07	3.84833e+07	3.70068e+07	5.57674	5.47996	5.33902	5.39216	5.36262	5.43018	5.22187	5.09298	4.91563	5.21832	53.0295	0.105163	0.103338	0.10068	0.101682	0.101125	0.102399	0.0984711	0.0960406	0.0926961	0.0984042	-0.0965446	0.0199453	-0.0780903	0.0248804
P25799	Nfkb1	Nuclear factor NF-kappa-B p105 subunit	21	2.02947e+06	1.52905e+06	2.08111e+06	3.11791e+06	3.00133e+06	2.88965e+06	4.34864e+06	3.46085e+06	4.15297e+06	3.13464e+06	1.68434	1.67515	1.69388	1.92916	1.94343	1.8568	1.98399	1.91153	1.9747	1.91373	18.5667	0.0907184	0.0902235	0.0912321	0.103904	0.104673	0.100007	0.106857	0.102955	0.106357	0.103073	0.208017	7.24849e-05	0.0271571	0.310386
P25976	Ubtf	Nucleolar transcription factor 1	11	436219	295963	408753	399298	326570	418070	424575	407512	472496	362503	0.910136	0.868386	0.886229	0.845098	0.800166	0.854717	0.772099	0.797342	0.810638	0.796482	8.34129	0.109112	0.104107	0.106246	0.101315	0.0959283	0.102468	0.0925635	0.0955897	0.0971837	0.0954867	-0.161528	0.00107334	-0.0691169	0.0699981
P26039	Tln1	Talin-1	86	1.93004e+07	1.42289e+07	1.92368e+07	1.89751e+07	1.53428e+07	1.91295e+07	2.47782e+07	2.22775e+07	2.62445e+07	1.99168e+07	4.15025	4.08929	4.10496	3.98433	3.73289	3.96448	4.01877	4.09188	4.20227	4.05692	40.3961	0.102739	0.10123	0.101618	0.0986317	0.0924073	0.0981403	0.0994843	0.101294	0.104027	0.100429	-0.00803727	0.660847	0.0721808	0.0619827
P26040	Ezr	Ezrin	10	583346	351952	641607	447071	284651	495787	927191	969800	1.18625e+06	897095	1.02245	0.930719	1.06043	0.884336	0.757375	0.915246	1.05992	1.13646	1.18192	1.15103	10.0999	0.101234	0.0921514	0.104994	0.087559	0.0749885	0.0906195	0.104944	0.112522	0.117023	0.113965	0.173774	0.0367474	0.413481	0.00369926
P26041	Msn	Moesin	32	8.63955e+06	5.83038e+06	8.50073e+06	5.77427e+06	3.02139e+06	7.22217e+06	5.90979e+06	7.33942e+06	9.84103e+06	7.2764e+06	3.00824	2.86168	2.96578	2.47088	1.94862	2.68174	2.24687	2.59912	2.81179	2.69461	26.2893	0.114428	0.108853	0.112813	0.0939878	0.074122	0.102009	0.0854672	0.0988661	0.106955	0.102498	-0.191188	0.0744444	0.136664	0.381206
P26043	Rdx	Radixin	8	381534	217377	444364	314674	159069	332391	296176	308667	427377	294140	0.862612	0.767522	0.91619	0.768009	0.600076	0.779564	0.667157	0.711754	0.777987	0.731638	7.58251	0.113763	0.101223	0.120829	0.101287	0.0791395	0.102811	0.0879864	0.0938679	0.102603	0.0964903	-0.231451	0.0385745	0.0204255	0.867105
P26231	Ctnna1	Catenin alpha-1	10	526998	360280	620954	510461	443251	501829	826060	814072	910437	741314	0.981701	0.939469	1.04671	0.932706	0.904184	0.919706	1.01141	1.05799	1.0605	1.06519	9.91956	0.0989661	0.0947087	0.10552	0.0940269	0.0911516	0.0927164	0.101961	0.106657	0.10691	0.107383	0.085342	0.104853	0.190578	0.000446498
P26350	Ptma	Prothymosin alpha	2	137395	52561.6	126811	117328	52166.3	158197	57362.2	86193.6	77818.3	55693.5	0.57309	0.434924	0.556197	0.516766	0.38415	0.578692	0.342793	0.422554	0.387219	0.372052	4.56844	0.125446	0.0952018	0.121748	0.113117	0.0840879	0.126672	0.0750352	0.0924942	0.0847596	0.0814396	-0.445425	0.0181738	-0.355044	0.0841731
P26369	U2af2	Splicing factor U2AF 65 kDa subunit	3	196863	104710	182940	190204	136410	199591	186206	201234	253275	167353	0.661849	0.573019	0.64354	0.62742	0.564296	0.635267	0.552673	0.597572	0.627908	0.581797	6.06534	0.10912	0.0944743	0.106101	0.103443	0.0930362	0.104737	0.0911198	0.0985224	0.103524	0.0959215	-0.0845529	0.2811	-0.045264	0.512345
P26443	Glud1	Glutamate dehydrogenase 1, mitochondrial	8	6.12408e+06	4.34292e+06	6.66675e+06	5.31816e+06	4.43208e+06	5.524e+06	5.49015e+06	5.13508e+06	6.16637e+06	4.86068e+06	2.62105	2.54356	2.69235	2.39056	2.27141	2.40823	2.18073	2.24608	2.32179	2.28715	23.9629	0.10938	0.106146	0.112355	0.0997608	0.0947887	0.100498	0.0910046	0.0937315	0.096891	0.0954454	-0.213367	0.000901467	-0.0610503	0.114489
P26450	Pik3r1	Phosphatidylinositol 3-kinase regulatory subunit alpha	15	1.46524e+06	1.1491e+06	1.47795e+06	1.64587e+06	1.50654e+06	1.66999e+06	2.25293e+06	1.94906e+06	2.2088e+06	1.77587e+06	1.47839	1.49423	1.47816	1.49257	1.47509	1.49004	1.51944	1.51168	1.52469	1.51915	14.9834	0.098668	0.0997254	0.098653	0.0996147	0.0984482	0.099446	0.101408	0.10089	0.101758	0.101389	0.0337911	0.00136233	0.0315477	0.00201464
P26516	Psmd7	26S proteasome non-ATPase regulatory subunit 7	9	1.68668e+06	1.06097e+06	1.66912e+06	1.55039e+06	1.41936e+06	1.51647e+06	1.94467e+06	1.41872e+06	1.75554e+06	1.28479e+06	1.56408	1.44728	1.55149	1.45717	1.44033	1.43348	1.43141	1.32765	1.38778	1.33191	14.3726	0.108824	0.100697	0.107948	0.101386	0.100214	0.0997372	0.0995927	0.0923735	0.0965576	0.0926705	-0.150959	0.0166467	-0.0765522	0.0577061
P26618	Pdgfra	Platelet-derived growth factor receptor alpha	16	864089	886989	1.07201e+06	1.09532e+06	1.16246e+06	1.18642e+06	1.42198e+06	1.54522e+06	1.71106e+06	1.53328e+06	1.19663	1.3472	1.30081	1.26739	1.32976	1.29901	1.26071	1.37481	1.37327	1.43113	13.1807	0.0907865	0.10221	0.0986902	0.0961546	0.100887	0.098554	0.0956478	0.104305	0.104188	0.108578	0.0859451	0.226036	0.0652489	0.236743
P26638	Sars1	Serine--tRNA ligase, cytoplasmic	15	902096	666512	960256	886090	691353	861738	950707	804751	983974	753135	1.21743	1.20164	1.24504	1.16395	1.08016	1.14258	1.07075	1.05302	1.09479	1.07206	11.3414	0.107344	0.105952	0.109778	0.102629	0.0952403	0.100744	0.0944104	0.0928472	0.0965299	0.094526	-0.187302	0.000160109	-0.0731441	0.06076
P26645	Marcks	Myristoylated alanine-rich C-kinase substrate	7	767785	518164	728444	793564	863097	824315	1.08447e+06	924457	1.10205e+06	858598	1.14134	1.0865	1.11538	1.11353	1.18042	1.1224	1.12948	1.11443	1.14681	1.1307	11.281	0.101173	0.0963122	0.0988729	0.0987083	0.104638	0.0994949	0.100123	0.0987883	0.101658	0.100231	0.020719	0.344702	-0.0103074	0.687959
P27046	Man2a1	Alpha-mannosidase 2	21	2.59466e+06	1.60295e+06	2.42193e+06	3.6273e+06	3.20439e+06	3.30038e+06	3.46653e+06	3.02401e+06	3.59613e+06	2.71826e+06	1.85845	1.70709	1.79928	2.05003	1.995	1.95852	1.80967	1.80896	1.86162	1.80604	18.6547	0.0996236	0.09151	0.0964521	0.109894	0.106944	0.104988	0.097009	0.0969711	0.0997936	0.0968146	0.0273843	0.436115	-0.135531	0.00113259
P27048	Snrpb	Small nuclear ribonucleoprotein-associated protein B	2	868626	652661	798346	730221	720042	819712	955173	1.11576e+06	937998	872032	1.19914	1.19159	1.15681	1.07694	1.09787	1.11988	1.07279	1.20348	1.07353	1.13785	11.3299	0.105839	0.105172	0.102103	0.0950529	0.0969005	0.0988429	0.0946863	0.106222	0.0947524	0.100429	-0.0773657	0.17368	0.0293192	0.574634
P27546	Map4	Microtubule-associated protein 4	53	3.53499e+06	2.37142e+06	2.37492e+06	1.3173e+07	1.27443e+07	1.26912e+07	2.30199e+07	1.9254e+07	2.32313e+07	1.73859e+07	2.10341	1.99668	1.7853	3.44113	3.46582	3.36257	3.90055	3.85506	3.9975	3.83895	31.747	0.0662555	0.0628936	0.0562353	0.108392	0.10917	0.105918	0.122864	0.121431	0.125918	0.120923	0.993727	1.51594e-05	0.187346	0.000184197
P27600	Gna12	Guanine nucleotide-binding protein subunit alpha-12	4	145803	109567	152140	169187	173811	156942	212599	186363	210525	170749	0.586882	0.58351	0.598008	0.598599	0.621734	0.576845	0.583203	0.579112	0.582113	0.586566	5.89657	0.0995293	0.0989575	0.101416	0.101516	0.10544	0.0978271	0.0989054	0.0982116	0.0987206	0.0994758	-0.0164724	0.160939	-0.0391646	0.199464
P27601	Gna13	Guanine nucleotide-binding protein subunit alpha-13	19	5.16215e+06	4.18464e+06	5.68571e+06	5.72613e+06	5.36552e+06	5.35411e+06	6.87905e+06	5.84765e+06	6.09285e+06	5.21699e+06	2.44773	2.50606	2.52706	2.46258	2.4519	2.37823	2.38965	2.3686	2.31041	2.35385	24.1961	0.101162	0.103573	0.104441	0.101776	0.101335	0.0982898	0.0987617	0.097892	0.0954871	0.0972824	-0.0821076	0.00449782	-0.0453177	0.053275
P27612	Plaa	Phospholipase A-2-activating protein	38	1.39812e+07	1.03801e+07	1.45832e+07	1.38212e+07	1.30546e+07	1.3377e+07	1.77198e+07	1.43919e+07	1.57305e+07	1.29568e+07	3.64765	3.60452	3.67651	3.50816	3.49933	3.43434	3.50774	3.42267	3.40742	3.40659	35.1149	0.103878	0.102649	0.104699	0.0999052	0.0996536	0.097803	0.099893	0.0974706	0.0970361	0.0970127	-0.0843685	0.00169547	-0.0186085	0.253192
P27641	Xrcc5	X-ray repair cross-complementing protein 5	6	124989	90710	135523	142454	123627	139001	155505	124688	143847	125520	0.551782	0.541041	0.571103	0.558648	0.542515	0.549415	0.513719	0.491386	0.498028	0.517618	5.33526	0.103422	0.101409	0.107043	0.104709	0.101685	0.102978	0.0962876	0.0921016	0.0933466	0.0970184	-0.134709	0.00519706	-0.123346	0.00332961
P27659	Rpl3	60S ribosomal protein L3	33	9.36419e+07	6.99148e+07	8.6804e+07	9.23923e+07	9.0071e+07	9.66712e+07	1.1191e+08	9.46864e+07	9.63033e+07	9.08398e+07	7.81081	7.73168	7.47788	7.52387	7.57811	7.59536	7.40817	7.39238	7.15752	7.51635	75.1921	0.103878	0.102826	0.0994503	0.100062	0.100783	0.101013	0.0985232	0.0983132	0.0951898	0.0999619	-0.0584663	0.0568571	-0.038315	0.085879
P27661	H2ax	Histone H2AX	3	843814	695097	4.05704e+06	5.87087e+06	9.83661e+06	7.31007e+06	2.70978e+06	1.03382e+07	4.41341e+06	9.56869e+06	1.18531	1.222	2.20941	2.4874	3.12472	2.69479	1.63761	2.98978	2.02452	3.0118	22.5873	0.0524767	0.0541012	0.0978162	0.110123	0.138339	0.119305	0.0725013	0.132366	0.0896308	0.13334	0.665571	0.119554	-0.237884	0.41766
P27773	Pdia3	Protein disulfide-isomerase A3	47	7.80438e+06	4.26255e+06	6.04923e+06	4.68038e+07	4.32917e+07	3.9866e+07	5.11617e+07	4.53002e+07	4.96849e+07	3.88872e+07	2.88825	2.52463	2.59017	5.72565	5.6529	5.32311	5.39288	5.46903	5.45793	5.32449	46.349	0.0623152	0.0544699	0.0558841	0.123533	0.121964	0.114848	0.116354	0.117997	0.117757	0.114878	1.02273	5.64344e-06	-0.0403978	0.223877
P28028	Braf	Serine/threonine-protein kinase B-raf	9	719131	512152	696832	710266	679905	706034	900384	724394	815393	628230	1.11181	1.08143	1.09586	1.06502	1.07297	1.05476	1.04739	1.0087	1.01367	0.995902	10.5475	0.10541	0.10253	0.103897	0.100974	0.101727	0.100001	0.0993017	0.095634	0.0961051	0.0944206	-0.109401	0.00323578	-0.0665622	0.0181559
P28033	Cebpb	CCAAT/enhancer-binding protein beta	4	90678.2	70008.1	85058.2	81260.8	84236.2	98047	131753	112836	118448	95510	0.485251	0.487772	0.474455	0.445892	0.465324	0.477605	0.480315	0.471729	0.45993	0.463223	4.7115	0.102993	0.103528	0.100702	0.0946392	0.0987636	0.10137	0.101945	0.100123	0.0976186	0.0983175	-0.0416391	0.086034	0.0185147	0.555563
P28271	Aco1	Cytoplasmic aconitate hydratase	10	595340	401283	575544	578024	484895	656124	779976	770183	873694	690215	1.03082	0.980868	1.01554	0.980448	0.937256	1.02418	0.988133	1.03429	1.04275	1.03472	10.069	0.102375	0.0974146	0.100858	0.0973729	0.0930833	0.101716	0.0981361	0.10272	0.103561	0.102763	0.0225399	0.449131	0.0644337	0.144957
P28301	Lox	Protein-lysine 6-oxidase	19	1.32828e+07	1.11572e+07	1.44571e+07	1.34608e+07	1.24184e+07	1.47173e+07	1.559e+07	1.52409e+07	1.66005e+07	1.3184e+07	3.57358	3.71015	3.66381	3.47113	3.43008	3.56851	3.33018	3.5038	3.48338	3.43075	35.1654	0.101622	0.105506	0.104188	0.0987087	0.0975416	0.101478	0.0947005	0.0996378	0.0990572	0.0975604	-0.0865143	0.0143301	-0.0221071	0.399458
P28352	Apex1	DNA-(apurinic or apyrimidinic site) endonuclease	6	125459	89536	129781	106562	79866.3	113102	116538	105006	139646	102373	0.552611	0.538229	0.561345	0.497172	0.455513	0.505783	0.456991	0.458065	0.492018	0.47647	4.9942	0.110651	0.107771	0.112399	0.0995499	0.0912084	0.101274	0.0915045	0.0917195	0.098518	0.0954047	-0.22642	0.00107998	-0.0452142	0.401569
P28474	Adh5	Alcohol dehydrogenase class-3	10	1.55239e+06	947548	1.75619e+06	1.42231e+06	1.10041e+06	1.3604e+06	1.30841e+06	1.21577e+06	1.65342e+06	1.0667e+06	1.51298	1.38327	1.58321	1.40758	1.30089	1.37234	1.21885	1.24646	1.35413	1.23494	13.6146	0.111129	0.101602	0.116287	0.103387	0.0955509	0.100799	0.0895247	0.0915527	0.0994611	0.0907069	-0.239821	0.0123823	-0.106829	0.0827639
P28571	Slc6a9	Sodium- and chloride-dependent glycine transporter 1	4	358308	281813	407490	427636	431664	415093	521941	427812	474592	333458	0.841191	0.85153	0.885138	0.868692	0.894654	0.852269	0.83955	0.813343	0.812109	0.769906	8.42838	0.0998046	0.101031	0.105019	0.103068	0.106148	0.101119	0.0996098	0.0965005	0.096354	0.0913468	-0.0878392	0.0577388	-0.108869	0.0267087
P28653	Bgn	Biglycan	14	1.5795e+07	1.1628e+07	1.60275e+07	1.72248e+07	1.62496e+07	1.80975e+07	2.03158e+07	1.67454e+07	1.86367e+07	1.44676e+07	3.83021	3.77202	3.81732	3.83245	3.81963	3.87722	3.70776	3.64126	3.65246	3.56274	37.5131	0.102103	0.100552	0.10176	0.102163	0.101821	0.103357	0.0988391	0.0970664	0.0973649	0.0949734	-0.0642299	0.00810721	-0.0780315	0.00353254
P28654	Dcn	Decorin	11	1.61455e+06	1.26132e+06	1.69032e+06	2.25925e+06	2.01807e+06	2.14674e+06	2.67426e+06	2.26727e+06	2.62659e+06	2.12454e+06	1.53695	1.55099	1.5593	1.69505	1.65809	1.64804	1.62887	1.60807	1.63681	1.63395	16.1561	0.0951313	0.0960001	0.0965147	0.104917	0.102629	0.102007	0.100821	0.099533	0.101312	0.101135	0.070724	0.000415109	-0.0350896	0.036434
P28656	Nap1l1	Nucleosome assembly protein 1-like 1	3	512071	254418	551796	408848	280092	400842	551457	506716	730623	445768	0.970471	0.817392	0.998654	0.853157	0.752499	0.840403	0.858495	0.871608	0.969098	0.866295	8.79807	0.110305	0.0929058	0.113508	0.0969709	0.08553	0.0955213	0.0975776	0.0990681	0.110149	0.0984641	-0.0556523	0.562419	0.129053	0.116696
P28658	Atxn10	Ataxin-10	15	2.9605e+06	2.01074e+06	3.09242e+06	2.95754e+06	2.74744e+06	2.75475e+06	3.41763e+06	2.83994e+06	3.09138e+06	2.46042e+06	1.95923	1.86913	1.9831	1.88868	1.87591	1.82151	1.79927	1.76312	1.74978	1.73436	18.4441	0.106225	0.10134	0.107519	0.1024	0.101708	0.0987585	0.0975526	0.0955925	0.0948696	0.0940336	-0.13669	0.00307277	-0.0799205	0.00833348
P28659	Celf1	CUGBP Elav-like family member 1	3	664100	523388	670745	647832	566560	622301	671757	603875	651750	570478	1.07693	1.09087	1.07934	1.02639	0.997473	1.00265	0.93004	0.936397	0.924794	0.957632	10.0225	0.107451	0.108842	0.107692	0.102408	0.0995233	0.10004	0.0927951	0.0934294	0.0922717	0.0955481	-0.207857	2.42776e-05	-0.106255	0.00146627
P28660	Nckap1	Nck-associated protein 1	35	8.61018e+06	6.02239e+06	8.62322e+06	9.00345e+06	8.66028e+06	8.91193e+06	1.06676e+07	8.72098e+06	9.22562e+06	7.89253e+06	3.00414	2.89902	2.98272	2.95342	2.96949	2.91781	2.85512	2.78896	2.73839	2.7851	28.8942	0.10397	0.100332	0.103229	0.102215	0.102771	0.100983	0.098813	0.0965233	0.0947729	0.0963895	-0.0852991	0.00744946	-0.0780816	0.00446407
P28667	Marcksl1	MARCKS-related protein	6	430653	304001	411796	444239	413905	519589	597936	625349	741250	564660	0.905468	0.877746	0.888849	0.882083	0.879743	0.932633	0.887142	0.949867	0.974848	0.95365	9.13203	0.099153	0.0961173	0.0973331	0.0965922	0.096336	0.102128	0.0971462	0.104015	0.10675	0.104429	0.0790806	0.0823218	0.067447	0.166736
P28704	Rxrb	Retinoic acid receptor RXR-beta	3	129729	88285.2	129414	124902	114824	125329	157700	123050	153741	118682	0.560066	0.535208	0.560713	0.529914	0.526717	0.527055	0.516648	0.488737	0.511785	0.505969	5.26281	0.10642	0.101696	0.106542	0.10069	0.100083	0.100147	0.0981696	0.0928661	0.0972456	0.0961405	-0.126113	0.0061627	-0.0620396	0.030903
P28740	Kif2a	Kinesin-like protein KIF2A	30	6.76544e+06	4.93059e+06	6.36948e+06	7.03184e+06	6.50369e+06	7.07233e+06	1.13576e+07	9.72768e+06	1.09108e+07	8.55841e+06	2.72768	2.67605	2.64391	2.67434	2.64805	2.65927	2.92864	2.91632	2.93319	2.87829	27.6858	0.098523	0.0966582	0.095497	0.0965964	0.0956467	0.0960518	0.105782	0.105336	0.105946	0.103963	0.119531	0.000272864	0.131301	1.62645e-05
P28741	Kif3a	Kinesin-like protein KIF3A	23	2.4591e+06	2.00969e+06	2.29803e+06	2.53204e+06	2.23682e+06	2.62725e+06	6.45014e+06	5.63448e+06	6.47034e+06	4.99075e+06	1.81894	1.86874	1.76206	1.77446	1.72778	1.7872	2.32805	2.33292	2.36801	2.31183	20.08	0.0905849	0.0930648	0.0877522	0.0883694	0.086045	0.0890038	0.115939	0.116181	0.117929	0.115131	0.36268	1.58244e-05	0.405493	1.3467e-06
P28798	Grn	Progranulin	6	161017	103419	167108	331690	378116	324949	474001	408267	505522	314816	0.610673	0.570183	0.620766	0.784426	0.848483	0.772512	0.807372	0.797946	0.833386	0.752116	7.39786	0.0825473	0.077074	0.0839115	0.106034	0.114693	0.104424	0.109136	0.107862	0.112652	0.101667	0.409574	0.000372968	-0.007161	0.893195
P28867	Prkcd	Protein kinase C delta type	15	2.26086e+06	1.95194e+06	2.17919e+06	2.29591e+06	2.16645e+06	2.56397e+06	2.95347e+06	2.54832e+06	2.8676e+06	2.39846e+06	1.75875	1.84707	1.72522	1.70605	1.70583	1.7698	1.69583	1.68674	1.69674	1.71648	17.3085	0.101612	0.106715	0.0996745	0.098567	0.0985543	0.10225	0.0979766	0.0974515	0.0980295	0.0991699	-0.0642435	0.0520286	-0.0236247	0.201376
P29341	Pabpc1	Polyadenylate-binding protein 1	7	6.50488e+06	5.38466e+06	7.20133e+06	6.19343e+06	5.07019e+06	7.426e+06	7.92161e+06	8.12902e+06	8.6437e+06	7.83169e+06	2.68513	2.77206	2.77629	2.5414	2.39699	2.71186	2.53043	2.70997	2.66627	2.77635	26.5667	0.101071	0.104343	0.104502	0.095661	0.0902253	0.102077	0.0952479	0.102006	0.100361	0.104505	-0.0399508	0.317786	0.0677075	0.269575
P29351	Ptpn6	Tyrosine-protein phosphatase non-receptor type 6	5	58577.8	50101.1	54764.9	58360.9	48513.4	63969.3	77457.2	60892.6	75206.5	59860	0.407368	0.426661	0.398187	0.390387	0.373154	0.402383	0.387207	0.366605	0.381842	0.38312	3.91691	0.104002	0.108928	0.101658	0.0996669	0.0952672	0.10273	0.0988552	0.0935954	0.0974853	0.0978118	-0.113097	0.0165662	-0.0332215	0.366216
P29391	Ftl1	Ferritin light chain 1	2	137647	113680	177893	118985	93526.6	124849	167100	190217	233381	178636	0.573511	0.592177	0.636413	0.519685	0.485214	0.526244	0.528926	0.583978	0.607216	0.597428	5.65079	0.101492	0.104795	0.112624	0.0919668	0.0858665	0.0931275	0.0936021	0.103344	0.107457	0.105725	-0.0527816	0.451	0.181826	0.0307531
P29416	Hexa	Beta-hexosaminidase subunit alpha	8	1.06135e+06	797853	1.07164e+06	1.1577e+06	1.01568e+06	1.0396e+06	1.32787e+06	1.11705e+06	1.29725e+06	1.00843e+06	1.29931	1.2913	1.30063	1.29589	1.25985	1.23194	1.22617	1.20405	1.22603	1.20707	12.5423	0.103595	0.102956	0.1037	0.103322	0.100449	0.0982232	0.0977631	0.0959995	0.0977518	0.0962405	-0.0933729	0.00012854	-0.0541552	0.0393981
P29533	Vcam1	Vascular cell adhesion protein 1	8	272273	217439	329457	290132	247300	272908	324293	309418	383079	278038	0.753613	0.767609	0.813329	0.743368	0.715933	0.720254	0.692159	0.712462	0.743884	0.71509	7.3777	0.102147	0.104044	0.110242	0.100759	0.0970401	0.0976258	0.0938177	0.0965696	0.100829	0.0969259	-0.120065	0.0240046	-0.0215221	0.49044
P29758	Oat	Ornithine aminotransferase, mitochondrial	6	652961	345729	713682	463380	254497	504037	292942	367207	557030	337100	1.06966	0.924099	1.10633	0.897154	0.724197	0.921328	0.664192	0.764113	0.867176	0.773311	8.71156	0.122786	0.106077	0.126996	0.102984	0.0831306	0.105759	0.0762426	0.0877126	0.0995431	0.0887684	-0.431756	0.013064	-0.141961	0.32787
P30282	Ccnd3	G1/S-specific cyclin-D3	2	24884	21423.6	26815.5	31191.1	25734.5	28257.2	34482.6	29463.3	33457.8	24128	0.289149	0.303714	0.299677	0.303544	0.289557	0.289892	0.278852	0.272477	0.274026	0.264839	2.86573	0.100899	0.105982	0.104573	0.105922	0.101041	0.101158	0.0973059	0.0950813	0.0956219	0.0924159	-0.12638	0.00422486	-0.110823	0.00823004
P30285	Cdk4	Cyclin-dependent kinase 4	12	4.58782e+06	3.56296e+06	4.69645e+06	4.22449e+06	4.126e+06	4.5536e+06	5.66092e+06	4.93523e+06	5.39229e+06	4.38996e+06	2.33482	2.34988	2.34193	2.17944	2.20731	2.22858	2.208	2.20993	2.19766	2.19442	22.452	0.103992	0.104663	0.104309	0.0970711	0.0983126	0.0992598	0.0983433	0.0984292	0.0978826	0.0977383	-0.0887315	2.37355e-06	-0.00165333	0.850585
P30415	Nktr	NK-tumor recognition protein	7	56928.1	53187	66311	86576.3	82256.1	90947	106021	86489.4	99150.2	82334.1	0.402735	0.436987	0.429691	0.457384	0.460917	0.463412	0.439791	0.423146	0.427616	0.436106	4.37779	0.0919952	0.0998191	0.0981527	0.104478	0.105285	0.105855	0.10046	0.0966575	0.0976787	0.099618	0.0295017	0.420294	-0.093661	0.00193671
P30416	Fkbp4	Peptidyl-prolyl cis-trans isomerase FKBP4	18	5.26413e+06	3.82551e+06	5.29453e+06	4.79573e+06	4.30874e+06	5.1054e+06	7.56153e+06	5.55307e+06	8.06497e+06	5.47915e+06	2.46698	2.41769	2.45637	2.29332	2.24591	2.33326	2.48312	2.31908	2.59164	2.40122	24.0086	0.102754	0.100701	0.102312	0.0955208	0.0935461	0.0971843	0.103426	0.0965939	0.107946	0.100015	-0.0001312	0.99758	0.0951408	0.0759693
P30561	Ahr	Aryl hydrocarbon receptor	7	490524	406384	539263	477574	509518	508230	578696	500604	589562	429541	0.953911	0.985838	0.989564	0.908091	0.956014	0.924396	0.87545	0.867296	0.887575	0.85334	9.20147	0.103669	0.107139	0.107544	0.0986898	0.103898	0.100462	0.0951423	0.0942562	0.0964601	0.0927394	-0.164948	0.000419019	-0.0937426	0.00962041
P30681	Hmgb2	High mobility group protein B2	4	204437	122057	194393	108890	77110.1	121962	92441.2	115984	168394	118307	0.671929	0.609265	0.659283	0.501508	0.449158	0.521326	0.416005	0.477065	0.53123	0.505318	5.34209	0.12578	0.11405	0.123413	0.0938786	0.084079	0.0975885	0.0778732	0.0893031	0.0994424	0.0945918	-0.427764	0.00698549	-0.0275648	0.803359
P30999	Ctnnd1	Catenin delta-1	41	1.07215e+07	9.23903e+06	1.09664e+07	9.61772e+06	8.91455e+06	1.06509e+07	1.50645e+07	1.28111e+07	1.3863e+07	1.17737e+07	3.27985	3.44042	3.28219	3.03275	3.00407	3.13419	3.28417	3.26371	3.23551	3.2766	32.2335	0.101753	0.106735	0.101825	0.0940871	0.0931973	0.0972341	0.101887	0.101252	0.100377	0.101652	-0.0298993	0.193196	0.0951782	0.00219324
P31230	Aimp1	Aminoacyl tRNA synthase complex-interacting multifunctional protein 1	20	4.74126e+06	3.54023e+06	4.62393e+06	6.08206e+06	5.52198e+06	5.94022e+06	7.73959e+06	6.40633e+06	7.45347e+06	5.67865e+06	2.36578	2.34387	2.32747	2.52295	2.48026	2.47947	2.50668	2.45861	2.50927	2.43637	24.4307	0.0968363	0.0959396	0.0952681	0.10327	0.101522	0.10149	0.102604	0.100636	0.10271	0.0997257	0.0789138	0.00221101	-0.00963829	0.528802
P31266	Rbpj	Recombining binding protein suppressor of hairless	12	3.53294e+06	2.80618e+06	3.50732e+06	2.90283e+06	2.86918e+06	3.20514e+06	4.25446e+06	3.30214e+06	3.68781e+06	3.11962e+06	2.10292	2.13579	2.085	1.87457	1.90873	1.93564	1.96644	1.8752	1.88091	1.91	19.6752	0.106882	0.108552	0.105971	0.0952756	0.0970122	0.0983795	0.0999453	0.0953079	0.0955981	0.0970763	-0.143828	0.000887234	0.00124879	0.956269
P31324	Prkar2b	cAMP-dependent protein kinase type II-beta regulatory subunit	17	6.08792e+06	5.14007e+06	6.50027e+06	6.0841e+06	5.63952e+06	6.36574e+06	7.86178e+06	7.77808e+06	7.70006e+06	6.64745e+06	2.61484	2.72098	2.66538	2.52329	2.50124	2.54927	2.52266	2.66153	2.54295	2.59742	25.8996	0.100961	0.105059	0.102912	0.0974259	0.0965747	0.0984292	0.0974015	0.102763	0.0981851	0.100288	-0.0473691	0.113627	0.0316827	0.201081
P31750	Akt1	RAC-alpha serine/threonine-protein kinase	17	6.65286e+06	5.16675e+06	6.42685e+06	6.30362e+06	6.27389e+06	6.76019e+06	8.15168e+06	7.12281e+06	7.5176e+06	6.54118e+06	2.70942	2.72662	2.65336	2.55947	2.61022	2.61153	2.55998	2.56749	2.51809	2.58046	26.0966	0.103823	0.104482	0.101674	0.0980765	0.100021	0.100071	0.0980963	0.0983839	0.0964911	0.0988811	-0.0768585	0.00227862	-0.0208555	0.144651
P31938	Map2k1	Dual specificity mitogen-activated protein kinase kinase 1	13	5.00044e+06	3.90244e+06	5.16996e+06	5.2875e+06	4.85376e+06	5.49536e+06	6.58877e+06	5.17643e+06	5.89377e+06	4.81725e+06	2.41674	2.43702	2.4332	2.38501	2.35552	2.40321	2.34822	2.25345	2.27919	2.27882	23.5904	0.102446	0.103306	0.103144	0.101101	0.0998508	0.101872	0.0995413	0.0955242	0.096615	0.0965997	-0.0852179	0.00263231	-0.0565404	0.0192902
P32020	Scp2	Sterol carrier protein 2	15	1.84698e+06	1.56319e+06	2.09035e+06	1.80556e+06	1.66842e+06	1.836e+06	2.0953e+06	1.88107e+06	2.05626e+06	1.75799e+06	1.62198	1.69002	1.69687	1.54912	1.53657	1.5478	1.47539	1.4899	1.48064	1.51292	15.6012	0.103965	0.108326	0.108765	0.099295	0.0984902	0.0992105	0.0945687	0.0954988	0.0949054	0.0969744	-0.164261	0.000417056	-0.0521633	0.00338154
P32067	Ssb	Lupus La protein homolog	6	588448	335638	681359	720989	456789	783082	482376	534471	551889	471090	1.02602	0.913212	1.08611	1.07145	0.915132	1.09952	0.813128	0.890815	0.863888	0.885964	9.56524	0.107266	0.0954719	0.113547	0.112015	0.0956726	0.11495	0.0850086	0.0931304	0.0903154	0.0926233	-0.22117	0.0266316	-0.248917	0.0241101
P32233	Drg1	Developmentally-regulated GTP-binding protein 1	14	1.38437e+06	1.02309e+06	1.33041e+06	1.36259e+06	1.25568e+06	1.40156e+06	1.90474e+06	1.59606e+06	1.84972e+06	1.46928e+06	1.44516	1.42638	1.41756	1.38354	1.37143	1.38886	1.41941	1.39312	1.41781	1.40655	14.0698	0.102713	0.101379	0.100752	0.0983336	0.0974733	0.0987119	0.100883	0.099015	0.100769	0.0999694	-0.0208077	0.0938114	0.0288783	0.0205886
P32921	Wars1	Tryptophan--tRNA ligase, cytoplasmic	25	8.64383e+06	6.96933e+06	9.35141e+06	9.2298e+06	8.20807e+06	9.59846e+06	1.23233e+07	1.00925e+07	1.15919e+07	8.92776e+06	3.00884	3.07345	3.08053	2.98302	2.90646	3.00602	3.02721	2.96054	3.00686	2.92813	29.9811	0.100358	0.102513	0.102749	0.0994969	0.0969433	0.100264	0.100971	0.0987468	0.100292	0.0976661	-0.035227	0.0749404	0.0075569	0.688486
P33174	Kif4	Chromosome-associated kinesin KIF4	14	376601	300295	379000	423803	413418	440939	527786	428808	401711	396147	0.858129	0.87345	0.859968	0.865557	0.879328	0.873182	0.843351	0.814117	0.758497	0.825731	8.45131	0.101538	0.103351	0.101756	0.102417	0.104046	0.103319	0.0997894	0.0963303	0.0897491	0.0977045	-0.0931871	0.0663029	-0.107891	0.041618
P33215	Nedd1	Protein NEDD1	6	135390	112610	140289	220285	245534	231591	335273	284830	330161	255056	0.569726	0.589941	0.579013	0.665529	0.713884	0.674333	0.701572	0.688752	0.699937	0.690455	6.57314	0.0866749	0.0897502	0.0880878	0.10125	0.108606	0.102589	0.106733	0.104783	0.106484	0.105042	0.262525	9.60987e-06	0.0227863	0.440126
P33434	Mmp2	72 kDa type IV collagenase	19	1.15395e+06	755937	1.17817e+06	1.84224e+06	1.75603e+06	1.58833e+06	2.16469e+06	1.84332e+06	2.1643e+06	1.63203e+06	1.34357	1.26372	1.35063	1.56168	1.56835	1.46036	1.49501	1.4776	1.51203	1.46789	14.5009	0.0926544	0.087148	0.0931414	0.107696	0.108156	0.100709	0.103098	0.101898	0.104272	0.101228	0.174285	0.0015865	-0.0394803	0.245764
P33609	Pola1	DNA polymerase alpha catalytic subunit	17	1.07935e+06	779571	1.05016e+06	1.05097e+06	1.04518e+06	1.06401e+06	1.3205e+06	1.0502e+06	1.10187e+06	967101	1.30809	1.27938	1.29019	1.24652	1.27437	1.24347	1.22341	1.17406	1.14673	1.18672	12.3729	0.105722	0.103402	0.104275	0.100746	0.102996	0.100499	0.0988775	0.0948895	0.0926806	0.0959126	-0.128435	0.00318214	-0.0856226	0.0181427
P33611	Pola2	DNA polymerase alpha subunit B	9	380583	295897	338571	408543	371941	416035	671247	575510	633593	503401	0.861751	0.868308	0.82221	0.852902	0.842912	0.853045	0.929753	0.918163	0.914152	0.910171	8.77337	0.0982235	0.0989709	0.0937166	0.0972149	0.0960762	0.0972312	0.105975	0.104653	0.104196	0.103743	0.110214	0.00409763	0.111748	6.59914e-05
P34022	Ranbp1	Ran-specific GTPase-activating protein	8	1.66942e+06	1.20103e+06	1.66011e+06	1.48925e+06	1.46442e+06	1.63747e+06	1.89681e+06	1.52691e+06	1.76626e+06	1.43335e+06	1.55766	1.52089	1.54815	1.43382	1.45845	1.47833	1.41701	1.36813	1.39125	1.39247	14.5662	0.106937	0.104413	0.106284	0.0984349	0.100126	0.101491	0.0972809	0.0939252	0.0955123	0.0955965	-0.147676	0.00018324	-0.0654852	0.00999533
P34152	Ptk2	Focal adhesion kinase 1	36	7.54929e+06	5.87375e+06	7.50776e+06	7.39336e+06	7.31832e+06	7.86438e+06	9.902e+06	8.26827e+06	9.15729e+06	7.56638e+06	2.85007	2.87018	2.82272	2.72874	2.77607	2.775	2.77016	2.72885	2.73006	2.73774	27.7896	0.102559	0.103283	0.101575	0.0981927	0.0998959	0.0998576	0.0996833	0.0981969	0.0982403	0.0985168	-0.0546965	0.00126103	-0.00954272	0.342826
P35123	Usp4	Ubiquitin carboxyl-terminal hydrolase 4	27	2.89163e+06	2.02936e+06	2.97512e+06	3.61891e+06	3.59643e+06	3.39907e+06	5.2409e+06	4.14455e+06	4.99605e+06	3.66206e+06	1.94085	1.87604	1.95281	2.04813	2.08928	1.98181	2.14002	2.05771	2.13001	2.03856	20.2552	0.0958199	0.0926201	0.0964101	0.101116	0.103148	0.097842	0.105653	0.101589	0.105159	0.100644	0.120958	0.00528318	0.0362246	0.250699
P35235	Ptpn11	Tyrosine-protein phosphatase non-receptor type 11	27	1.85871e+06	1.33796e+06	1.73002e+06	3.29746e+06	3.08902e+06	3.1335e+06	5.84543e+06	5.06407e+06	6.3942e+06	4.64767e+06	1.6261	1.58803	1.57378	1.97303	1.96595	1.91816	2.23692	2.23333	2.35655	2.24588	19.7177	0.082469	0.080538	0.0798154	0.100064	0.0997048	0.0972809	0.113447	0.113265	0.119515	0.113902	0.506872	5.33439e-06	0.216047	0.000308505
P35276	Rab3d	Ras-related protein Rab-3D	2	435706	320823	476982	498667	446257	458359	575108	427785	506946	390015	0.909707	0.896866	0.942388	0.923991	0.906632	0.886865	0.873244	0.813323	0.834346	0.820514	8.80788	0.103283	0.101825	0.106994	0.104905	0.102934	0.10069	0.0991436	0.0923404	0.0947273	0.0931568	-0.133692	0.0090373	-0.11719	0.0121934
P35278	Rab5c	Ras-related protein Rab-5C	11	8.17633e+06	6.96246e+06	9.0061e+06	7.98678e+06	6.88721e+06	8.76426e+06	1.14115e+07	9.68598e+06	1.13841e+07	9.4055e+06	2.94259	3.07224	3.03474	2.81467	2.70945	2.89832	2.93428	2.9112	2.98467	2.99082	29.293	0.100454	0.10488	0.1036	0.0960868	0.0924949	0.0989423	0.10017	0.0993822	0.10189	0.1021	-0.0294681	0.183758	0.0744559	0.0356112
P35279	Rab6a	Ras-related protein Rab-6A	8	6.49222e+06	5.76725e+06	6.39787e+06	6.30515e+06	5.81392e+06	7.06005e+06	8.25867e+06	7.04769e+06	7.64449e+06	7.10618e+06	2.68303	2.84924	2.64859	2.55972	2.53191	2.65741	2.57356	2.55639	2.53542	2.66882	26.2641	0.102156	0.108484	0.100845	0.0974607	0.0964019	0.10118	0.0979879	0.097334	0.0965356	0.101615	-0.0774825	0.0675951	0.000330915	0.990403
P35282	Rab21	Ras-related protein Rab-21	12	3.73188e+06	2.67678e+06	4.25209e+06	3.74188e+06	3.51904e+06	3.54165e+06	4.33202e+06	4.14989e+06	3.90257e+06	3.24696e+06	2.14956	2.09582	2.25109	2.0758	2.07118	2.01476	1.98091	2.05879	1.92503	1.9413	20.5642	0.104529	0.101916	0.109466	0.100942	0.100717	0.0979742	0.0963278	0.100115	0.0936107	0.0944018	-0.131592	0.0145424	-0.0557766	0.103453
P35283	Rab12	Ras-related protein Rab-12	11	1.49855e+06	1.25928e+06	1.54268e+06	1.82174e+06	1.61037e+06	1.69081e+06	2.08044e+06	1.64977e+06	1.87288e+06	1.43676e+06	1.49175	1.54999	1.5036	1.55468	1.51495	1.49747	1.47113	1.4121	1.42505	1.39382	14.8145	0.100695	0.104626	0.101495	0.104943	0.102261	0.101081	0.0993031	0.0953184	0.0961929	0.0940845	-0.0880202	0.014862	-0.0949337	0.0103615
P35285	Rab22a	Ras-related protein Rab-22A	2	263679	197887	277748	248622	216679	239399	347573	327576	375059	291242	0.743997	0.73921	0.759895	0.698672	0.679057	0.683366	0.7119	0.729263	0.737465	0.7287	7.21153	0.103168	0.102504	0.105372	0.0968826	0.0941628	0.0947602	0.098717	0.101125	0.102262	0.101047	-0.040857	0.052703	0.0812348	0.00426481
P35288	Rab23	Ras-related protein Rab-23	7	703078	503276	681381	641759	589777	619505	748033	672733	709030	606165	1.1018	1.0739	1.08612	1.02251	1.01363	1.00084	0.971514	0.978652	0.957262	0.981537	10.1878	0.10815	0.10541	0.10661	0.100367	0.0994947	0.0982395	0.0953608	0.0960614	0.0939619	0.0963447	-0.161318	6.23635e-05	-0.058301	0.00488195
P35290	Rab24	Ras-related protein Rab-24	6	408307	281317	410284	413293	374602	416942	530573	462319	520895	415689	0.886356	0.850931	0.887548	0.856871	0.845319	0.853791	0.845154	0.839545	0.843676	0.842047	8.55124	0.103652	0.0995097	0.103792	0.100204	0.0988534	0.0998441	0.0988342	0.0981782	0.0986612	0.0984708	-0.0540645	0.0238395	-0.0159655	0.033095
P35293	Rab18	Ras-related protein Rab-18	13	8.80916e+06	6.76957e+06	9.56518e+06	9.52531e+06	8.75317e+06	9.45801e+06	1.20889e+07	9.73459e+06	1.12816e+07	9.28743e+06	3.03175	3.0379	3.10837	3.02102	2.98219	2.98829	3.00372	2.91716	2.97363	2.97551	30.0395	0.100925	0.10113	0.103476	0.100568	0.0992756	0.0994786	0.0999923	0.0971109	0.0989904	0.0990531	-0.0439574	0.0272928	-0.0144067	0.267012
P35295	Rab20	Ras-related protein Rab-20	4	56821.5	42333.8	56931.6	50184.2	66919.7	53217.6	76581.5	62609.7	73276.6	59704.1	0.402433	0.398852	0.404385	0.367424	0.424397	0.373739	0.385426	0.370796	0.377797	0.382715	3.88796	0.103507	0.102586	0.104009	0.0945031	0.109157	0.0961272	0.099133	0.0953702	0.0971709	0.0984358	-0.084037	0.00273075	-0.0322245	0.594867
P35441	Thbs1	Thrombospondin-1	46	1.13684e+07	7.66233e+06	1.07303e+07	2.17031e+07	1.87987e+07	2.21171e+07	2.22586e+07	1.78523e+07	1.97834e+07	1.6599e+07	3.35769	3.19226	3.25388	4.20519	4.04893	4.20222	3.8477	3.73778	3.74289	3.76737	37.3559	0.0898838	0.0854553	0.0871049	0.112571	0.108388	0.112491	0.103001	0.100059	0.100195	0.100851	0.207902	0.000185118	-0.137648	0.000770687
P35486	Pdha1	Pyruvate dehydrogenase E1 component subunit alpha, somatic form, mitochondrial	25	9.95334e+06	1.00314e+07	1.18313e+07	1.00875e+07	9.37754e+06	9.61851e+06	1.21507e+07	1.23453e+07	1.24713e+07	1.14517e+07	3.18366	3.55557	3.38288	3.0914	3.06554	3.00854	3.00994	3.21467	3.09829	3.23988	31.8504	0.0999568	0.111634	0.106212	0.09706	0.0962482	0.0944585	0.0945027	0.10093	0.0972764	0.101722	-0.102552	0.0873535	0.0393	0.257018
P35550	Fbl	rRNA 2'-O-methyltransferase fibrillarin	13	2.91304e+07	1.85347e+07	3.18463e+07	2.84515e+07	2.99964e+07	3.23983e+07	3.86134e+07	2.96072e+07	3.32206e+07	2.54939e+07	4.89389	4.54553	5.01703	4.68821	4.88121	4.89795	4.81114	4.59637	4.62826	4.48502	47.4446	0.10315	0.0958071	0.105745	0.0988143	0.102882	0.103235	0.101405	0.0968786	0.0975508	0.0945316	-0.0568078	0.248843	-0.0588707	0.107567
P35564	Canx	Calnexin	24	2.62664e+06	1.60826e+06	2.61861e+06	7.28912e+06	6.03295e+06	6.48666e+06	1.0174e+07	7.49209e+06	8.95815e+06	6.71687e+06	1.86758	1.70935	1.85607	2.71322	2.56964	2.5686	2.80078	2.62109	2.70558	2.60841	24.0203	0.0777501	0.0711627	0.077271	0.112955	0.106978	0.106934	0.116601	0.109119	0.112637	0.108592	0.56815	5.22375e-05	0.0362576	0.356121
P35569	Irs1	Insulin receptor substrate 1	42	4.22234e+06	3.42758e+06	4.13361e+06	5.34077e+06	5.69628e+06	5.93017e+06	7.95197e+06	6.94505e+06	7.93472e+06	6.34686e+06	2.2585	2.31374	2.22591	2.39463	2.51128	2.47778	2.53436	2.5411	2.57442	2.54904	24.3808	0.0926343	0.0949004	0.0912978	0.0982182	0.103003	0.101629	0.103949	0.104226	0.105592	0.104551	0.170322	8.76164e-05	0.0512239	0.0364198
P35585	Ap1m1	AP-1 complex subunit mu-1	16	4.46576e+06	3.36362e+06	4.48223e+06	4.51429e+06	4.23704e+06	5.10687e+06	5.48663e+06	4.64986e+06	4.65785e+06	4.45285e+06	2.30975	2.29637	2.29881	2.23829	2.23089	2.33353	2.18017	2.15678	2.06972	2.20714	22.3214	0.103477	0.102877	0.102987	0.100275	0.0999436	0.104542	0.0976714	0.0966236	0.0927235	0.0988796	-0.096429	0.00997386	-0.0746093	0.0527248
P35601	Rfc1	Replication factor C subunit 1	26	1.64346e+06	1.41634e+06	1.65384e+06	1.63488e+06	1.6632e+06	1.79541e+06	2.17432e+06	1.76204e+06	1.8992e+06	1.66958e+06	1.54791	1.62461	1.54582	1.48856	1.53464	1.53398	1.49771	1.45061	1.43322	1.48153	15.1386	0.102249	0.107316	0.102111	0.0983287	0.101373	0.101329	0.098933	0.0958223	0.0946734	0.0978642	-0.101489	0.0114611	-0.0515906	0.0567962
P35700	Prdx1	Peroxiredoxin-1	9	4.23061e+07	3.19308e+07	4.15366e+07	3.79767e+07	3.63883e+07	4.12946e+07	7.26831e+07	6.08186e+07	7.50719e+07	5.54087e+07	5.68249	5.65064	5.57657	5.2647	5.27338	5.39885	6.21839	6.16883	6.46332	6.14842	57.8456	0.0982355	0.0976848	0.0964045	0.091013	0.0911631	0.0933321	0.1075	0.106643	0.111734	0.10629	0.148735	0.000826821	0.234263	0.00012552
P35762	Cd81	CD81 antigen	2	59246	29084.3	57598.3	83032.7	80943.9	74464.2	256797	229034	294429	194995	0.409222	0.343229	0.406263	0.449772	0.457961	0.427678	0.629643	0.630029	0.667853	0.619085	5.04074	0.081183	0.0680911	0.0805959	0.0892274	0.0908521	0.0848444	0.124911	0.124988	0.132491	0.122816	0.725082	0.000199743	0.516257	3.67073e-05
P35821	Ptpn1	Tyrosine-protein phosphatase non-receptor type 1	9	707018	484815	707815	1.40991e+06	1.38335e+06	1.21955e+06	1.55799e+06	1.26544e+06	1.36304e+06	1.07241e+06	1.10427	1.05796	1.1027	1.40263	1.4256	1.31345	1.30829	1.26703	1.25113	1.23762	12.4707	0.0885494	0.0848357	0.0884235	0.112475	0.114316	0.105323	0.10491	0.1016	0.100326	0.0992426	0.218177	0.000440007	-0.124372	0.0191731
P35831	Ptpn12	Tyrosine-protein phosphatase non-receptor type 12	20	1.91141e+06	1.5631e+06	1.73769e+06	2.36559e+06	2.32261e+06	2.40992e+06	3.39479e+06	2.95525e+06	3.30161e+06	2.68427e+06	1.6444	1.68998	1.57655	1.72665	1.75399	1.72633	1.79438	1.79204	1.79758	1.79683	17.2988	0.0950591	0.0976939	0.0911368	0.0998138	0.101394	0.0997951	0.103729	0.103593	0.103914	0.103871	0.133701	0.00277012	0.0487067	0.000655
P35922	Fmr1	Fragile X messenger ribonucleoprotein 1	22	1.95933e+06	1.50115e+06	1.9718e+06	2.01518e+06	1.79973e+06	2.00317e+06	2.31097e+06	2.03219e+06	2.05723e+06	1.8232e+06	1.66079	1.66286	1.65789	1.61899	1.58385	1.60289	1.5352	1.53771	1.48093	1.53548	15.8766	0.104606	0.104736	0.104424	0.101973	0.0997603	0.10096	0.0966958	0.0968538	0.0932774	0.0967133	-0.12553	0.00048908	-0.0736373	0.00824013
P35951	Ldlr	Low-density lipoprotein receptor	8	473640	401776	481233	643361	662175	670661	882972	793986	958336	727009	0.940627	0.981351	0.945722	1.02354	1.06169	1.03322	1.03912	1.04724	1.08301	1.05679	10.2123	0.0921073	0.096095	0.0926062	0.100226	0.103961	0.101174	0.101752	0.102547	0.10605	0.103482	0.144497	0.00128102	0.0234819	0.298609
P35979	Rpl12	60S ribosomal protein L12	10	6.46639e+06	4.6271e+06	6.47698e+06	5.95415e+06	4.64757e+06	6.69521e+06	6.10043e+06	5.67558e+06	5.15436e+06	5.59914e+06	2.67875	2.60889	2.66158	2.50151	2.31497	2.60142	2.276	2.33986	2.1574	2.42245	24.5628	0.109057	0.106213	0.108358	0.101841	0.0942468	0.105909	0.0926602	0.0952602	0.087832	0.0986225	-0.20609	0.00484699	-0.104693	0.135072
P35980	Rpl18	60S ribosomal protein L18	9	8.04475e+06	5.87974e+06	7.43338e+06	8.13732e+06	7.53746e+06	7.68092e+06	9.25703e+06	7.83004e+06	7.8601e+06	6.84326e+06	2.92354	2.87135	2.81155	2.83585	2.80903	2.74884	2.6955	2.66878	2.56447	2.62824	27.5572	0.10609	0.104196	0.102026	0.102908	0.101935	0.0997505	0.0978148	0.0968453	0.09306	0.0953741	-0.120398	0.00336134	-0.0843531	0.0113598
P36371	Tap2	Antigen peptide transporter 2	14	4.0995e+06	3.22893e+06	3.91957e+06	4.35184e+06	4.32475e+06	4.63681e+06	5.26345e+06	4.19632e+06	4.85682e+06	3.85007e+06	2.23196	2.25913	2.1793	2.20559	2.24925	2.24483	2.14375	2.06818	2.10549	2.08046	21.7679	0.102534	0.103782	0.100115	0.101323	0.103328	0.103126	0.098482	0.0950102	0.0967246	0.0955747	-0.0827568	0.00668319	-0.0891807	0.00220395
P36536	Sar1a	GTP-binding protein SAR1a	3	1.37333e+06	807214	1.39919e+06	1.65857e+06	1.46476e+06	1.46883e+06	1.68031e+06	1.16969e+06	1.37619e+06	1.00516e+06	1.44053	1.29734	1.44629	1.49718	1.45859	1.41523	1.34903	1.22693	1.25606	1.20548	13.5927	0.105979	0.0954444	0.106402	0.110146	0.107307	0.104118	0.0992469	0.0902639	0.092407	0.088686	-0.146804	0.0587491	-0.211252	0.00616551
P36552	Cpox	Oxygen-dependent coproporphyrinogen-III oxidase, mitochondrial	3	64112.8	38653.4	69396.1	45911.7	43555.9	46996.5	56976.8	57947.6	75934.9	46111.2	0.422363	0.384599	0.43754	0.354526	0.357404	0.355551	0.341857	0.359252	0.383352	0.344575	3.74102	0.112901	0.102806	0.116957	0.0947673	0.0955365	0.0950411	0.0913809	0.0960305	0.102473	0.0921072	-0.214949	0.0207121	0.00430178	0.927289
P36895	Bmpr1a	Bone morphogenetic protein receptor type-1A	4	83559.4	62195.7	84605.8	86109.4	81774.3	84012.2	106754	93576.9	98321.7	81969.3	0.469624	0.465218	0.473449	0.456392	0.459835	0.448894	0.441022	0.43699	0.426149	0.43532	4.51289	0.104063	0.103086	0.10491	0.101131	0.101894	0.0994692	0.0977248	0.0968314	0.0944293	0.0964614	-0.110403	0.000496067	-0.0654505	0.00741917
P36916	Gnl1	Guanine nucleotide-binding protein-like 1	14	2.82113e+06	2.21497e+06	2.87788e+06	2.85403e+06	2.78477e+06	3.06033e+06	3.85683e+06	3.18679e+06	3.86294e+06	2.85903e+06	1.92177	1.94289	1.92715	1.86185	1.88607	1.90005	1.88971	1.84815	1.917	1.84348	18.9381	0.101476	0.102592	0.10176	0.098312	0.0995911	0.10033	0.0997834	0.0975888	0.101224	0.0973424	-0.0426547	0.0484517	-0.00633635	0.731799
P36993	Ppm1b	Protein phosphatase 1B	5	320885	212441	285625	300062	271065	346210	476238	429897	524100	355724	0.804847	0.760501	0.768401	0.753483	0.742702	0.792412	0.808915	0.814961	0.845798	0.790395	7.88241	0.102107	0.0964807	0.0974829	0.0955904	0.0942226	0.100529	0.102623	0.10339	0.107302	0.100273	0.0672274	0.0889899	0.0955322	0.0365819
P37040	Por	NADPH--cytochrome P450 reductase	14	961752	576332	1.14012e+06	943881	744375	915762	1.07274e+06	1.17669e+06	1.29894e+06	1.10454e+06	1.24905	1.13374	1.33309	1.19387	1.11257	1.1708	1.12451	1.22992	1.22668	1.25256	12.0268	0.103856	0.0942681	0.110844	0.0992671	0.0925074	0.0973494	0.0935004	0.102265	0.101996	0.104147	-0.0336906	0.651471	0.0595339	0.273501
P37172	Acvr1	Activin receptor type-1	4	267988	248932	339340	319629	316011	350326	409931	332356	368632	320265	0.748842	0.810294	0.822953	0.772843	0.789714	0.796179	0.761184	0.733595	0.732262	0.757379	7.72524	0.0969344	0.104889	0.106528	0.100041	0.102225	0.103062	0.098532	0.0949607	0.0947882	0.0980395	-0.0888221	0.0737279	-0.0757149	0.0141545
P37804	Tagln	Transgelin	9	497687	327779	416652	484777	309910	487524	608419	596957	783096	500468	0.959463	0.904596	0.893006	0.913567	0.783579	0.909094	0.893418	0.931997	0.997026	0.908014	9.09376	0.105508	0.0994743	0.0981998	0.100461	0.0861667	0.099969	0.0982452	0.102488	0.109638	0.0998502	0.0206118	0.692301	0.104662	0.21364
P37889	Fbln2	Fibulin-2	50	1.1859e+07	8.07231e+06	1.12559e+07	1.1845e+07	1.03045e+07	1.11528e+07	1.10775e+07	1.1849e+07	1.30934e+07	1.04408e+07	3.41498	3.25953	3.3164	3.29737	3.18335	3.19264	2.89913	3.16121	3.16069	3.12047	32.0058	0.106699	0.101842	0.103619	0.103024	0.0994617	0.0997521	0.0905815	0.09877	0.0987537	0.0974971	-0.110862	0.0363239	-0.0643466	0.150905
P37913	Lig1	DNA ligase 1	27	3.9315e+06	3.05901e+06	3.81914e+06	3.83124e+06	3.6077e+06	3.97244e+06	4.56988e+06	3.66724e+06	3.638e+06	3.32793e+06	2.19488	2.21079	2.1569	2.09557	2.0919	2.10975	2.02433	1.95733	1.87046	1.96083	20.6727	0.106172	0.106942	0.104335	0.101369	0.101191	0.102055	0.0979227	0.0946817	0.0904798	0.094851	-0.163923	0.00245408	-0.104444	0.0134358
P38060	Hmgcl	Hydroxymethylglutaryl-CoA lyase, mitochondrial	5	356884	292351	314458	322328	303436	378339	423163	407285	439138	373518	0.83985	0.86413	0.798383	0.775457	0.776988	0.821142	0.771057	0.79716	0.786686	0.80623	8.03708	0.104497	0.107518	0.0993374	0.0964849	0.0966754	0.102169	0.0959374	0.0991853	0.097882	0.100314	-0.0773158	0.062487	-0.00135195	0.963272
P38585	Ttl	Tubulin--tyrosine ligase	7	855142	635223	786803	734726	692541	828717	1.04243e+06	881428	943315	725313	1.19165	1.17875	1.15013	1.0796	1.0809	1.1248	1.11151	1.09293	1.07602	1.05579	11.1421	0.106951	0.105792	0.103224	0.0968942	0.0970108	0.100951	0.0997577	0.0980901	0.0965729	0.0947567	-0.114485	0.00388972	-0.0146162	0.581374
P38647	Hspa9	Stress-70 protein, mitochondrial	49	4.2174e+07	3.53396e+07	4.37905e+07	4.12018e+07	3.82937e+07	4.11795e+07	4.82815e+07	3.98875e+07	4.4037e+07	3.7613e+07	5.67538	5.88467	5.69511	5.43989	5.38216	5.39281	5.26761	5.19185	5.1947	5.25289	54.3771	0.104371	0.10822	0.104734	0.10004	0.0989785	0.0991743	0.0968719	0.0954786	0.0955312	0.0966012	-0.137913	0.000282534	-0.0483788	0.00134539
P39053	Dnm1	Dynamin-1	35	1.49307e+07	1.07928e+07	1.43659e+07	1.44614e+07	1.3174e+07	1.44302e+07	1.81336e+07	1.4658e+07	1.62361e+07	1.29383e+07	3.74488	3.66119	3.6546	3.57254	3.5121	3.5404	3.54073	3.4484	3.45186	3.40462	35.5313	0.105397	0.103041	0.102856	0.100546	0.0988452	0.0996417	0.0996509	0.0970525	0.0971497	0.0958204	-0.0911039	0.00297754	-0.0331883	0.0811095
P39054	Dnm2	Dynamin-2	22	5.26147e+06	4.08205e+06	5.29864e+06	5.08487e+06	4.91231e+06	5.3455e+06	6.52142e+06	5.55391e+06	6.26321e+06	5.15665e+06	2.46648	2.4813	2.45713	2.34788	2.36685	2.37669	2.33845	2.31923	2.33666	2.34275	23.8334	0.103488	0.10411	0.103096	0.098512	0.0993079	0.0997209	0.0981165	0.09731	0.0980413	0.0982969	-0.0805457	1.88433e-05	-0.0181301	0.0252742
P39098	Man1a2	Mannosyl-oligosaccharide 1,2-alpha-mannosidase IB	3	37670.3	27361.5	42588	38762.6	32848.4	40925	48845.1	37253.8	43549.4	34863.5	0.341366	0.334946	0.360261	0.331227	0.319256	0.33635	0.321156	0.2999	0.305273	0.307565	3.2573	0.1048	0.102829	0.110601	0.101688	0.0980124	0.10326	0.0985959	0.09207	0.0937197	0.0944234	-0.163409	0.00630663	-0.0928118	0.0305026
P39429	Traf2	TNF receptor-associated factor 2	4	148562	144372	140012	151774	153851	177827	233536	230601	224544	202140	0.591304	0.651599	0.578559	0.57305	0.592122	0.606504	0.605853	0.631788	0.59769	0.628204	6.05667	0.0976284	0.107584	0.0955242	0.0946147	0.0977636	0.100138	0.100031	0.104313	0.0986829	0.103721	0.022144	0.675304	0.0605688	0.103872
P39447	Tjp1	Tight junction protein ZO-1	19	372410	276254	357161	557976	521121	548311	977418	924109	1.05006e+06	822595	0.854293	0.84477	0.839891	0.966646	0.964665	0.95299	1.08285	1.11426	1.12433	1.11119	9.85588	0.0866785	0.0857123	0.0852172	0.0980782	0.0978771	0.0966925	0.109869	0.113055	0.114077	0.112744	0.388785	1.61384e-06	0.20479	3.51511e-05
P39689	Cdkn1a	Cyclin-dependent kinase inhibitor 1	5	857892	702812	804986	763010	673924	829965	898934	790760	762879	701580	1.19319	1.22741	1.16063	1.0961	1.06918	1.12548	1.0467	1.0455	0.9864	1.04161	10.9922	0.108549	0.111662	0.105587	0.0997166	0.0972673	0.102389	0.095222	0.0951125	0.0897364	0.0947589	-0.212843	0.00105189	-0.0908709	0.0303248
P39749	Fen1	Flap endonuclease 1	7	873944	696500	938529	748804	645543	800343	822572	770761	846509	685834	1.20208	1.22299	1.23375	1.08786	1.05094	1.10918	1.00968	1.03461	1.02934	1.03205	11.0125	0.109156	0.111055	0.112032	0.0987847	0.0954314	0.100721	0.091685	0.0939487	0.0934704	0.0937161	-0.248778	7.85725e-06	-0.0766722	0.0154898
P39876	Timp3	Metalloproteinase inhibitor 3	3	203211	113169	240568	227427	246185	227550	348007	276399	395368	203591	0.670312	0.59111	0.717648	0.674113	0.71464	0.669586	0.712261	0.680345	0.753568	0.630031	6.81361	0.0983783	0.0867543	0.105326	0.0989362	0.104884	0.0982717	0.104535	0.0998509	0.110597	0.0924666	0.0747799	0.463316	0.0141331	0.846334
P40124	Cap1	Adenylyl cyclase-associated protein 1	21	3.93296e+06	2.43909e+06	4.27388e+06	7.47191e+06	6.72155e+06	6.967e+06	9.41743e+06	9.1298e+06	1.07608e+07	8.40631e+06	2.1952	2.01928	2.25567	2.74034	2.68319	2.6433	2.71435	2.84168	2.9166	2.85739	25.867	0.0848649	0.078064	0.0872027	0.10594	0.10373	0.102188	0.104935	0.109857	0.112754	0.110465	0.394333	0.0004273	0.0747027	0.0485774
P40142	Tkt	Transketolase	17	4.17362e+06	2.7924e+06	4.68413e+06	3.06022e+06	2.06733e+06	3.42082e+06	3.23825e+06	3.73695e+06	4.85355e+06	3.19534e+06	2.24803	2.13159	2.33948	1.91474	1.67417	1.98689	1.76035	1.97245	2.10491	1.9287	20.0613	0.112058	0.106254	0.116617	0.0954445	0.0834525	0.099041	0.0877484	0.0983212	0.104924	0.0961404	-0.207948	0.032685	0.0639414	0.504799
P40201	Chd1	Chromodomain-helicase-DNA-binding protein 1	4	173451	137514	163628	201948	163675	184423	222671	193876	227702	181803	0.629133	0.639035	0.615588	0.642701	0.606968	0.615434	0.594257	0.588543	0.601119	0.60171	6.13449	0.102557	0.104171	0.100349	0.104768	0.0989435	0.100324	0.0968715	0.09594	0.0979902	0.0980865	-0.0741699	0.00543568	-0.0595513	0.0465083
P40237	Cd82	CD82 antigen	2	59372.9	31995	46877.5	102393	100454	98021.9	227034	219917	254823	190583	0.409573	0.356581	0.374288	0.489267	0.499285	0.477556	0.598953	0.619656	0.629478	0.613354	5.06799	0.0808157	0.0703594	0.0738534	0.0965407	0.0985173	0.0942298	0.118184	0.122269	0.124207	0.121025	0.69703	4.18606e-05	0.332478	3.25177e-05
P40336	Vps26a	Vacuolar protein sorting-associated protein 26A	14	3.47095e+06	2.73607e+06	3.8077e+06	3.61675e+06	3.04514e+06	3.4517e+06	4.72332e+06	3.94938e+06	4.32828e+06	3.34462e+06	2.08807	2.11428	2.15433	2.04764	1.95473	1.99407	2.05163	2.01754	2.00843	1.96482	20.3955	0.102379	0.103664	0.105627	0.100396	0.0958412	0.09777	0.100592	0.0989205	0.0984741	0.0963358	-0.0757316	0.0099087	0.0085752	0.715668
P40694	Ighmbp2	DNA-binding protein SMUBP-2	26	3.22391e+06	2.38657e+06	2.98341e+06	3.33329e+06	3.21975e+06	3.5014e+06	4.23157e+06	3.68256e+06	3.96756e+06	3.24456e+06	2.02725	2.00177	1.95497	1.98161	1.99882	2.00555	1.96214	1.96067	1.9381	1.94072	19.7716	0.102533	0.101245	0.0988777	0.100225	0.101096	0.101436	0.0992405	0.0991659	0.0980246	0.0981569	-0.0322288	0.0696429	-0.0328528	0.00555705
P41105	Rpl28	60S ribosomal protein L28	15	3.37371e+07	2.69309e+07	3.06942e+07	3.42724e+07	3.37838e+07	3.65553e+07	4.09427e+07	3.30398e+07	3.54227e+07	3.35947e+07	5.19019	5.27845	4.94398	5.05211	5.11901	5.14108	4.92683	4.80715	4.75156	5.01718	50.2275	0.103334	0.105091	0.0984318	0.100584	0.101917	0.102356	0.0980901	0.0957074	0.0946007	0.099889	-0.0752462	0.0628585	-0.0663287	0.0286853
P41230	Kdm5c	Lysine-specific demethylase 5C	8	416107	328637	426537	434804	432816	425591	526400	458756	495678	426770	0.893097	0.905543	0.901379	0.874511	0.895608	0.860855	0.842452	0.836894	0.826699	0.851098	8.68814	0.102795	0.104228	0.103748	0.100656	0.103084	0.099084	0.0969658	0.0963261	0.0951526	0.0979609	-0.10083	0.000320894	-0.0632894	0.0147902
P41234	Abca2	ATP-binding cassette sub-family A member 2	15	302752	228933	294337	509948	475239	469334	596442	509531	552338	442404	0.786319	0.783593	0.777645	0.932329	0.929744	0.895327	0.886243	0.873584	0.864177	0.863632	8.59259	0.0915113	0.091194	0.0905017	0.108504	0.108203	0.104198	0.10314	0.101667	0.100572	0.100509	0.155988	3.23289e-05	-0.0759313	0.0100404
P41241	Csk	Tyrosine-protein kinase CSK	10	1.31268e+06	985658	1.25695e+06	1.37765e+06	1.32561e+06	1.39444e+06	1.96473e+06	1.52464e+06	1.8669e+06	1.41363e+06	1.41471	1.40527	1.38588	1.38966	1.40149	1.38602	1.43737	1.3673	1.42319	1.38466	13.9955	0.101083	0.100408	0.0990228	0.099293	0.100138	0.099033	0.102702	0.0976954	0.101689	0.0989355	0.000970068	0.965249	0.010808	0.617011
P41971	Elk3	ETS domain-containing protein Elk-3	4	78772.2	61245.4	76049.9	72283.5	75582	84357.6	92317.2	67028.9	79287	74462.7	0.458661	0.462361	0.453779	0.425414	0.445575	0.449633	0.415779	0.381278	0.390196	0.418657	4.30133	0.106632	0.107492	0.105497	0.0989028	0.10359	0.104534	0.0966628	0.0886419	0.0907151	0.097332	-0.191988	0.00495274	-0.133604	0.0304283
P42125	Eci1	Enoyl-CoA delta isomerase 1, mitochondrial	8	3.52543e+06	2.69457e+06	3.78054e+06	3.17149e+06	2.83316e+06	3.27049e+06	3.73073e+06	3.13844e+06	3.83395e+06	2.77987e+06	2.10113	2.10139	2.1482	1.9424	1.89911	1.95138	1.8644	1.83663	1.9111	1.82257	19.5783	0.107319	0.107332	0.109723	0.0992121	0.0970009	0.0996706	0.0952279	0.0938096	0.0976129	0.0930911	-0.187842	0.000226821	-0.0551852	0.0432611
P42128	Foxk1	Forkhead box protein K1	16	3.51384e+06	2.88802e+06	3.20829e+06	3.17506e+06	3.12128e+06	3.5396e+06	4.05962e+06	3.39861e+06	3.71408e+06	3.16972e+06	2.09836	2.16049	2.01235	1.94328	1.97414	2.0143	1.9294	1.89741	1.88639	1.9224	19.8385	0.105772	0.108904	0.101436	0.097955	0.0995104	0.101535	0.0972554	0.0956425	0.0950872	0.0969025	-0.130488	0.00437811	-0.0506522	0.0222077
P42208	Septin2	Septin-2	13	4.83707e+06	3.6249e+06	4.74977e+06	5.86021e+06	5.41224e+06	5.74073e+06	7.69462e+06	6.55132e+06	7.43022e+06	6.04033e+06	2.38481	2.36614	2.35248	2.48558	2.46042	2.44571	2.50076	2.4812	2.50606	2.49827	24.4814	0.0974129	0.0966505	0.0960923	0.101529	0.100501	0.0999006	0.102149	0.10135	0.102366	0.102048	0.0764099	5.43349e-05	0.019027	0.037763
P42212	cilia-APEX	NA	10	794307	621638	657132	1.82962e+06	2.11965e+06	1.49353e+06	6.0072e+06	5.37436e+06	5.29618e+06	5.44043e+06	1.15696	1.16859	1.07057	1.55738	1.69099	1.42474	2.26182	2.28828	2.18153	2.39431	17.1952	0.067284	0.0679606	0.0622599	0.0905709	0.0983409	0.0828569	0.131538	0.133077	0.126868	0.139243	1.01134	3.93568e-06	0.553279	0.000458717
P42225	Stat1	Signal transducer and activator of transcription 1	33	1.0419e+07	7.77123e+06	9.60975e+06	1.1082e+07	1.03878e+07	1.18205e+07	1.39108e+07	1.16814e+07	1.26782e+07	1.04575e+07	3.24248	3.21033	3.11413	3.21036	3.19362	3.26801	3.17973	3.14285	3.11924	3.12249	31.8033	0.101954	0.100944	0.0979185	0.100945	0.100418	0.102757	0.0999813	0.0988216	0.0980794	0.0981815	-0.0216664	0.245827	-0.0375636	0.0208687
P42227	Stat3	Signal transducer and activator of transcription 3	31	4.46088e+06	3.09564e+06	4.15005e+06	6.21212e+06	5.80556e+06	5.98599e+06	8.98917e+06	6.92356e+06	8.86704e+06	6.41063e+06	2.30874	2.22134	2.22943	2.54448	2.53045	2.48712	2.66358	2.53789	2.69428	2.55941	24.7767	0.0931819	0.0896545	0.0899808	0.102696	0.10213	0.100381	0.107504	0.10243	0.108742	0.103299	0.213938	0.000734228	0.0519302	0.106265
P42230	Stat5a	Signal transducer and activator of transcription 5A	5	588631	478637	587532	645442	600054	643947	866312	768973	860239	702040	1.02615	1.05254	1.02391	1.02486	1.02066	1.0165	1.03112	1.03362	1.03615	1.04189	10.3074	0.0995545	0.102115	0.0993374	0.0994298	0.0990218	0.0986188	0.100037	0.10028	0.100524	0.101081	0.00218386	0.854845	0.0210719	0.00677538
P42232	Stat5b	Signal transducer and activator of transcription 5B	6	2.92839e+06	2.25729e+06	2.93369e+06	3.07213e+06	2.90757e+06	3.19651e+06	3.92957e+06	3.19061e+06	3.62211e+06	2.98488e+06	1.95069	1.95766	1.94194	1.91773	1.91891	1.93354	1.90409	1.84905	1.86711	1.87604	19.1168	0.102041	0.102406	0.101583	0.100317	0.100378	0.101144	0.099603	0.0967241	0.0976689	0.0981356	-0.0574432	0.00314818	-0.0375495	0.0183785
P42337	Pik3ca	Phosphatidylinositol 4,5-bisphosphate 3-kinase catalytic subunit alpha isoform	9	249241	189411	246229	283971	260534	277982	461408	411969	498750	370820	0.727411	0.726375	0.724322	0.736988	0.731021	0.725599	0.798601	0.800895	0.828794	0.803858	7.60386	0.0956634	0.0955271	0.0952571	0.0969228	0.0961381	0.095425	0.105026	0.105327	0.108996	0.105717	0.154221	0.000138143	0.144018	0.000254104
P42567	Eps15	Epidermal growth factor receptor substrate 15	12	229154	162975	219791	557520	498990	459512	707836	602668	658890	491536	0.703346	0.683977	0.692306	0.966329	0.948061	0.88776	0.949988	0.935632	0.928931	0.901392	8.59772	0.0818061	0.0795532	0.080522	0.112394	0.110269	0.103255	0.110493	0.108823	0.108044	0.104841	0.422197	5.90659e-06	-0.00716063	0.851275
P42669	Pura	Transcriptional activator protein Pur-alpha	10	6.05125e+06	4.9868e+06	6.39607e+06	6.37987e+06	6.31182e+06	6.73439e+06	8.09917e+06	6.86882e+06	7.37024e+06	6.23254e+06	2.60853	2.68822	2.64829	2.57186	2.61652	2.60752	2.55328	2.52967	2.49776	2.53028	25.8519	0.100903	0.103985	0.102441	0.0994841	0.101212	0.100864	0.0987657	0.0978522	0.0966178	0.0978758	-0.0671761	0.00358375	-0.0399062	0.0103825
P42859	Htt	Huntingtin	23	909604	699686	914565	1.13405e+06	1.13312e+06	1.12299e+06	1.43689e+06	1.18333e+06	1.38973e+06	1.05648e+06	1.22148	1.22522	1.22111	1.28519	1.31623	1.27068	1.26605	1.23276	1.26111	1.23012	12.53	0.0974848	0.0977835	0.0974555	0.10257	0.105046	0.101412	0.101042	0.0983848	0.100647	0.0981743	0.0289709	0.0739498	-0.0490716	0.0407386
P42932	Cct8	T-complex protein 1 subunit theta	39	2.02062e+07	1.45936e+07	2.05217e+07	1.97322e+07	1.76931e+07	2.02692e+07	2.44637e+07	2.01794e+07	2.23917e+07	1.79323e+07	4.22717	4.13091	4.21197	4.04743	3.95193	4.05763	3.998	3.92974	3.93767	3.88752	40.38	0.104685	0.102301	0.104308	0.100234	0.0978685	0.100486	0.0990094	0.097319	0.0975154	0.0962735	-0.0894069	0.00102928	-0.0292574	0.0934262
P43135	Nr2f2	COUP transcription factor 2	2	1.84947e+06	1.33506e+06	1.8233e+06	1.98778e+06	1.76606e+06	1.95199e+06	2.16569e+06	1.82263e+06	1.94542e+06	1.64381e+06	1.62286	1.58665	1.60702	1.61011	1.57193	1.58633	1.49529	1.4708	1.44741	1.47219	15.4706	0.1049	0.102559	0.103876	0.104076	0.101607	0.102538	0.0966538	0.0950708	0.0935589	0.0951606	-0.125853	0.000266934	-0.111344	0.000531164
P43247	Msh2	DNA mismatch repair protein Msh2	38	1.07659e+07	7.89196e+06	1.01009e+07	1.02014e+07	1.00204e+07	1.03931e+07	1.27934e+07	1.02919e+07	1.12258e+07	9.47117e+06	3.28528	3.2302	3.17653	3.10537	3.14794	3.10352	3.07353	2.9843	2.96759	2.99929	31.0736	0.105726	0.103953	0.102226	0.0999362	0.101306	0.0998764	0.0989115	0.0960398	0.0955021	0.0965223	-0.103897	0.00201113	-0.0532259	0.0137956
P43274	H1-4	Histone H1.4	7	2.7644e+06	1.50601e+06	2.19726e+06	1.60037e+06	768987	1.80863e+06	743090	1.28536e+06	1.82826e+06	1.24946e+06	1.9062	1.66501	1.73089	1.47586	1.12714	1.5385	0.968904	1.27514	1.41105	1.31691	14.4156	0.132232	0.1155	0.120071	0.102379	0.0781889	0.106725	0.0672122	0.0884557	0.0978833	0.0913531	-0.519498	0.0175434	-0.152164	0.44496
P43276	H1-5	Histone H1.5	8	1.12335e+06	603141	929322	736634	337041	755503	334469	502009	802600	470005	1.32919	1.15456	1.22892	1.08073	0.810333	1.08381	0.700889	0.868289	1.00712	0.885135	10.149	0.130968	0.113761	0.121088	0.106486	0.0798438	0.10679	0.0690601	0.0855544	0.0992341	0.0872142	-0.525662	0.0122743	-0.195473	0.310269
P43277	H1-3	Histone H1.3	2	435804	279617	383394	322941	193852	341601	251364	286454	355525	291000	0.909789	0.848869	0.863922	0.776049	0.649479	0.788161	0.624205	0.690355	0.721483	0.728454	7.60077	0.119697	0.111682	0.113663	0.102101	0.0854492	0.103695	0.082124	0.090827	0.0949224	0.0958396	-0.341035	0.00340697	-0.0916836	0.3843
P43406	Itgav	Integrin alpha-V	36	3.92033e+06	3.08322e+06	4.22645e+06	5.26653e+06	4.99705e+06	5.08462e+06	7.68292e+06	6.21743e+06	6.6405e+06	5.88663e+06	2.19238	2.21777	2.24567	2.38121	2.3831	2.32944	2.49922	2.42871	2.39332	2.47224	23.5431	0.0931219	0.0942007	0.0953858	0.101143	0.101223	0.0989439	0.106155	0.10316	0.101657	0.105009	0.14204	0.000575645	0.05012	0.0434478
P45376	Akr1b1	Aldo-keto reductase family 1 member B1	14	6.36696e+06	3.96878e+06	6.63198e+06	3.87199e+06	2.28314e+06	5.20783e+06	4.82088e+06	6.05352e+06	9382597	5.46939e+06	2.66219	2.45352	2.68675	2.10449	1.74201	2.35193	2.06872	2.40234	2.75738	2.39948	23.6288	0.112667	0.103836	0.113707	0.0890647	0.073724	0.0995367	0.0875507	0.10167	0.116696	0.101549	-0.117977	0.316526	0.223775	0.185089
P45377	Akr1b8	Aldose reductase-related protein 2	5	1.77678e+06	1.14448e+06	1.843e+06	1.2816e+06	858465	1.56577e+06	2.82659e+06	2.58608e+06	4.00744e+06	2.40863e+06	1.59702	1.49183	1.61391	1.3499	1.17788	1.452	1.66589	1.69691	1.94606	1.71944	15.7108	0.101651	0.0949552	0.102726	0.0859218	0.0749727	0.0924204	0.106034	0.108009	0.123867	0.109443	0.162752	0.059946	0.408059	0.00789244
P45481	Crebbp	Histone lysine acetyltransferase CREBBP	1	27380.5	24616.3	33795.7	33895.7	26577.6	34393	40086.8	35242.6	42046.6	35044.9	0.300431	0.321072	0.328583	0.313852	0.293315	0.313679	0.296418	0.293173	0.300913	0.308214	3.06965	0.0978714	0.104596	0.107043	0.102244	0.0955533	0.102187	0.0965639	0.095507	0.0980285	0.100407	-0.0788972	0.0880751	-0.0341076	0.346293
P45591	Cfl2	Cofilin-2	3	107919	78409.8	149117	77318.5	55736.7	99362.9	81105	95694.3	114760	84816.5	0.520276	0.5104	0.59325	0.437075	0.39446	0.480167	0.394504	0.441004	0.454009	0.441402	4.66655	0.11149	0.109374	0.127128	0.0936613	0.0845293	0.102896	0.0845387	0.0945034	0.0972902	0.0945887	-0.321769	0.00909407	-0.0123531	0.892242
P45952	Acadm	Medium-chain specific acyl-CoA dehydrogenase, mitochondrial	10	1.69175e+06	1.3089e+06	2.01302e+06	1.65487e+06	1.32069e+06	1.64055e+06	1.59923e+06	1.54108e+06	1.66284e+06	1.34843e+06	1.56596	1.57414	1.6716	1.49584	1.39941	1.47945	1.32223	1.37331	1.35728	1.35834	14.5976	0.107276	0.107836	0.114512	0.102472	0.0958659	0.101349	0.0905791	0.094078	0.0929801	0.0930524	-0.245147	0.000366301	-0.107811	0.0127271
P46061	Rangap1	Ran GTPase-activating protein 1	21	1.58697e+06	1.13487e+06	1.43803e+06	2.93068e+06	2.95846e+06	2.80386e+06	3.56917e+06	3.06396e+06	3.47228e+06	2.71194e+06	1.52639	1.4868	1.46214	1.88177	1.93228	1.83447	1.83122	1.81869	1.83508	1.80434	17.4132	0.087657	0.0853836	0.0839675	0.108066	0.110966	0.10535	0.105163	0.104443	0.105385	0.103619	0.28895	1.09694e-05	-0.046833	0.0590479
P46062	Sipa1	Signal-induced proliferation-associated protein 1	8	343083	280844	362598	429336	414255	407385	570516	543369	595040	449593	0.826693	0.850359	0.844957	0.870077	0.88004	0.845882	0.870409	0.896847	0.890944	0.869307	8.64552	0.095621	0.0983583	0.0977336	0.100639	0.101792	0.0978405	0.100678	0.103736	0.103053	0.10055	0.0690055	0.00995851	0.0273832	0.222969
P46414	Cdkn1b	Cyclin-dependent kinase inhibitor 1B	3	25898.6	20496.4	25865	40438.6	36163.1	42074.7	69456.2	63087.5	86322.8	55647.9	0.293812	0.298385	0.295404	0.336906	0.331774	0.340111	0.370455	0.37195	0.404025	0.371928	3.41475	0.086042	0.0873813	0.0865081	0.098662	0.097159	0.0996005	0.108487	0.108925	0.118317	0.108918	0.35855	0.000182076	0.173952	0.0053076
P46460	Nsf	Vesicle-fusing ATPase	44	1.99216e+07	1.37483e+07	2.05061e+07	1.91952e+07	1.82311e+07	1.87573e+07	2.23941e+07	1.76749e+07	1.90725e+07	1.55785e+07	4.20323	4.03346	4.2107	4.00283	3.99957	3.93335	3.85719	3.72255	3.6872	3.67147	39.3215	0.106894	0.102576	0.107084	0.101797	0.101714	0.10003	0.0980934	0.0946696	0.0937705	0.0933705	-0.151844	0.00193125	-0.0915258	0.00639142
P46467	Vps4b	Vacuolar protein sorting-associated protein 4B	8	4.43989e+06	3.47797e+06	4.5407e+06	4.26975e+06	4.26931e+06	4.45502e+06	5.58783e+06	4.58684e+06	5.12925e+06	4.22586e+06	2.30439	2.32729	2.3107	2.18878	2.23767	2.20909	2.19639	2.14478	2.15309	2.16071	22.2329	0.103648	0.104678	0.103932	0.0984479	0.100647	0.0993613	0.0987902	0.0964688	0.0968427	0.0971851	-0.0969866	0.000163511	-0.0317222	0.043483
P46471	Psmc2	26S proteasome regulatory subunit 7	31	9.38272e+06	7.2221e+06	1.02825e+07	9.96797e+06	9.2333e+06	9.45799e+06	1.15181e+07	9.24012e+06	9.99308e+06	8.4181e+06	3.10929	3.11757	3.19914	3.07663	3.04659	2.98829	2.94536	2.85566	2.8295	2.85902	30.0271	0.103549	0.103825	0.106542	0.102462	0.101461	0.0995198	0.0980901	0.095103	0.0942318	0.0952148	-0.129479	0.000913314	-0.0805372	0.00672338
P46638	Rab11b	Ras-related protein Rab-11B	1	4.81123e+06	4.11292e+06	4.86742e+06	5.64075e+06	4.79235e+06	5.47596e+06	6.64545e+06	5.50544e+06	5.82341e+06	5.43798e+06	2.3797	2.48879	2.3755	2.44777	2.34355	2.3998	2.35639	2.31093	2.268	2.39387	23.7643	0.100138	0.104728	0.0999609	0.103002	0.0986165	0.100983	0.0991567	0.0972438	0.0954372	0.100734	-0.0500295	0.125162	-0.0395721	0.17608
P46662	Nf2	Merlin	4	254415	192526	279361	238147	219925	234064	279057	277565	286258	227102	0.73342	0.731132	0.761648	0.686698	0.683108	0.677213	0.651237	0.681517	0.660199	0.658641	6.92481	0.105912	0.105582	0.109988	0.0991648	0.0986464	0.0977952	0.094044	0.0984166	0.0953381	0.0951132	-0.162718	0.00087099	-0.0418848	0.0605069
P46664	Adss2	Adenylosuccinate synthetase isozyme 2	8	516212	317183	517708	1.36715e+06	1.24251e+06	1.32126e+06	1.90249e+06	1.76051e+06	2.12582e+06	1.49148e+06	0.973606	0.89278	0.973627	1.3854	1.36566	1.35636	1.41873	1.4501	1.50096	1.41515	12.7324	0.0764671	0.070119	0.0764687	0.108809	0.107259	0.106528	0.111427	0.113891	0.117885	0.111146	0.612154	2.71871e-05	0.0786844	0.0234947
P46735	Myo1b	Unconventional myosin-Ib	45	1.28725e+07	8.88257e+06	1.19149e+07	1.42157e+07	1.4558e+07	1.44119e+07	1.78619e+07	1.48918e+07	1.67838e+07	1.415e+07	3.52896	3.38669	3.39236	3.54804	3.65529	3.5386	3.51912	3.47078	3.49909	3.53075	35.0697	0.100627	0.0965703	0.0967321	0.101171	0.104229	0.100902	0.100346	0.098968	0.0997754	0.100678	0.0288866	0.158712	-0.0307053	0.0812213
P46737	Brcc3	Lys-63-specific deubiquitinase BRCC36	8	1.42732e+06	1.16907e+06	1.39572e+06	1.26129e+06	1.29815e+06	1.45368e+06	1.76634e+06	1.53755e+06	1.70518e+06	1.45097e+06	1.46294	1.50457	1.44486	1.34127	1.3898	1.40936	1.37663	1.37202	1.37133	1.3994	14.0722	0.10396	0.106918	0.102675	0.0953136	0.0987624	0.100152	0.0978263	0.0974986	0.0974499	0.0994445	-0.0919266	0.00263318	-4.8615e-05	0.998114
P46935	Nedd4	E3 ubiquitin-protein ligase NEDD4	33	5.93452e+06	4.09714e+06	5.05504e+06	8.61554e+06	8.81129e+06	8.39475e+06	1.37074e+07	1.23751e+07	1.33527e+07	1.08617e+07	2.58826	2.48496	2.41153	2.90165	2.9901	2.84864	3.16079	3.21784	3.18618	3.17099	28.9609	0.0893708	0.085804	0.0832684	0.100192	0.103246	0.0983615	0.10914	0.11111	0.110016	0.109492	0.352398	3.64417e-05	0.128337	0.000909264
P46938	Yap1	Transcriptional coactivator YAP1	2	75568.7	59978.8	68911.4	72607.3	59175.2	63753.1	80992.8	76593.3	91044.6	67482.4	0.4511	0.458511	0.436321	0.426178	0.404021	0.401837	0.394282	0.402643	0.412935	0.402242	4.19007	0.107659	0.109428	0.104132	0.101711	0.0964234	0.0959022	0.0940991	0.0960945	0.098551	0.095999	-0.154587	0.00131848	-0.0268211	0.379373
P46978	Stt3a	Dolichyl-diphosphooligosaccharide--protein glycosyltransferase subunit STT3A	18	1.247e+07	8.23431e+06	1.12977e+07	1.30323e+07	1.18524e+07	1.31373e+07	1.53001e+07	1.31996e+07	1.39253e+07	1.12941e+07	3.48436	3.28555	3.32131	3.42633	3.36666	3.40952	3.30492	3.3038	3.24146	3.22169	33.3656	0.10443	0.0984711	0.0995429	0.10269	0.100902	0.102187	0.0990516	0.0990183	0.0971497	0.0965572	-0.0412927	0.152614	-0.0575503	0.00651397
P47199	Cryz	Quinone oxidoreductase	9	233755	185010	255319	222050	182029	247442	238948	238964	253586	200569	0.708967	0.719576	0.73485	0.667666	0.633332	0.692488	0.611509	0.641055	0.628224	0.626215	6.66388	0.10639	0.107981	0.110274	0.100192	0.0950394	0.103917	0.0917647	0.0961984	0.094273	0.0939714	-0.202416	0.000191879	-0.0836025	0.0644712
P47226	Tes	Testin	21	6.84626e+06	5.43581e+06	7.80685e+06	7.12079e+06	6.40299e+06	6.62415e+06	9.00394e+06	7.39561e+06	7.99939e+06	6.5877e+06	2.74069	2.78256	2.86695	2.68788	2.63157	2.59031	2.66536	2.60724	2.58299	2.58791	26.7434	0.102481	0.104047	0.107202	0.100506	0.0984007	0.0968577	0.0996639	0.0974906	0.096584	0.0967678	-0.0990705	0.00441142	-0.014087	0.465452
P47713	Pla2g4a	Cytosolic phospholipase A2	27	1.49379e+07	1.03533e+07	1.40558e+07	1.60143e+07	1.4857e+07	1.56736e+07	1.83604e+07	1.42108e+07	1.59293e+07	1.28735e+07	3.7456	3.60079	3.623	3.72192	3.68516	3.65981	3.55863	3.405	3.42499	3.39768	35.8226	0.10456	0.100517	0.101137	0.103899	0.102872	0.102165	0.0993404	0.0950517	0.0956098	0.0948475	-0.0853257	0.0155561	-0.098274	0.0039225
P47738	Aldh2	Aldehyde dehydrogenase, mitochondrial	23	9.06742e+06	6.56003e+06	1.02041e+07	8.40946e+06	7.01512e+06	7.16971e+06	8.57437e+06	6.93954e+06	8.58943e+06	6.0568e+06	3.06703	2.99992	3.18941	2.87357	2.72947	2.6739	2.61302	2.54028	2.6594	2.50104	27.847	0.110138	0.107729	0.114533	0.103191	0.0980166	0.096021	0.0938349	0.0912226	0.0955002	0.0898134	-0.258934	0.000464959	-0.0973872	0.0386813
P47740	Aldh3a2	Aldehyde dehydrogenase family 3 member A2	8	819854	610417	897225	608557	535210	699008	853824	838070	951775	707355	1.17172	1.16011	1.21185	1.00093	0.975015	1.05053	1.02507	1.07062	1.07997	1.04508	10.7909	0.108584	0.107508	0.112303	0.0927568	0.0903554	0.0973535	0.0949938	0.0992156	0.100081	0.0968488	-0.162836	0.00145227	0.0652097	0.106888
P47753	Capza1	F-actin-capping protein subunit alpha-1	13	5.04365e+06	3.36421e+06	5.607e+06	5.64332e+06	5.39455e+06	5.62255e+06	7.48036e+06	6.67612e+06	8.11185e+06	6.08561e+06	2.42508	2.29653	2.51308	2.44822	2.4572	2.42538	2.47227	2.50041	2.5978	2.50587	24.6418	0.0984129	0.0931965	0.101984	0.0993521	0.0997165	0.0984252	0.100328	0.10147	0.105422	0.101692	0.0636709	0.141943	0.0436667	0.0689344
P47754	Capza2	F-actin-capping protein subunit alpha-2	15	1.80569e+07	1.24619e+07	1.94702e+07	1.82516e+07	1.74856e+07	1.91946e+07	2.57387e+07	2.24288e+07	2.76929e+07	2.077e+07	4.04105	3.878	4.12471	3.92262	3.93332	3.96989	4.08125	4.10322	4.29577	4.12666	40.4765	0.099837	0.0958087	0.101904	0.0969109	0.0971754	0.0980789	0.10083	0.101373	0.10613	0.101952	0.0486354	0.161106	0.0745274	0.0146327
P47757	Capzb	F-actin-capping protein subunit beta	20	3.83776e+06	2.85991e+06	3.86957e+06	4.45246e+06	4.36127e+06	4.55089e+06	6.29938e+06	5.60887e+06	6.77621e+06	4.99752e+06	2.17377	2.15206	2.16819	2.22593	2.25683	2.22804	2.30582	2.32858	2.41324	2.3131	22.5656	0.0963313	0.0953691	0.096084	0.0986427	0.100012	0.0987365	0.102183	0.103192	0.106944	0.102506	0.112247	0.00167011	0.0648893	0.017905
P47758	Srprb	Signal recognition particle receptor subunit beta	18	5.22058e+06	3.78663e+06	5.57045e+06	5.48702e+06	5.57774e+06	5.97007e+06	7.40959e+06	5.50166e+06	5.69211e+06	4.88407e+06	2.45878	2.40783	2.50655	2.42076	2.49025	2.48446	2.46276	2.31028	2.24691	2.29162	24.0802	0.102108	0.0999921	0.104092	0.100529	0.103415	0.103174	0.102273	0.0959413	0.0933095	0.095166	-0.0789624	0.0838597	-0.0833962	0.0662206
P47791	Gsr	Glutathione reductase, mitochondrial	4	326945	213193	307452	329309	263632	371677	425400	407059	498432	396046	0.810899	0.761575	0.791256	0.782159	0.734486	0.815308	0.772708	0.796979	0.828578	0.825646	7.9196	0.102392	0.0961634	0.0999112	0.0987625	0.0927429	0.102948	0.0975691	0.100634	0.104624	0.104254	0.032605	0.402987	0.0529755	0.303021
P47802	Mtx1	Metaxin-1	9	810403	595019	900508	766689	746826	756022	965238	851726	947213	765154	1.16629	1.14831	1.21361	1.09822	1.11403	1.08411	1.07736	1.07772	1.07784	1.07898	11.1365	0.104727	0.103113	0.108976	0.098615	0.100034	0.097348	0.0967413	0.096774	0.0967848	0.0968869	-0.125258	0.00148372	-0.0275029	0.0340556
P47809	Map2k4	Dual specificity mitogen-activated protein kinase kinase 4	12	1.73166e+06	1.3475e+06	1.6897e+06	1.65485e+06	1.56108e+06	1.79633e+06	2.0217e+06	1.70687e+06	1.76744e+06	1.56273e+06	1.58065	1.59255	1.55907	1.49583	1.49623	1.5343	1.45414	1.43187	1.39163	1.44224	14.9785	0.105528	0.106322	0.104087	0.0998654	0.0998917	0.102433	0.0970816	0.0955952	0.0929082	0.0962873	-0.141727	0.000523798	-0.0774979	0.0099779
P47811	Mapk14	Mitogen-activated protein kinase 14	5	287616	222388	298255	282845	248592	277738	381639	342568	375466	290036	0.770337	0.774551	0.781749	0.735812	0.717427	0.725343	0.73942	0.742725	0.737793	0.727473	7.45263	0.103364	0.10393	0.104896	0.0987318	0.096265	0.0973271	0.099216	0.0996595	0.0989976	0.0976129	-0.0738521	0.000494322	0.0210557	0.131582
P47856	Gfpt1	Glutamine--fructose-6-phosphate aminotransferase [isomerizing] 1	27	3.59726e+07	2.20827e+07	3.4261e+07	3.61399e+07	3.60671e+07	3.67219e+07	4.52573e+07	3.35605e+07	4.0081e+07	3.0071e+07	5.32524	4.8755	5.16512	5.16091	5.25471	5.15048	5.13119	4.83797	4.99822	4.79628	50.6956	0.105043	0.096172	0.101885	0.101802	0.103652	0.101596	0.101216	0.0954317	0.0985927	0.0946093	-0.0514778	0.264137	-0.0710587	0.049574
P47857	Pfkm	ATP-dependent 6-phosphofructokinase, muscle type	30	1.91106e+07	1.55412e+07	1.88003e+07	1.80314e+07	1.77114e+07	2.0206e+07	2.36904e+07	1.99201e+07	2.236e+07	1.79218e+07	4.13387	4.2362	4.06763	3.90354	3.95356	4.05255	3.94624	3.90902	3.93539	3.8866	40.0246	0.103283	0.10584	0.101628	0.0975285	0.0987782	0.101252	0.0985954	0.0976655	0.0983242	0.0971052	-0.0809094	0.003316	-0.0183464	0.261705
P47880	Igfbp6	Insulin-like growth factor-binding protein 6	3	27292.8	22061.6	31512.5	44837.6	43850.6	47203.6	51035.2	55083.5	54444.4	43640.4	0.300046	0.307301	0.319561	0.351172	0.358369	0.356179	0.326921	0.351885	0.334512	0.336949	3.34289	0.0897563	0.0919267	0.0955942	0.10505	0.107203	0.106548	0.0977959	0.105264	0.100066	0.100796	0.127682	0.0137688	-0.0740826	0.0417649
P47911	Rpl6	60S ribosomal protein L6	27	3.68984e+07	2.54127e+07	3.34359e+07	4.55947e+07	4.07246e+07	4.53998e+07	5.0894e+07	3.82431e+07	4.33481e+07	3.48277e+07	5.3797	5.15732	5.11524	5.66578	5.51633	5.60815	5.38142	5.10327	5.16126	5.09121	53.1797	0.101161	0.0969791	0.0961879	0.10654	0.10373	0.105457	0.101193	0.0959628	0.0970532	0.095736	-0.00919773	0.763566	-0.110717	0.00567208
P47915	Rpl29	60S ribosomal protein L29	3	6.74849e+06	5.14123e+06	6.13682e+06	6.68941e+06	5.95621e+06	6.92383e+06	7.22837e+06	6.62757e+06	7.14441e+06	6.33835e+06	2.72494	2.72122	2.60504	2.62126	2.55652	2.63672	2.43815	2.49297	2.46612	2.54764	25.8106	0.105575	0.105431	0.100929	0.101558	0.0990492	0.102157	0.0944631	0.096587	0.0955468	0.0987055	-0.110165	0.00583215	-0.0672973	0.0186968
P47930	Fosl2	Fos-related antigen 2	3	321717	184725	334855	388442	320509	309807	392025	264620	288559	203594	0.805682	0.719132	0.818607	0.835794	0.794192	0.757858	0.747518	0.668341	0.662367	0.630036	7.43953	0.108297	0.0966636	0.110035	0.112345	0.106753	0.101869	0.100479	0.0898365	0.0890335	0.0846876	-0.206773	0.0469546	-0.235081	0.0205692
P47934	Crat	Carnitine O-acetyltransferase	7	229523	181639	269205	224822	194460	204249	264563	233733	286234	203828	0.7038	0.7143	0.750504	0.671001	0.650293	0.641177	0.637299	0.635282	0.660176	0.63033	6.69416	0.105136	0.106705	0.112113	0.100237	0.0971433	0.0957815	0.0952023	0.0949009	0.0986197	0.0941611	-0.173604	0.00194296	-0.0297941	0.267229
P47941	Crkl	Crk-like protein	9	700391	511448	617970	650282	651010	858670	1.30224e+06	1.1423e+06	1.43672e+06	969597	1.10012	1.08084	1.04471	1.02794	1.05449	1.14094	1.21651	1.2151	1.2784	1.18796	11.347	0.096952	0.0952532	0.0920687	0.0905916	0.0929308	0.10055	0.10721	0.107085	0.112664	0.104694	0.187364	0.00210032	0.189488	0.00933555
P47962	Rpl5	60S ribosomal protein L5	29	2.95958e+07	2.23182e+07	2.62369e+07	2.7447e+07	2.59734e+07	2.98667e+07	3.59844e+07	3.03993e+07	3.14377e+07	2.82351e+07	4.92505	4.89623	4.64466	4.62102	4.60795	4.74061	4.67548	4.64624	4.52485	4.67506	46.9572	0.104884	0.10427	0.0989128	0.0984093	0.098131	0.100956	0.099569	0.0989464	0.0963613	0.0995601	-0.0581194	0.0767805	-0.00812844	0.656385
P47963	Rpl13	60S ribosomal protein L13	17	6.98197e+06	5.17374e+06	6.23497e+06	7.01804e+06	6.40302e+06	6.98068e+06	7.93028e+06	6.74614e+06	7.01507e+06	6.8457e+06	2.76231	2.72809	2.62154	2.67224	2.63158	2.64538	2.53155	2.5111	2.44773	2.62862	26.1801	0.105512	0.104205	0.100135	0.102071	0.100518	0.101045	0.0966973	0.0959162	0.0934957	0.100405	-0.0962047	0.0285034	-0.0672947	0.0475283
P47964	Rpl36	60S ribosomal protein L36	2	613671	367977	556588	471882	391133	455576	391724	427284	501655	444441	1.04341	0.947447	1.0021	0.903729	0.86005	0.8847	0.747285	0.812933	0.830768	0.865246	8.89766	0.117268	0.106483	0.112625	0.101569	0.0966602	0.0994306	0.0839866	0.0913648	0.0933693	0.0972442	-0.294322	0.0053344	-0.118745	0.0853724
P48036	Anxa5	Annexin A5	6	3.55305e+06	2.01464e+06	3.6993e+06	2.92646e+06	1.78302e+06	3.23542e+06	2.60025e+06	2.54225e+06	3.63319e+06	2.30041e+06	2.10771	1.87058	2.1297	1.88068	1.57795	1.94296	1.61043	1.6851	1.86945	1.68761	18.3622	0.114785	0.101872	0.115983	0.102421	0.085935	0.105813	0.0877038	0.0917701	0.10181	0.0919071	-0.248801	0.0196992	-0.0680514	0.504871
P48193	Epb41	Protein 4.1	14	1.61252e+06	1.21745e+06	1.49142e+06	1.49839e+06	1.58541e+06	1.65854e+06	1.9891e+06	1.66127e+06	1.76355e+06	1.50006e+06	1.53618	1.52917	1.48351	1.43735	1.50551	1.48593	1.44458	1.41611	1.39037	1.41845	14.6472	0.104879	0.104401	0.101283	0.0981313	0.102785	0.101448	0.0986252	0.0966817	0.0949242	0.0968414	-0.0972771	0.00352278	-0.0585827	0.0404912
P48281	Vdr	Vitamin D3 receptor	6	259121	206114	270403	252708	225209	261736	327219	295105	317964	259433	0.738822	0.751355	0.751832	0.703261	0.689627	0.708273	0.694685	0.698802	0.689226	0.695245	7.12113	0.103751	0.105511	0.105578	0.0987569	0.0968424	0.0994608	0.0975527	0.0981307	0.0967861	0.0976313	-0.105775	5.74688e-05	-0.0121256	0.312061
P48377	Rfx1	MHC class II regulatory factor RFX1	7	873202	735840	883429	938142	914787	962463	1.09469e+06	895027	967253	831911	1.20167	1.25017	1.20439	1.19094	1.20821	1.19441	1.13378	1.09979	1.08713	1.11628	11.6868	0.102823	0.106973	0.103056	0.101905	0.103383	0.102202	0.0970142	0.0941054	0.0930219	0.0955168	-0.135758	0.00161295	-0.111025	0.00108208
P48410	Abcd1	ATP-binding cassette sub-family D member 1	9	881969	748766	1.00119e+06	982933	936382	990207	1.24525e+06	1.09948e+06	1.19718e+06	967377	1.20648	1.25891	1.2659	1.21346	1.21954	1.20811	1.19463	1.19627	1.18637	1.18686	12.1365	0.0994093	0.103729	0.104305	0.0999843	0.100485	0.099543	0.0984325	0.0985679	0.0977517	0.0977922	-0.0621818	0.0208807	-0.0272036	0.002702
P48453	Ppp3cb	Serine/threonine-protein phosphatase 2B catalytic subunit beta isoform	4	66166.1	55072.7	70707.5	69079.9	58454.1	65016	88378.4	76331.3	79623.6	65340.5	0.427728	0.443121	0.440812	0.417739	0.402044	0.405013	0.408489	0.402079	0.390874	0.397005	4.1349	0.103443	0.107166	0.106608	0.101027	0.0972317	0.0979497	0.0987906	0.0972403	0.0945303	0.0960131	-0.129777	0.00154655	-0.0308974	0.207602
P48678	Lmna	Prelamin-A/C	66	4.9421e+07	3.87229e+07	4.68055e+07	7.6698e+07	7.01644e+07	7.08755e+07	8.25061e+07	5.87398e+07	6.51064e+07	5.51754e+07	6.04739	6.10392	5.84806	6.98185	6.85753	6.7058	6.54651	6.08177	6.09703	6.13788	63.4077	0.095373	0.0962646	0.0922294	0.11011	0.10815	0.105757	0.103245	0.0959152	0.096156	0.0968002	0.0505978	0.194758	-0.140304	0.00817083
P48722	Hspa4l	Heat shock 70 kDa protein 4L	21	952247	747761	1.01423e+06	1.31907e+06	1.32132e+06	1.32049e+06	2.52462e+06	2.28186e+06	2.91526e+06	2.07871e+06	1.24409	1.25824	1.27244	1.36562	1.39968	1.35604	1.59126	1.61229	1.70824	1.61953	14.4274	0.0862311	0.0872113	0.0881957	0.0946544	0.0970149	0.0939906	0.110294	0.111752	0.118402	0.112254	0.37548	3.98823e-05	0.248826	0.000359271
P48758	Cbr1	Carbonyl reductase [NADPH] 1	8	952975	781041	927282	801161	715863	938358	1.06772e+06	929095	1.18496e+06	895078	1.24447	1.28035	1.22784	1.11779	1.09532	1.18231	1.12237	1.11671	1.18139	1.14998	11.7185	0.106197	0.109258	0.104778	0.0953868	0.0934689	0.100892	0.0957772	0.0952944	0.100814	0.0981334	-0.130757	0.00441591	0.0141043	0.706057
P48760	Fpgs	Folylpolyglutamate synthase, mitochondrial	5	853418	648658	831881	888881	814796	862153	1.00313e+06	839670	852470	773795	1.19069	1.18866	1.17592	1.16542	1.15354	1.1428	1.09432	1.07146	1.0323	1.08391	11.299	0.10538	0.1052	0.104072	0.103144	0.102092	0.101141	0.0968506	0.0948277	0.0913622	0.0959298	-0.147042	0.00121039	-0.108566	0.00510926
P48774	Gstm5	Glutathione S-transferase Mu 5	6	578786	380713	589156	620961	537052	636932	858676	694392	791587	535497	1.01924	0.960434	1.02504	1.00907	0.976356	1.01205	1.02743	0.99141	1.00144	0.933321	9.95579	0.102377	0.0964699	0.102959	0.101355	0.0980692	0.101654	0.103199	0.0995813	0.100589	0.0937466	-0.0193671	0.670342	-0.0163166	0.680864
P48962	Slc25a4	ADP/ATP translocase 1	12	2.95416e+07	2.23046e+07	3.11151e+07	3.0056e+07	2.98905e+07	2.83913e+07	3.6661e+07	3.0104e+07	3.33343e+07	2.6646e+07	4.92143	4.89504	4.97086	4.79265	4.87431	4.6452	4.71094	4.62774	4.63474	4.5663	47.6392	0.103306	0.102752	0.104344	0.100603	0.102317	0.0975079	0.0988878	0.0971414	0.0972884	0.0958517	-0.0888391	0.000758902	-0.0414614	0.0955102
P49070	Camlg	Guided entry of tail-anchored proteins factor CAMLG	5	97854.4	69222.7	103358	131405	134052	122715	170506	140534	144096	118893	0.500277	0.485575	0.51272	0.540826	0.560373	0.522615	0.533274	0.516011	0.498381	0.506334	5.17639	0.096646	0.0938058	0.0990497	0.10448	0.108256	0.100961	0.10302	0.0996856	0.0962797	0.0978162	0.0397078	0.259973	-0.0758624	0.0808445
P49117	Nr2c2	Nuclear receptor subfamily 2 group C member 2	16	1.87435e+06	1.54524e+06	1.97401e+06	1.79117e+06	1.82686e+06	1.91394e+06	2.24904e+06	1.91607e+06	2.07847e+06	1.74012e+06	1.63157	1.68223	1.65863	1.54415	1.59336	1.57385	1.51838	1.50116	1.48717	1.50665	15.6971	0.10394	0.107168	0.105665	0.0983716	0.101506	0.100263	0.0967294	0.095633	0.0947414	0.0959825	-0.140744	0.00011484	-0.0629283	0.00509919
P49135	Ercc3	General transcription and DNA repair factor IIH helicase subunit XPB	14	743058	557968	726451	793234	764313	845741	986853	764689	861035	744941	1.12647	1.11915	1.11417	1.11334	1.12439	1.13402	1.08708	1.03127	1.03654	1.0673	10.9537	0.102839	0.102171	0.101716	0.10164	0.102649	0.103528	0.0992428	0.0941476	0.0946288	0.0974374	-0.0857388	0.0106458	-0.0908401	0.00943536
P49138	Mapkapk2	MAP kinase-activated protein kinase 2	9	1.48275e+06	1.3305e+06	1.6197e+06	1.5893e+06	1.46645e+06	1.64184e+06	2.31024e+06	2.24344e+06	2.59249e+06	2.02408e+06	1.48543	1.58448	1.53304	1.47175	1.45926	1.47991	1.535	1.60114	1.62807	1.6021	15.3802	0.0965808	0.103021	0.0996762	0.0956915	0.0948792	0.096222	0.0998038	0.104104	0.105855	0.104166	0.0530213	0.149095	0.114022	0.00355599
P49312	Hnrnpa1	Heterogeneous nuclear ribonucleoprotein A1	6	366694	203956	333749	225655	140482	261600	202529	248173	312061	232132	0.849018	0.748198	0.817529	0.671998	0.570976	0.708125	0.571835	0.651041	0.683956	0.664531	6.93721	0.122386	0.107853	0.117847	0.0968686	0.0823063	0.102076	0.0824302	0.0938477	0.0985924	0.0957923	-0.325682	0.0102515	-0.0141496	0.89645
P49442	Inpp1	Inositol polyphosphate 1-phosphatase	7	430718	359045	456557	465773	406769	463979	540685	440404	534623	395352	0.905523	0.938178	0.926114	0.899011	0.873643	0.891213	0.851652	0.823045	0.852713	0.825058	8.78615	0.103063	0.106779	0.105406	0.102321	0.0994342	0.101434	0.0969312	0.0936753	0.097052	0.0939043	-0.139653	0.0010981	-0.0834369	0.00782345
P49443	Ppm1a	Protein phosphatase 1A	10	657117	528471	691157	636302	537432	729971	921109	772597	915317	693323	1.07238	1.09509	1.0923	1.01901	0.976633	1.06896	1.0571	1.03561	1.06282	1.03661	10.5165	0.101971	0.104131	0.103865	0.0968961	0.0928665	0.101646	0.100518	0.0984749	0.101062	0.0985696	-0.0521521	0.0132229	0.0378364	0.309784
P49446	Ptpre	Receptor-type tyrosine-protein phosphatase epsilon	3	179962	145300	194952	165076	168888	162456	237929	187766	208274	181415	0.638486	0.653273	0.660036	0.592714	0.614628	0.584894	0.61045	0.58089	0.579556	0.601188	6.11611	0.104394	0.106812	0.107918	0.0969102	0.100493	0.0956316	0.0998101	0.0949769	0.0947588	0.0982957	-0.133903	0.00300799	-0.0106834	0.721301
P49586	Pcyt1a	Choline-phosphate cytidylyltransferase A	6	459163	283406	463159	1.03421e+06	980503	974883	1.31111e+06	1.23681e+06	1.41823e+06	1.01527e+06	0.929008	0.853453	0.931421	1.2385	1.24221	1.20057	1.21987	1.25523	1.27164	1.21039	11.3523	0.0818344	0.075179	0.082047	0.109097	0.109424	0.105756	0.107455	0.110571	0.112016	0.106621	0.454992	9.16369e-05	0.0141341	0.579519
P49615	Cdk5	Cyclin-dependent kinase 5	11	6.20368e+06	5.39134e+06	7.12355e+06	5.84723e+06	5.67171e+06	6.2341e+06	7.96868e+06	7.03563e+06	8.16236e+06	6.34332e+06	2.63464	2.77343	2.76431	2.48337	2.50695	2.52798	2.53651	2.5546	2.60442	2.54846	25.9347	0.101588	0.106939	0.106588	0.0957548	0.0966639	0.0974751	0.097804	0.0985013	0.100422	0.0982644	-0.0887682	0.010616	0.0312265	0.0444376
P49717	Mcm4	DNA replication licensing factor MCM4	31	1.27264e+07	1.03746e+07	1.26186e+07	1.11003e+07	1.08512e+07	1.17176e+07	1.34802e+07	1.07468e+07	1.10933e+07	1.03802e+07	3.51287	3.60375	3.47074	3.21249	3.24987	3.25657	3.13943	3.03753	2.95319	3.11309	32.5495	0.107924	0.110716	0.10663	0.0986954	0.0998438	0.10005	0.0964509	0.0933202	0.090729	0.0956416	-0.205626	0.000622567	-0.0823034	0.0187247
P49718	Mcm5	DNA replication licensing factor MCM5	40	1.41656e+07	1.05871e+07	1.3497e+07	1.25025e+07	1.23125e+07	1.36216e+07	1.57877e+07	1.28764e+07	1.25203e+07	1.20459e+07	3.66683	3.63311	3.56496	3.36969	3.41835	3.45941	3.34724	3.27049	3.10327	3.30717	34.1405	0.107404	0.106416	0.10442	0.0987007	0.100126	0.101329	0.0980431	0.095795	0.0908968	0.0968693	-0.153576	0.00379889	-0.0691829	0.0685657
P49722	Psma2	Proteasome subunit alpha type-2	8	2.09671e+06	1.45107e+06	2.09962e+06	1.60646e+06	1.16255e+06	1.88442e+06	1.81049e+06	1.91587e+06	2.40844e+06	1.75862e+06	1.70647	1.64044	1.69986	1.47811	1.3298	1.56406	1.39049	1.5011	1.5797	1.51314	15.4032	0.110787	0.1065	0.110358	0.0959616	0.0863328	0.101541	0.0902728	0.0974542	0.102557	0.0982357	-0.170469	0.0160667	0.0396155	0.611228
P49769	Psen1	Presenilin-1	2	103005	77563.8	111158	99994.2	95821.7	91276.1	126426	108699	117167	92215.3	0.510658	0.508189	0.527783	0.484632	0.489942	0.464085	0.47234	0.464583	0.457886	0.456662	4.83676	0.105579	0.105068	0.109119	0.100198	0.101296	0.0959495	0.0976563	0.0960524	0.0946679	0.0944148	-0.155421	0.000505313	-0.0508281	0.0875707
P49817	Cav1	Caveolin-1	6	2.58269e+06	2.17828e+06	3.35656e+06	3.50631e+06	3.39409e+06	3.13404e+06	4.74677e+06	5.44934e+06	5.1659e+06	5.04317e+06	1.85501	1.92995	2.04886	2.02229	2.04144	1.91829	2.05576	2.30128	2.15938	2.32166	20.6539	0.0898139	0.0934424	0.0991996	0.0979133	0.0988402	0.0928778	0.0995335	0.111421	0.104551	0.112408	0.1837	0.0280905	0.146838	0.042216
P49962	Srp9	Signal recognition particle 9 kDa protein	3	728929	548380	735108	702636	686340	777152	928229	776439	942736	727757	1.11785	1.11141	1.11943	1.06041	1.07702	1.09617	1.06041	1.03772	1.07575	1.05723	10.8134	0.103376	0.102781	0.103523	0.0980646	0.0996004	0.101372	0.098064	0.0959657	0.0994833	0.0977703	-0.0777145	0.00181709	-0.0271321	0.173969
P50096	Impdh1	Inosine-5'-monophosphate dehydrogenase 1	4	103321	72464.7	102174	82859.4	75618.2	86124.7	123477	100095	130524	89102.3	0.511284	0.494549	0.510372	0.449394	0.445661	0.45339	0.46784	0.449183	0.47859	0.450334	4.7106	0.108539	0.104987	0.108346	0.0954007	0.0946081	0.0962489	0.0993164	0.0953559	0.101599	0.0956001	-0.131487	0.00649148	0.0375492	0.222055
P50136	Bckdha	2-oxoisovalerate dehydrogenase subunit alpha, mitochondrial	23	9.51603e+06	7.89096e+06	9.83233e+06	8.44237e+06	8.54165e+06	9.65924e+06	1.16608e+07	1.06291e+07	1.15827e+07	9.8034e+06	3.1269	3.23003	3.14264	2.87808	2.95315	3.01364	2.96011	3.02389	3.00588	3.0416	30.3759	0.10294	0.106335	0.103458	0.0947487	0.0972202	0.0992116	0.0974492	0.0995488	0.0989561	0.100132	-0.0740839	0.00529553	0.0290449	0.185245
P50171	Hsd17b8	(3R)-3-hydroxyacyl-CoA dehydrogenase	7	551467	488498	580472	517845	487483	534665	644914	569542	635907	531464	0.999702	1.06117	1.019	0.9381	0.939254	0.9434	0.914781	0.91426	0.915518	0.930458	9.57564	0.104401	0.110819	0.106416	0.0979674	0.0980878	0.0985208	0.0955322	0.0954777	0.0956091	0.0971693	-0.159745	0.000846911	-0.033402	0.00676423
P50247	Ahcy	Adenosylhomocysteinase	22	7.95156e+06	5.70565e+06	7.73979e+06	6.88746e+06	6.53145e+06	8.08897e+06	7.72775e+06	7.04128e+06	7.5084e+06	6.84349e+06	2.90993	2.83703	2.85712	2.65216	2.65257	2.80654	2.50512	2.55544	2.51683	2.62828	26.921	0.108092	0.105383	0.10613	0.0985162	0.0985315	0.104251	0.0930545	0.0949235	0.0934894	0.0976292	-0.168933	0.000438952	-0.0834051	0.0359283
P50295	Nat2	Arylamine N-acetyltransferase 2	10	720043	555944	786084	660563	618617	704343	873397	802921	891398	736205	1.11237	1.11752	1.14971	1.03444	1.03318	1.05374	1.03454	1.05204	1.05136	1.0622	10.7011	0.103949	0.104431	0.107438	0.0966667	0.0965486	0.0984704	0.0966757	0.0983113	0.0982478	0.0992609	-0.101367	0.00127692	0.0132185	0.324469
P50396	Gdi1	Rab GDP dissociation inhibitor alpha	5	339400	206982	346349	258740	162803	270556	355188	377173	521212	333542	0.823129	0.75262	0.829677	0.709955	0.605671	0.717757	0.718186	0.772522	0.843885	0.769984	7.54339	0.109119	0.0997721	0.109987	0.0941162	0.0802917	0.0951505	0.0952074	0.102411	0.111871	0.102074	-0.0479102	0.511676	0.197367	0.0725402
P50431	Shmt1	Serine hydroxymethyltransferase, cytosolic	6	613028	439802	649392	548386	517419	531615	559407	464624	534530	411077	1.04297	1.01751	1.06553	0.95994	0.961917	0.941236	0.863494	0.841254	0.852653	0.838239	9.38474	0.111135	0.108421	0.113539	0.102287	0.102498	0.100294	0.0920104	0.0896406	0.0908552	0.0893193	-0.295521	2.45268e-05	-0.168959	7.58637e-05
P50446	Krt6a	Keratin, type II cytoskeletal 6A	2	356617	1.17156e+06	334846	415753	449317	899584	2.0381e+06	1.90305e+06	624308	770146	0.839599	1.50585	0.818598	0.858916	0.909114	1.16246	1.45891	1.49699	0.908641	1.08183	11.0409	0.0760444	0.136388	0.0741423	0.077794	0.0823406	0.105286	0.132137	0.135586	0.0822977	0.0979841	0.25903	0.450425	0.322121	0.228075
P50516	Atp6v1a	V-type proton ATPase catalytic subunit A	19	3.98731e+06	3.38997e+06	4.53061e+06	3.76107e+06	3.5228e+06	3.89217e+06	5.07319e+06	4.81519e+06	5.33964e+06	4.24123e+06	2.2073	2.30355	2.30866	2.08007	2.07206	2.09253	2.11197	2.1878	2.18884	2.1639	21.7167	0.101641	0.106073	0.106308	0.095782	0.0954135	0.0963561	0.0972511	0.100743	0.100791	0.0996421	-0.0714317	0.0254711	0.0553167	0.0131257
P50518	Atp6v1e1	V-type proton ATPase subunit E 1	8	970501	733947	1.08934e+06	788452	617067	825714	1.07368e+06	1.17319e+06	1.33461e+06	1.04408e+06	1.25359	1.24888	1.30914	1.11064	1.03214	1.12316	1.12491	1.22843	1.24037	1.22423	11.8955	0.105383	0.104988	0.110053	0.0933664	0.0867672	0.0944193	0.094566	0.103268	0.104272	0.102916	-0.0777867	0.129049	0.145787	0.0337343
P50543	S100a11	Protein S100-A11	2	399178	241760	360198	465604	355526	461176	678820	541012	661304	491090	0.878368	0.800873	0.842726	0.898881	0.827828	0.889048	0.933994	0.895255	0.930324	0.90106	8.79836	0.0998332	0.0910253	0.0957822	0.102165	0.094089	0.101047	0.106156	0.101752	0.105738	0.102412	0.12328	0.0210894	0.0705264	0.109173
P50544	Acadvl	Very long-chain specific acyl-CoA dehydrogenase, mitochondrial	19	3.06051e+06	2.28613e+06	3.22809e+06	2.80574e+06	2.36706e+06	2.86957e+06	3.10587e+06	3.17764e+06	3.35836e+06	2.74615e+06	1.98547	1.96763	2.01728	1.84913	1.76735	1.85161	1.73079	1.84598	1.81018	1.81355	18.639	0.106522	0.105566	0.108229	0.0992078	0.09482	0.0993408	0.0928589	0.0990386	0.0971179	0.097299	-0.145092	0.00215185	-0.0180453	0.571746
P50580	Pa2g4	Proliferation-associated protein 2G4	12	1.03594e+06	681868	1.05427e+06	866134	588712	905563	710035	717752	948167	653241	1.28677	1.21264	1.2922	1.15335	1.0129	1.16555	0.951184	1.00491	1.07829	1.01183	11.1696	0.115203	0.108566	0.115689	0.103258	0.0906831	0.10435	0.0851581	0.0899681	0.0965375	0.0905874	-0.322105	0.00138095	-0.133303	0.114911
P51125	Cast	Calpastatin	29	1.76692e+06	1.28559e+06	1.61092e+06	5.06639e+06	4.99955e+06	4.59837e+06	7.18414e+06	6.66814e+06	7.5968e+06	5.91388e+06	1.59346	1.56286	1.52973	2.34445	2.38357	2.23735	2.43208	2.49919	2.52893	2.47689	21.5885	0.0738107	0.0723931	0.0708585	0.108597	0.110409	0.103636	0.112656	0.115765	0.117142	0.114732	0.669468	4.4689e-07	0.0979565	0.0147761
P51141	Dvl1	Segment polarity protein dishevelled homolog DVL-1	10	945996	802691	1.00501e+06	951804	841443	1.00124e+06	1.23222e+06	1.07104e+06	1.2118e+06	944560	1.24082	1.29443	1.26782	1.19788	1.16848	1.21349	1.18954	1.18353	1.19228	1.1754	12.1237	0.102347	0.106769	0.104574	0.0988051	0.0963804	0.100093	0.0981173	0.0976212	0.0983433	0.096951	-0.0968904	0.00162514	-0.00966632	0.532628
P51150	Rab7a	Ras-related protein Rab-7a	6	2.09315e+06	1.46964e+06	2.09699e+06	1.86385e+06	1.33455e+06	1.73231e+06	2.74848e+06	2.75401e+06	3.32944e+06	2.66473e+06	1.70531	1.6488	1.69901	1.56902	1.40527	1.51211	1.64706	1.74111	1.80377	1.79151	16.523	0.103208	0.0997885	0.102827	0.0949596	0.0850492	0.0915159	0.099683	0.105375	0.109168	0.108425	0.0509748	0.232916	0.223934	0.00808053
P51174	Acadl	Long-chain specific acyl-CoA dehydrogenase, mitochondrial	10	1.00992e+06	751615	1.117e+06	773391	627287	815649	804045	799301	962274	761112	1.27373	1.26083	1.32227	1.10207	1.03894	1.11765	1.00039	1.0501	1.08483	1.07666	11.3275	0.112446	0.111307	0.116731	0.0972919	0.091719	0.0986672	0.0883155	0.0927037	0.0957699	0.0950485	-0.288368	0.000475525	-0.0448207	0.32711
P51175	Ppox	Protoporphyrinogen oxidase	10	550009	451102	557512	485402	436680	507176	616737	584486	637168	512276	0.998643	1.02789	1.00276	0.91404	0.898797	0.923627	0.898353	0.923989	0.916262	0.916658	9.42102	0.106002	0.109106	0.106439	0.0970214	0.0954034	0.098039	0.0953563	0.0980775	0.0972572	0.0972993	-0.144002	0.000203324	0.00263831	0.858065
P51410	Rpl9	60S ribosomal protein L9	1	2.70348e+07	1.76656e+07	2.47422e+07	2.47426e+07	2.46299e+07	2.70318e+07	3.30677e+07	2.64692e+07	2.96536e+07	2.2825e+07	4.74977	4.45903	4.53749	4.43247	4.51107	4.55462	4.51788	4.39063	4.41785	4.28795	44.8588	0.105883	0.0994015	0.101151	0.0988095	0.100562	0.101533	0.100713	0.0978768	0.0984835	0.0955877	-0.0570681	0.108088	-0.0312118	0.19189
P51432	Plcb3	1-phosphatidylinositol 4,5-bisphosphate phosphodiesterase beta-3	22	2.16071e+06	1.69728e+06	2.0485e+06	2.90248e+06	2.84342e+06	2.99057e+06	4.0012e+06	3.72656e+06	4.24116e+06	3.38905e+06	1.72714	1.74659	1.68326	1.87448	1.90186	1.88255	1.91809	1.97021	1.99177	1.97539	18.6713	0.0925019	0.0935441	0.0901523	0.100393	0.10186	0.100826	0.102729	0.105521	0.106675	0.105798	0.192156	0.000170007	0.0580217	0.0113944
P51569	Gla	Alpha-galactosidase A	6	512822	397193	513894	543354	585174	547341	733396	657628	739923	575980	0.971041	0.976856	0.970766	0.956393	1.01046	0.952312	0.963757	0.96961	0.974132	0.961374	9.7067	0.100038	0.100637	0.10001	0.0985292	0.104099	0.0981088	0.0992878	0.0998908	0.100357	0.0990423	-0.0084453	0.195085	-0.00816906	0.743191
P51660	Hsd17b4	Peroxisomal multifunctional enzyme type 2	21	4.10356e+06	3.52688e+06	4.18214e+06	3.78248e+06	3.19739e+06	3.96288e+06	4.56601e+06	4.06708e+06	4.74204e+06	3.75723e+06	2.23284	2.34033	2.23627	2.08482	1.99326	2.10771	2.02363	2.0419	2.08497	2.05993	21.2057	0.105295	0.110364	0.105456	0.0983142	0.0939965	0.0993937	0.0954289	0.0962903	0.0983212	0.0971405	-0.14486	0.00110599	-0.00620483	0.800736
P51807	Dynlt1	Dynein light chain Tctex-type 1	3	781477	518045	784788	831014	749877	782019	1.00647e+06	788099	861786	700869	1.14944	1.0864	1.14895	1.13434	1.11585	1.09892	1.09579	1.04406	1.03691	1.04118	10.9518	0.104954	0.0991976	0.10491	0.103575	0.101887	0.100341	0.100056	0.0953316	0.094679	0.0950689	-0.0974296	0.0275122	-0.0825234	0.0206753
P51859	Hdgf	Hepatoma-derived growth factor	9	566499	355255	564770	672335	438318	656799	623387	718178	832002	630879	1.01053	0.934203	1.00794	1.0418	0.900145	1.0246	0.90227	1.00515	1.02208	0.997606	9.84632	0.10263	0.0948785	0.102367	0.105806	0.0914194	0.104059	0.0916353	0.102084	0.103803	0.101318	-0.00433232	0.942694	-0.00901699	0.907365
P51863	Atp6v0d1	V-type proton ATPase subunit d 1	7	678431	572428	752896	743299	634177	681141	850633	726721	786428	643592	1.08617	1.13066	1.13014	1.08464	1.04349	1.03967	1.02351	1.01002	0.998762	1.00573	10.5528	0.102927	0.107144	0.107094	0.102783	0.0988831	0.0985208	0.0969895	0.0957113	0.0946442	0.0953042	-0.14405	0.000533167	-0.0646659	0.0176025
P51881	Slc25a5	ADP/ATP translocase 2	17	2.44709e+08	1.98573e+08	2.57644e+08	2.44129e+08	2.47831e+08	2.48773e+08	2.99499e+08	2.60613e+08	2.77482e+08	2.46538e+08	11.4743	11.7397	11.5302	11.1151	11.3609	11.0992	11.0442	11.1818	11.0415	11.2773	112.864	0.101665	0.104016	0.10216	0.0984819	0.10066	0.098341	0.0978541	0.0990728	0.0978296	0.0999193	-0.056543	0.00555075	-0.00715224	0.596051
P51912	Slc1a5	Neutral amino acid transporter B(0)	7	810665	653014	778864	961133	885232	946983	1.03693e+06	907183	892574	860742	1.16644	1.19185	1.14549	1.20258	1.19244	1.18666	1.10913	1.10587	1.05193	1.13185	11.4842	0.101569	0.103781	0.0997449	0.104716	0.103833	0.103329	0.0965784	0.0962946	0.0915975	0.0985565	-0.0871805	0.0333828	-0.119073	0.0069333
P51954	Nek1	Serine/threonine-protein kinase Nek1	6	38559.8	24442	35663	84459.3	87645.5	84539.3	134796	112811	142344	106583	0.344571	0.320161	0.335693	0.452859	0.472769	0.450022	0.484784	0.471687	0.495889	0.484337	4.31277	0.0798955	0.0742355	0.0778369	0.105004	0.109621	0.104346	0.112407	0.10937	0.114981	0.112303	0.538386	1.21323e-05	0.0785682	0.0277739
P52019	Sqle	Squalene monooxygenase	18	5.33756e+06	3.5128e+06	5.47054e+06	5.71381e+06	5.73584e+06	5.7893e+06	7.10766e+06	5.35023e+06	6.45632e+06	4.94048e+06	2.4807	2.33659	2.48856	2.46045	2.51825	2.45399	2.42155	2.28408	2.36591	2.30233	24.1124	0.102881	0.0969041	0.103206	0.102041	0.104438	0.101773	0.100427	0.0947263	0.0981199	0.0954834	-0.0552283	0.161474	-0.0805671	0.0228757
P52293	Kpna2	Importin subunit alpha-1	9	1.15571e+06	863840	1.16117e+06	1.10895e+06	969100	1.14242e+06	1.24156e+06	1.00134e+06	980584	949911	1.34439	1.33302	1.34284	1.2737	1.23641	1.27946	1.19319	1.15142	1.09324	1.1781	12.4258	0.108193	0.107278	0.108069	0.102504	0.099504	0.102968	0.0960258	0.092664	0.0879816	0.0948113	-0.216481	0.00125283	-0.131075	0.0139754
P52332	Jak1	Tyrosine-protein kinase JAK1	23	3.86915e+06	3.05516e+06	3.94501e+06	4.1737e+06	3.99817e+06	4.31654e+06	4.95062e+06	4.1463e+06	4.60735e+06	3.85832e+06	2.18087	2.20968	2.18492	2.16887	2.17969	2.18127	2.09112	2.05806	2.0605	2.08227	21.3973	0.101923	0.103269	0.102112	0.101362	0.101868	0.101942	0.0977285	0.0961834	0.0962974	0.097315	-0.0804268	0.000201728	-0.0704003	0.000170382
P52431	Pold1	DNA polymerase delta catalytic subunit	25	1.924e+06	1.46069e+06	1.85895e+06	1.75773e+06	1.70922e+06	1.83644e+06	2.25668e+06	1.83488e+06	1.97951e+06	1.67123e+06	1.64873	1.64478	1.61945	1.53251	1.55149	1.54795	1.52046	1.47483	1.45775	1.48212	15.4801	0.106507	0.106251	0.104615	0.0989988	0.100225	0.0999965	0.0982207	0.0952729	0.0941691	0.0957437	-0.14247	0.000355517	-0.0575213	0.0150412
P52432	Polr1c	DNA-directed RNA polymerases I and III subunit RPAC1	6	726649	585644	703834	714437	620267	707927	933056	723921	804236	691121	1.11645	1.14104	1.10023	1.06753	1.03428	1.05589	1.06264	1.00843	1.00796	1.03527	10.6297	0.105031	0.107344	0.103505	0.100429	0.0973005	0.0993338	0.0999687	0.094869	0.0948252	0.0973941	-0.122051	0.00455323	-0.033482	0.225821
P52479	Usp10	Ubiquitin carboxyl-terminal hydrolase 10	19	3.06515e+06	2.42952e+06	3.00889e+06	3.7014e+06	3.47397e+06	3.79454e+06	4.61454e+06	3.88284e+06	4.2063e+06	3.46937e+06	1.98667	2.01611	1.9616	2.06675	2.06053	2.07131	2.03233	2.00357	1.98505	1.99428	20.1782	0.0984563	0.0999152	0.0972138	0.102425	0.102116	0.102651	0.100719	0.0992939	0.098376	0.0988333	0.0113689	0.419111	-0.0442859	0.00414941
P52480	Pkm	Pyruvate kinase PKM	48	2.78427e+08	2.86019e+08	3.11284e+08	2.82261e+08	2.56507e+08	3.00382e+08	3.38972e+08	2.94261e+08	3.42935e+08	2.70905e+08	12.0829	13.5851	12.4317	11.7822	11.5184	11.9714	11.613	11.7508	12.0421	11.7176	120.495	0.100277	0.112744	0.103171	0.0977814	0.0955921	0.0993519	0.0963776	0.0975205	0.0999385	0.0972454	-0.106688	0.0622454	0.00293557	0.882764
P52482	Ube2e1	Ubiquitin-conjugating enzyme E2 E1	1	431888	320954	421272	448427	394261	485643	546321	368996	425957	341593	0.906507	0.897013	0.896934	0.885413	0.862795	0.907685	0.855242	0.765632	0.776926	0.777483	8.53163	0.106252	0.10514	0.10513	0.10378	0.101129	0.106391	0.100244	0.0897405	0.0910642	0.0911295	-0.182756	0.00855569	-0.15846	0.0196262
P52623	Uck1	Uridine-cytidine kinase 1	9	1.65489e+06	1.40367e+06	1.65248e+06	1.56126e+06	1.51482e+06	1.62422e+06	2.08019e+06	1.95044e+06	2.10505e+06	1.83329e+06	1.55221	1.61878	1.54532	1.46127	1.47833	1.47352	1.47106	1.51211	1.49493	1.53892	15.1465	0.10248	0.106875	0.102025	0.0964759	0.0976025	0.0972847	0.0971223	0.0998329	0.0986985	0.101603	-0.0635231	0.0463461	0.0320374	0.113896
P52624	Upp1	Uridine phosphorylase 1	4	95668.3	55086.5	104569	86750.2	82888.8	99010.7	117465	85415.7	125131	79763.1	0.495772	0.443165	0.515101	0.457753	0.462332	0.479483	0.458461	0.420991	0.470389	0.43052	4.63397	0.106986	0.0956341	0.111158	0.0987821	0.0997703	0.103471	0.098935	0.0908488	0.101509	0.0929054	-0.121495	0.144569	-0.0690291	0.206617
P52633	Stat6	Signal transducer and transcription activator 6	19	4.33276e+06	3.67448e+06	4.64387e+06	4.70506e+06	4.44783e+06	5.00059e+06	6.00267e+06	4.89395e+06	5.5155e+06	4.5867e+06	2.28196	2.37904	2.33146	2.27581	2.27464	2.31392	2.26113	2.20236	2.21809	2.23386	22.7723	0.100208	0.104471	0.102382	0.0999377	0.0998864	0.101611	0.0992933	0.0967122	0.0974031	0.0980957	-0.0643916	0.0139798	-0.037881	0.0233186
P52651	Rhox5	Homeobox protein Rhox5	6	258497	191324	251802	250756	209642	239941	286512	248231	285530	231528	0.738108	0.729302	0.730804	0.701075	0.670147	0.683987	0.65824	0.651103	0.65951	0.663828	6.8861	0.107188	0.105909	0.106127	0.10181	0.0973187	0.0993286	0.0955896	0.0945531	0.0957741	0.0964011	-0.154851	7.635e-06	-0.057579	0.020274
P52734	Fgd1	FYVE, RhoGEF and PH domain-containing protein 1	9	341572	254931	317929	514888	476531	511519	663449	514815	600342	483184	0.825233	0.818052	0.80188	0.935946	0.930755	0.926793	0.925357	0.877276	0.894187	0.895137	8.83061	0.0934514	0.0926381	0.0908068	0.105989	0.105401	0.104952	0.10479	0.0993448	0.10126	0.101367	0.139638	0.00129644	-0.052593	0.0410192
P52800	Efnb2	Ephrin-B2	4	334216	308802	358082	354059	336351	372274	442749	424550	465881	406940	0.818072	0.883267	0.840753	0.805257	0.809669	0.815833	0.78534	0.810803	0.805969	0.834801	8.20976	0.0996462	0.107587	0.102409	0.0980853	0.0986227	0.0993735	0.0956592	0.0987608	0.0981721	0.101684	-0.0660465	0.113865	-0.00214611	0.925676
P52825	Cpt2	Carnitine O-palmitoyltransferase 2, mitochondrial	8	513885	310600	579306	414947	319743	445760	460605	492171	579780	415351	0.971846	0.885321	1.01818	0.858246	0.793432	0.877001	0.798037	0.861294	0.881513	0.841769	8.78664	0.110605	0.100758	0.115878	0.0976763	0.0902998	0.0998107	0.0908239	0.0980231	0.100324	0.095801	-0.179192	0.0332609	0.00506644	0.925692
P52875	Tmem165	Transmembrane protein 165	5	423161	342992	466730	517397	459070	491223	596144	501984	526925	491700	0.899128	0.921166	0.934273	0.937775	0.916958	0.911855	0.886062	0.868272	0.847662	0.901515	9.02467	0.09963	0.102072	0.103524	0.103912	0.101606	0.10104	0.0981823	0.096211	0.0939273	0.0998946	-0.0682612	0.048984	-0.074618	0.030231
P52912	Tia1	Cytotoxic granule associated RNA binding protein TIA1	3	75469.9	57407.3	66191.5	57754.7	51845.1	62842.8	120981	107295	146836	109001	0.450863	0.450543	0.429383	0.388753	0.383202	0.399524	0.46398	0.46212	0.502242	0.488773	4.41938	0.102019	0.101947	0.097159	0.0879655	0.0867094	0.0904028	0.104987	0.104567	0.113645	0.110598	0.111096	0.0383582	0.294888	0.00054763
P52927	Hmga2	High mobility group protein HMGI-C	7	702703	559459	686326	521833	473458	547034	650873	666832	776711	657214	1.10157	1.12035	1.08925	0.940996	0.928349	0.952099	0.918201	0.975134	0.993688	1.01432	10.034	0.109784	0.111655	0.108557	0.0937811	0.0925207	0.0948877	0.0915094	0.0971834	0.0990325	0.101089	-0.179297	0.00521458	0.0515902	0.229199
P53026	Rpl10a	60S ribosomal protein L10a	9	3.82355e+06	2.38618e+06	4.57401e+06	2.8366e+06	1.81503e+06	2.9736e+06	1.91968e+06	2.75747e+06	3.17436e+06	2.49379e+06	2.17054	2.00164	2.31743	1.85727	1.58922	1.87826	1.42391	1.74201	1.76887	1.74389	18.4931	0.117371	0.108237	0.125314	0.100431	0.0859362	0.101566	0.0769973	0.094198	0.0956507	0.0942995	-0.376651	0.0142555	-0.089697	0.451598
P53351	Plk2	Serine/threonine-protein kinase PLK2	2	160162	122319	171910	164778	153874	168983	168554	130712	127603	127472	0.609373	0.609787	0.627806	0.592284	0.592158	0.594214	0.530789	0.500955	0.474173	0.520875	5.65241	0.107808	0.107881	0.111069	0.104784	0.104762	0.105126	0.0939048	0.0886268	0.0838886	0.0921509	-0.28219	0.00138806	-0.227958	0.00304428
P53564	Cux1	Homeobox protein cut-like 1	6	184131	137939	182380	200111	208023	212658	302595	291758	313001	280311	0.644367	0.639824	0.642755	0.640346	0.668072	0.651642	0.672986	0.695551	0.684799	0.71746	6.6578	0.0967838	0.0961015	0.0965416	0.0961797	0.100344	0.0978765	0.101082	0.104472	0.102857	0.107762	0.108552	0.00556497	0.0841835	0.0281948
P53569	Cebpz	CCAAT/enhancer-binding protein zeta	10	777063	561886	751779	735903	685616	687742	842666	703975	790522	638632	1.14684	1.12229	1.12947	1.0803	1.07656	1.0437	1.01961	0.99698	1.00089	1.00257	10.6192	0.107997	0.105685	0.106361	0.10173	0.101379	0.0982845	0.0960158	0.0938846	0.0942526	0.094411	-0.172756	2.3444e-05	-0.0860312	0.00276124
P53612	Rabggtb	Geranylgeranyl transferase type-2 subunit beta	3	247918	196814	233704	205392	176491	235691	294555	357387	242345	225805	0.725862	0.737604	0.709427	0.64708	0.625552	0.679098	0.665674	0.755693	0.616664	0.65711	6.81976	0.106435	0.108157	0.104025	0.094883	0.0917263	0.0995779	0.0976095	0.110809	0.090423	0.0963538	-0.10809	0.203675	0.0474112	0.570632
P53668	Limk1	LIM domain kinase 1	6	292555	258850	281088	255142	272295	254651	407574	378889	437961	315848	0.775607	0.82306	0.763518	0.705974	0.744048	0.700516	0.759406	0.773956	0.785822	0.753117	7.58502	0.102255	0.108511	0.100661	0.0930747	0.0980943	0.0923552	0.100119	0.102037	0.103602	0.09929	-0.0352786	0.3213	0.0999075	0.0162474
P53690	Mmp14	Matrix metalloproteinase-14	14	3.65985e+06	2.78485e+06	3.60443e+06	4.26352e+06	4.5759e+06	4.34213e+06	5.10464e+06	4.53762e+06	5.14514e+06	4.49096e+06	2.13285	2.12928	2.10779	2.1875	2.30062	2.18645	2.11727	2.13534	2.15582	2.21479	21.6677	0.0984344	0.0982696	0.0972781	0.100957	0.106177	0.100908	0.0977155	0.0985495	0.0994947	0.102216	0.0217279	0.263622	-0.045278	0.146181
P53702	Hccs	Holocytochrome c-type synthase	4	144832	120300	155458	161926	156958	170056	226568	222992	255973	200646	0.585313	0.60574	0.603166	0.588146	0.596878	0.595725	0.598454	0.623183	0.63064	0.626313	6.05356	0.0966892	0.100064	0.0996383	0.097157	0.0985995	0.098409	0.0988598	0.102945	0.104177	0.103462	0.0509942	0.0866934	0.061731	0.0316457
P53762	Arnt	Aryl hydrocarbon receptor nuclear translocator	13	606543	472059	646113	584733	575673	638148	780302	647984	751418	587976	1.03854	1.04673	1.06339	0.985002	1.00386	1.01282	0.988301	0.963773	0.980303	0.969461	10.0522	0.103315	0.10413	0.105787	0.0979889	0.099865	0.100756	0.098317	0.095877	0.0975214	0.0964428	-0.105621	0.000417581	-0.0366273	0.0451455
P53798	Fdft1	Squalene synthase	6	361796	260079	388300	401546	406226	365765	483106	423734	433925	399476	0.844459	0.824622	0.868305	0.847006	0.873176	0.810078	0.813627	0.810166	0.782847	0.828544	8.30283	0.101707	0.0993181	0.104579	0.102014	0.105166	0.0975665	0.0979939	0.097577	0.0942868	0.0997906	-0.0645141	0.0629359	-0.060095	0.129742
P53810	Pitpna	Phosphatidylinositol transfer protein alpha isoform	12	2.1597e+06	1.52273e+06	2.58012e+06	2.16021e+06	2.0703e+06	2.06764e+06	2.46078e+06	2.01843e+06	2.39007e+06	1.72707e+06	1.72681	1.67238	1.84517	1.66481	1.67513	1.6234	1.57482	1.53344	1.57475	1.50205	16.3927	0.10534	0.10202	0.11256	0.101558	0.102187	0.0990314	0.0960679	0.0935439	0.0960639	0.0916287	-0.176086	0.00704984	-0.0977117	0.00775053
P53811	Pitpnb	Phosphatidylinositol transfer protein beta isoform	13	1.69015e+06	1.31487e+06	1.69224e+06	1.70699e+06	1.55158e+06	1.72201e+06	2.18891e+06	1.87248e+06	2.04101e+06	1.64495e+06	1.56537	1.57701	1.56001	1.51459	1.49258	1.5085	1.50177	1.48711	1.47613	1.47261	15.1557	0.103286	0.104054	0.102932	0.0999353	0.0984831	0.0995336	0.0990899	0.0981226	0.097398	0.0971654	-0.0785705	0.000243778	-0.0201038	0.080377
P53986	Slc16a1	Monocarboxylate transporter 1	12	2.73962e+06	2.05406e+06	2.863e+06	3.39661e+06	3.10507e+06	3.18918e+06	3.55287e+06	2.82304e+06	2.96744e+06	2.68302e+06	1.89934	1.88514	1.92318	1.99664	1.97003	1.93176	1.82782	1.75882	1.7207	1.79649	18.7099	0.101515	0.100756	0.102789	0.106716	0.105293	0.103248	0.0976926	0.0940047	0.0919671	0.0960182	-0.0996595	0.0080399	-0.14701	0.00207582
P53994	Rab2a	Ras-related protein Rab-2A	5	8.64936e+06	7.01829e+06	8.21813e+06	8.43995e+06	7.42823e+06	8.84082e+06	9.9138e+06	7.91361e+06	8.73926e+06	7.44381e+06	3.00961	3.08207	2.92614	2.87775	2.79267	2.90845	2.7715	2.68039	2.6783	2.71963	28.4465	0.105799	0.108346	0.102865	0.101164	0.0981728	0.102243	0.0974284	0.0942256	0.0941523	0.0956052	-0.148031	0.00126969	-0.0761528	0.0127249
P53995	Anapc1	Anaphase-promoting complex subunit 1	33	3.50025e+06	2.51108e+06	3.44928e+06	3.58919e+06	3.63573e+06	3.69601e+06	4.52086e+06	3.67006e+06	4.03988e+06	3.33129e+06	2.09511	2.04292	2.0712	2.04136	2.09838	2.04956	2.01549	1.95795	1.9525	1.96163	20.2861	0.103278	0.100705	0.1021	0.100628	0.10344	0.101033	0.0993534	0.0965166	0.096248	0.0966984	-0.0699131	0.00611698	-0.0652443	0.0103448
P53996	Cnbp	CCHC-type zinc finger nucleic acid binding protein	7	824110	567801	666145	631786	467227	715022	829281	807183	919665	679578	1.17415	1.127	1.07639	1.0161	0.923441	1.06012	1.01301	1.05432	1.06489	1.02821	10.5376	0.111424	0.10695	0.102147	0.0964258	0.0876327	0.100604	0.0961327	0.100053	0.101056	0.097575	-0.113651	0.0252894	0.0589936	0.316267
P54071	Idh2	Isocitrate dehydrogenase [NADP], mitochondrial	16	3.35071e+06	2.09068e+06	3.68376e+06	2.88563e+06	2.11628e+06	3.12678e+06	2.69091e+06	2.63524e+06	3.53593e+06	2.33352e+06	2.0588	1.89852	2.12614	1.8701	1.68991	1.91651	1.63298	1.71002	1.84879	1.69744	18.4492	0.111593	0.102905	0.115243	0.101365	0.0915981	0.10388	0.088512	0.0926882	0.10021	0.0920064	-0.235439	0.0112867	-0.0833145	0.251537
P54099	Polg	DNA polymerase subunit gamma-1	10	317175	288164	320071	348292	287695	344999	381037	357551	345379	324776	0.801109	0.859158	0.804026	0.799964	0.760605	0.791298	0.738947	0.755835	0.712976	0.761696	7.78561	0.102896	0.110352	0.103271	0.102749	0.0976937	0.101636	0.0949118	0.097081	0.0915761	0.0978338	-0.145735	0.0113627	-0.078782	0.0536091
P54103	Dnajc2	DnaJ homolog subfamily C member 2	17	727154	536040	654545	956586	797246	867360	1.09384e+06	957511	1.05576e+06	896055	1.11676	1.10134	1.06889	1.20029	1.14353	1.14556	1.13343	1.13055	1.12682	1.15049	11.3177	0.0986738	0.0973116	0.0944444	0.106055	0.10104	0.101219	0.100147	0.0998922	0.0995632	0.101654	0.0514928	0.031915	-0.0345905	0.15538
P54116	Stom	Stomatin	8	617276	556582	695586	648907	564637	666928	833349	826903	882342	706635	1.04586	1.11804	1.09508	1.02707	0.996118	1.03091	1.01502	1.06477	1.04697	1.04465	10.4845	0.099753	0.106637	0.104448	0.0979609	0.0950087	0.0983272	0.0968119	0.101557	0.099859	0.0996378	-0.058572	0.101336	0.034711	0.166314
P54227	Stmn1	Stathmin	3	463087	265105	359825	215614	168613	356920	287489	357053	453335	288242	0.932179	0.830961	0.842378	0.659825	0.614229	0.80216	0.659149	0.755405	0.797006	0.725641	7.61893	0.12235	0.109065	0.110564	0.0866034	0.0806187	0.105285	0.0865147	0.0991483	0.104609	0.0952418	-0.243693	0.0301093	0.0913421	0.474352
P54254	Atxn1	Ataxin-1	11	410150	329594	451667	413895	395637	453241	488620	449551	514820	402040	0.887956	0.906596	0.922153	0.857372	0.863998	0.882878	0.817382	0.829989	0.839631	0.830701	8.63866	0.102789	0.104946	0.106747	0.0992483	0.100015	0.102201	0.0946191	0.0960785	0.0971946	0.0961609	-0.126604	0.000552215	-0.0656743	0.00567967
P54276	Msh6	DNA mismatch repair protein Msh6	44	8.05432e+06	6.39568e+06	7.6761e+06	7.92541e+06	7.25889e+06	8.47611e+06	9.68116e+06	8.01164e+06	8.47461e+06	7.24334e+06	2.92493	2.96962	2.84774	2.80596	2.76703	2.85969	2.74493	2.69391	2.64478	2.68963	27.9482	0.104655	0.106254	0.101894	0.100399	0.0990055	0.102321	0.0982148	0.0963893	0.0946313	0.0962361	-0.113578	0.00219067	-0.0616415	0.0163369
P54310	Lipe	Hormone-sensitive lipase	12	1.10748e+06	937108	1.07906e+06	1.05037e+06	952886	1.11087e+06	1.36048e+06	1.18976e+06	1.3825e+06	1.0863e+06	1.32163	1.37715	1.30421	1.24624	1.2281	1.26516	1.23829	1.23549	1.25842	1.24412	12.7188	0.103912	0.108277	0.102542	0.0979837	0.0965574	0.0994719	0.0973593	0.0971389	0.0989414	0.097817	-0.100687	0.00487974	-0.00273211	0.835588
P54728	Rad23b	UV excision repair protein RAD23 homolog B	4	320504	228708	283099	312400	226533	302555	499985	438739	610843	398149	0.804464	0.783285	0.765688	0.765775	0.691246	0.750689	0.82504	0.821772	0.900561	0.827425	7.93595	0.10137	0.0987009	0.0964835	0.0964945	0.0871032	0.0945935	0.103962	0.103551	0.113479	0.104263	0.104223	0.0532143	0.197552	0.0139537
P54729	Nub1	NEDD8 ultimate buster 1	33	1.25745e+07	1.00973e+07	1.29445e+07	1.39929e+07	1.34084e+07	1.4385e+07	1.78337e+07	1.56734e+07	1.63229e+07	1.46929e+07	3.49602	3.5649	3.50614	3.5256	3.53697	3.53595	3.51686	3.54411	3.45941	3.58518	35.2711	0.0991185	0.101071	0.0994054	0.0999569	0.100279	0.10025	0.0997093	0.100482	0.0980804	0.101646	0.00158284	0.918686	-0.00275491	0.838703
P54731	Faf1	FAS-associated factor 1	7	491659	308937	505262	499439	392055	448564	1.03487e+06	767364	1.24696e+06	715516	0.954793	0.883421	0.964242	0.924565	0.860861	0.87921	1.10823	1.03274	1.20633	1.04997	9.86437	0.0967922	0.0895568	0.09775	0.0937277	0.0872698	0.0891299	0.112347	0.104694	0.122292	0.10644	0.233295	0.0190744	0.305603	0.00531987
P54754	Ephb3	Ephrin type-B receptor 3	9	382360	295959	428092	406574	409815	417167	568972	500567	546051	455882	0.863359	0.868381	0.902686	0.851249	0.876254	0.853976	0.869452	0.867269	0.860133	0.874229	8.68699	0.0993853	0.0999634	0.103912	0.0979913	0.10087	0.0983052	0.100087	0.0998354	0.099014	0.100637	-0.0168818	0.387367	0.0122472	0.371381
P54761	Ephb4	Ephrin type-B receptor 4	7	121835	96516.6	128170	136868	135978	131641	160581	147277	175664	135879	0.546165	0.554641	0.558562	0.549745	0.563579	0.537551	0.520456	0.525993	0.540508	0.534569	5.43177	0.10055	0.102111	0.102832	0.101209	0.103756	0.0989643	0.0958171	0.0968363	0.0995086	0.0984153	-0.0606579	0.0140511	-0.0530501	0.0594494
P54775	Psmc4	26S proteasome regulatory subunit 6B	27	2.15316e+07	1.70665e+07	2.29647e+07	2.0131e+07	1.93061e+07	2.1235e+07	2.38075e+07	2.16673e+07	2.24068e+07	1.98505e+07	4.33607	4.3979	4.40482	4.08009	4.0923	4.13414	3.95414	4.0457	3.93876	4.05142	41.4354	0.104647	0.106139	0.106306	0.0984688	0.0987635	0.0997734	0.0954292	0.0976387	0.095058	0.0977769	-0.131782	0.000231123	-0.0373862	0.0399007
P54822	Adsl	Adenylosuccinate lyase	18	2.48501e+06	1.91791e+06	2.3941e+06	2.25618e+06	2.09406e+06	2.46955e+06	3.09241e+06	2.49925e+06	2.89165e+06	2.32007e+06	1.82659	1.83412	1.79102	1.69413	1.68279	1.74335	1.72775	1.67339	1.70256	1.69346	17.3692	0.105163	0.105596	0.103115	0.0975366	0.096884	0.10037	0.0994721	0.0963425	0.098022	0.0974981	-0.09684	0.00109074	-0.00625099	0.732582
P54823	Ddx6	Probable ATP-dependent RNA helicase DDX6	18	2.23444e+06	1.55966e+06	2.24402e+06	2.55049e+06	2.15127e+06	2.38687e+06	2.95221e+06	2.30545e+06	3.00805e+06	2.03539e+06	1.7505	1.68849	1.74546	1.77964	1.70104	1.71968	1.69553	1.61908	1.73031	1.60573	17.0355	0.102756	0.0991164	0.102461	0.104467	0.0998527	0.100947	0.0995297	0.0950419	0.101571	0.0942581	-0.0562428	0.156663	-0.0605866	0.142675
P54923	Adprh	ADP-ribosylhydrolase ARH1	16	1.26705e+07	9.05123e+06	1.31022e+07	1.25513e+07	1.17854e+07	1.2471e+07	1.54733e+07	1.23411e+07	1.42169e+07	1.13162e+07	3.50669	3.41227	3.52308	3.37497	3.35904	3.33904	3.32004	3.21423	3.2691	3.22425	33.5427	0.104544	0.101729	0.105033	0.100617	0.100142	0.0995458	0.0989796	0.0958249	0.0974607	0.0961236	-0.095845	0.00273201	-0.0440698	0.0204863
P55012	Slc12a2	Solute carrier family 12 member 2	26	3.90247e+06	3.09092e+06	4.28424e+06	4.50572e+06	4.41877e+06	4.15576e+06	6.09813e+06	5.27047e+06	5.34883e+06	4.62771e+06	2.18837	2.21999	2.25785	2.23658	2.26868	2.14829	2.27565	2.2701	2.19038	2.24195	22.2979	0.0981427	0.0995607	0.101258	0.100305	0.101744	0.0963454	0.102057	0.101808	0.0982329	0.100546	0.0144575	0.469219	0.0174622	0.511354
P55041	Gem	GTP-binding protein GEM	3	76324.4	61290.8	82468.4	85146.4	102327	95040.9	145183	141783	160237	125077	0.4529	0.462498	0.468652	0.454335	0.502987	0.471673	0.499605	0.517882	0.520535	0.516876	4.86794	0.0930373	0.0950089	0.0962731	0.0933321	0.103326	0.0968938	0.102632	0.106386	0.106931	0.106179	0.155086	0.000570086	0.110117	0.0377702
P55096	Abcd3	ATP-binding cassette sub-family D member 3	20	7.97691e+06	5.7612e+06	8.23136e+06	8.93234e+06	9.24565e+06	9.05514e+06	1.09828e+07	9.24055e+06	1.00597e+07	8.19196e+06	2.91364	2.84805	2.92801	2.94403	3.04822	2.93654	2.88905	2.85572	2.83722	2.82756	29.028	0.100373	0.0981136	0.100868	0.10142	0.105009	0.101162	0.099526	0.0983779	0.0977407	0.0974079	-0.0221197	0.151896	-0.0611724	0.0143187
P55194	Sh3bp1	SH3 domain-binding protein 1	3	99034.1	67803.6	92349.1	99407.7	94020.6	93867.6	121685	122127	130858	102010	0.502683	0.481568	0.490243	0.483488	0.486237	0.469328	0.465073	0.487235	0.47909	0.475783	4.82073	0.104275	0.0998952	0.101695	0.100294	0.100864	0.0973562	0.0964736	0.101071	0.0993813	0.0986952	-0.0437927	0.106623	-0.00874412	0.696194
P55200	Kmt2a	Histone-lysine N-methyltransferase 2A	2	32730.1	29246	37760.8	31482.2	32539	34679	43395	40060.3	40876.6	35854.1	0.322684	0.343992	0.343417	0.304679	0.31805	0.314723	0.306107	0.308936	0.297455	0.311087	3.17113	0.101757	0.108476	0.108295	0.0960789	0.100295	0.0992463	0.0965295	0.0974216	0.0938009	0.0980997	-0.137985	0.0062256	-0.0307064	0.238324
P55258	Rab8a	Ras-related protein Rab-8A	6	6.40782e+06	5.12529e+06	6.90915e+06	7.58567e+06	7.08767e+06	7.2952e+06	8.81022e+06	7.48934e+06	7.80528e+06	7.02838e+06	2.66901	2.71784	2.73089	2.75702	2.74073	2.69259	2.64194	2.62069	2.55713	2.6569	26.7848	0.0996468	0.10147	0.101957	0.102932	0.102324	0.100527	0.0986361	0.0978427	0.0954695	0.0991946	-0.0470926	0.0370222	-0.0599328	0.015958
P55264	Adk	Adenosine kinase	6	400816	282971	425698	330034	220899	359930	298725	295995	426878	298455	0.879809	0.852929	0.900674	0.78285	0.684317	0.804868	0.66948	0.699663	0.777614	0.73598	7.78818	0.112967	0.109516	0.115646	0.100518	0.087866	0.103345	0.085961	0.0898364	0.0998454	0.0944996	-0.286434	0.00443427	-0.0702783	0.429736
P55302	Lrpap1	Alpha-2-macroglobulin receptor-associated protein	21	1.44252e+06	1.02595e+06	1.32248e+06	3.75733e+06	3.53718e+06	3.48575e+06	5.56294e+06	5.63899e+06	6.32282e+06	4.99064e+06	1.46916	1.42797	1.4142	2.07924	2.07544	2.00194	2.19242	2.33368	2.34574	2.3118	19.6516	0.0747605	0.0726645	0.0719633	0.105805	0.105612	0.101872	0.111564	0.118753	0.119367	0.11764	0.675567	3.16937e-06	0.161591	0.00316797
P55937	Golga3	Golgin subfamily A member 3	46	2.99655e+06	2.16382e+06	2.92848e+06	6.20269e+06	6.0124e+06	6.11748e+06	8.29485e+06	7.28263e+06	8.41675e+06	6.29432e+06	1.96875	1.92482	1.94057	2.54293	2.56614	2.5089	2.57813	2.59088	2.63737	2.54044	23.7989	0.0827243	0.0808783	0.0815401	0.106851	0.107826	0.105421	0.10833	0.108866	0.110819	0.106746	0.411494	1.37285e-06	0.0266044	0.144063
P56135	Atp5mf	ATP synthase subunit f, mitochondrial	3	423801	334446	448289	342070	322850	328637	374199	378047	428577	386411	0.899673	0.911912	0.919402	0.794193	0.796507	0.776018	0.733539	0.773253	0.77888	0.817424	8.2008	0.109705	0.111198	0.112111	0.0968433	0.0971255	0.0946271	0.0894472	0.09429	0.0949761	0.0996761	-0.231755	0.00183881	-0.0251803	0.548108
P56212	Arpp19	cAMP-regulated phosphoprotein 19	1	35764.3	18239.7	29930.6	16854.5	7142	24173.2	25729.3	31359.1	54501.8	25393.9	0.334343	0.284779	0.313077	0.237064	0.17339	0.272288	0.247621	0.279511	0.334656	0.2704	2.74713	0.121706	0.103664	0.113965	0.0862953	0.0631168	0.0991174	0.0901381	0.101747	0.12182	0.0984299	-0.140361	0.301081	0.330724	0.148899
P56371	Rab4a	Ras-related protein Rab-4A	3	113616	87981.9	123260	128841	110770	122597	142244	119401	123714	97735.9	0.531102	0.534471	0.549945	0.536563	0.519198	0.522413	0.495477	0.482761	0.468198	0.46758	5.10771	0.103981	0.10464	0.10767	0.10505	0.10165	0.102279	0.0970057	0.0945161	0.091665	0.0915439	-0.170682	0.00144684	-0.13696	0.00361347
P56379	Atp5mpl	ATP synthase subunit ATP5MPL, mitochondrial	2	6426.16	4533.42	9218.76	7955.32	7670.07	6486.83	6345.25	4707.81	6351.92	5376.48	0.168155	0.16316	0.195923	0.175355	0.178409	0.160605	0.140334	0.128761	0.138741	0.143889	1.59333	0.105537	0.102402	0.122964	0.110056	0.111972	0.100798	0.0880756	0.0808123	0.0870762	0.0903072	-0.34606	0.00738169	-0.3136	0.00263574
P56380	Nudt2	Bis(5'-nucleosyl)-tetraphosphatase [asymmetrical]	6	409556	268377	380516	399478	318153	398318	482453	382324	453502	340425	0.88744	0.83505	0.861335	0.845251	0.791851	0.838276	0.81318	0.776817	0.797127	0.776402	8.22273	0.107925	0.101554	0.10475	0.102794	0.0963003	0.101946	0.0988942	0.094472	0.0969419	0.0944215	-0.122837	0.00766427	-0.06082	0.10923
P56382	Atp5f1e	ATP synthase subunit epsilon, mitochondrial	4	1.83254e+06	1.34636e+06	1.8518e+06	1.71113e+06	1.31226e+06	1.64853e+06	1.89577e+06	1.65071e+06	1.78778e+06	1.65672e+06	1.6169	1.59201	1.61697	1.51606	1.39583	1.48233	1.41669	1.41243	1.39816	1.47688	14.9243	0.10834	0.106672	0.108345	0.101584	0.0935274	0.0993235	0.0949254	0.0946397	0.093684	0.0989582	-0.174093	0.000470944	-0.0380751	0.341248
P56389	Cda	Cytidine deaminase	3	85171.6	95503	109484	90488.1	99431	94738.9	134241	128239	135530	116066	0.473231	0.552303	0.524605	0.465574	0.497244	0.471071	0.483974	0.497059	0.486025	0.501407	4.95249	0.0955541	0.11152	0.105927	0.0940081	0.100403	0.095118	0.0977233	0.100365	0.0981374	0.101243	-0.067572	0.287236	0.0425371	0.195895
P56399	Usp5	Ubiquitin carboxyl-terminal hydrolase 5	17	2.50641e+06	1.95432e+06	2.38594e+06	2.34794e+06	2.04257e+06	2.4422e+06	4.03509e+06	3.50484e+06	4.6015e+06	3.3882e+06	1.83287	1.84797	1.78859	1.72147	1.66612	1.73557	1.92467	1.92142	2.05943	1.97518	18.4733	0.0992175	0.100035	0.0968204	0.0931869	0.0901906	0.0939502	0.104186	0.104011	0.111481	0.106921	0.111463	0.0138757	0.205907	0.00124764
P56480	Atp5f1b	ATP synthase subunit beta, mitochondrial	21	2.36725e+07	1.78983e+07	2.57161e+07	1.99351e+07	1.65285e+07	2.06436e+07	2.33034e+07	2.25284e+07	2.44047e+07	1.98702e+07	4.50381	4.48243	4.60775	4.0641	3.84573	4.08754	3.91996	4.11066	4.07901	4.05306	41.7541	0.107865	0.107353	0.110355	0.0973343	0.0921043	0.0978957	0.0938822	0.0984493	0.0976914	0.0970697	-0.165471	0.000483642	0.0152175	0.627796
P56546	Ctbp2	C-terminal-binding protein 2	3	845770	662041	844158	728151	663861	856899	1.11104e+06	961572	1.2358e+06	900303	1.18641	1.19841	1.18279	1.07571	1.06277	1.14	1.14063	1.1325	1.2019	1.1527	11.4738	0.103401	0.104447	0.103086	0.0937536	0.0926254	0.0993565	0.0994112	0.0987033	0.104751	0.100464	-0.0400536	0.144966	0.0825369	0.0628533
P56695	Wfs1	Wolframin	8	363827	288137	415999	364086	354021	346491	458036	437481	485530	417090	0.846354	0.859125	0.892449	0.81434	0.826424	0.79267	0.796228	0.820808	0.819724	0.8432	8.31132	0.101832	0.103368	0.107377	0.0979795	0.0994336	0.0953723	0.0958004	0.0987578	0.0986274	0.101452	-0.0786566	0.0358783	0.0155655	0.558263
P56873	Znrd2	Protein ZNRD2	6	324036	201825	196674	1.3351e+06	1.32058e+06	1.3172e+06	1.79869e+06	1.55852e+06	1.77993e+06	1.25951e+06	0.808003	0.745061	0.662351	1.37226	1.39936	1.35469	1.3868	1.37964	1.39565	1.3212	11.825	0.06833	0.0630073	0.0560127	0.116047	0.118339	0.114561	0.117277	0.116671	0.118025	0.111729	0.896866	6.24554e-05	-0.00504942	0.842268
P56959	Fus	RNA-binding protein FUS	4	414886	190096	380524	253586	113107	263438	287996	370181	515794	361690	0.892046	0.727425	0.861342	0.704242	0.523552	0.710118	0.65962	0.766636	0.840281	0.795756	7.48102	0.119241	0.0972361	0.115137	0.0941372	0.069984	0.0949226	0.0881725	0.102478	0.112322	0.10637	-0.111324	0.383961	0.253357	0.151876
P56960	Exosc10	Exosome component 10	34	2.87052e+06	2.48986e+06	2.98681e+06	2.98946e+06	2.70163e+06	3.24357e+06	3.68897e+06	3.14893e+06	3.41927e+06	2.83308e+06	1.93517	2.03599	1.95586	1.89684	1.86334	1.94492	1.85591	1.83914	1.82355	1.83666	18.9874	0.101919	0.107229	0.103008	0.0998999	0.0981355	0.102432	0.0977443	0.0968612	0.0960402	0.0967308	-0.10325	0.0033204	-0.0483155	0.0308347
P57080	Usp25	Ubiquitin carboxyl-terminal hydrolase 25	6	154971	117682	149423	226567	210530	204222	307363	262856	299602	241924	0.601387	0.600432	0.593734	0.673087	0.671281	0.641143	0.677266	0.666517	0.672636	0.675782	6.47326	0.0929032	0.0927557	0.0917209	0.10398	0.1037	0.0990448	0.104625	0.102965	0.10391	0.104396	0.169317	3.76893e-06	0.0245686	0.273625
P57680	Evc	EvC complex member EVC	24	535736	393647	315735	901275	981747	862013	4.73827e+06	4.32547e+06	4.54319e+06	3.94879e+06	0.988186	0.973358	0.799672	1.17192	1.24284	1.14272	2.05426	2.09396	2.0487	2.10198	14.6176	0.0676025	0.066588	0.0547061	0.0801721	0.0850237	0.0781745	0.140533	0.143249	0.140153	0.143798	1.17903	3.12199e-05	0.807828	1.83146e-06
P57722	Pcbp3	Poly(rC)-binding protein 3	2	57734.7	45148.6	59555	54271.4	47216	62444.1	68155.2	62022	72053.1	53811.6	0.40501	0.409258	0.411701	0.379162	0.369129	0.398505	0.367625	0.369369	0.3752	0.366891	3.85185	0.105147	0.10625	0.106884	0.0984362	0.0958315	0.103458	0.0954411	0.095894	0.0974077	0.0952506	-0.144278	3.51145e-05	-0.0472676	0.157263
P57724	Pcbp4	Poly(rC)-binding protein 4	9	3.16414e+06	2.62996e+06	3.19029e+06	2.49869e+06	2.51683e+06	2.83887e+06	3.27091e+06	3.3531e+06	3.31542e+06	2.81288e+06	2.01211	2.08108	2.00784	1.76503	1.81126	1.84363	1.76753	1.88698	1.80066	1.83133	18.8075	0.106985	0.110652	0.106758	0.0938475	0.0963055	0.0980266	0.0939802	0.100331	0.0957417	0.0973725	-0.159091	0.00218236	0.011726	0.694717
P57746	Atp6v1d	V-type proton ATPase subunit D	3	190304	128698	214785	166060	115289	158682	185928	187022	241454	186605	0.652931	0.622318	0.685986	0.594131	0.527569	0.579403	0.552337	0.579948	0.615734	0.608118	6.01847	0.108488	0.103401	0.11398	0.0987178	0.0876582	0.0962707	0.0917736	0.0963613	0.102307	0.101042	-0.150553	0.0390311	0.0554648	0.403167
P57759	Erp29	Endoplasmic reticulum resident protein 29	8	838605	497419	680638	1.64281e+06	1.27728e+06	1.65578e+06	2.73001e+06	2.81777e+06	3.01645e+06	2.39863e+06	1.18237	1.06888	1.08565	1.49145	1.38082	1.48494	1.64256	1.75748	1.73229	1.71653	14.543	0.0813021	0.0734979	0.0746512	0.102555	0.0949476	0.102107	0.112945	0.120847	0.119115	0.118032	0.623292	3.6397e-05	0.237857	0.00173534
P57776	Eef1d	Elongation factor 1-delta	10	2.78071e+06	1.98457e+06	2.6842e+06	2.72667e+06	2.11662e+06	2.82873e+06	2.95365e+06	3.14504e+06	3.37541e+06	2.76487e+06	1.9107	1.85936	1.87444	1.82802	1.69002	1.84098	1.69587	1.83821	1.81393	1.81856	18.1701	0.105156	0.102331	0.103161	0.100606	0.0930112	0.101319	0.0933329	0.101167	0.0998306	0.100085	-0.0712269	0.0822794	0.00462727	0.923109
P57780	Actn4	Alpha-actinin-4	24	8.66583e+06	4.79303e+06	9.22918e+06	7.07962e+06	3.99206e+06	7.41492e+06	1.60293e+07	1.61293e+07	1.98863e+07	1.42806e+07	3.0119	2.64593	3.06444	2.68163	2.17836	2.71023	3.36793	3.58589	3.75085	3.54396	30.5411	0.0986179	0.086635	0.100338	0.0878039	0.0713255	0.0887405	0.110275	0.117412	0.122813	0.116039	0.295002	0.00721513	0.503437	0.00301991
P57784	Snrpa1	U2 small nuclear ribonucleoprotein A'	12	2.90709e+06	2.27174e+06	2.62849e+06	2.34014e+06	2.22481e+06	2.68228e+06	2.6778e+06	2.4793e+06	1.94589e+06	2.29169e+06	1.945	1.96267	1.85886	1.71917	1.72406	1.80213	1.62975	1.66792	1.44755	1.68501	17.4421	0.111512	0.112525	0.106573	0.0985643	0.0988448	0.10332	0.0934374	0.0956258	0.0829919	0.096606	-0.260067	0.0092033	-0.123474	0.10558
P58021	Tm9sf2	Transmembrane 9 superfamily member 2	7	765903	606453	731281	921293	822378	877716	970861	904087	897361	808290	1.14021	1.15709	1.11711	1.18231	1.15782	1.15103	1.0799	1.10433	1.05423	1.10329	11.2473	0.101376	0.102877	0.0993223	0.105119	0.102942	0.102338	0.0960138	0.0981856	0.093732	0.0980939	-0.0685064	0.0281126	-0.100629	0.00504414
P58043	Sesn2	Sestrin-2	3	159235	115982	153292	153689	149290	149727	185976	155442	172686	146546	0.607959	0.596947	0.599805	0.575943	0.585035	0.566052	0.552396	0.537721	0.536736	0.55124	5.70983	0.106476	0.104547	0.105048	0.100869	0.102461	0.0991364	0.0967446	0.0941745	0.094002	0.0965423	-0.143827	0.000195821	-0.0802653	0.00596246
P58044	Idi1	Isopentenyl-diphosphate Delta-isomerase 1	4	319589	217290	322243	301395	268878	306348	324886	289809	312767	254878	0.803544	0.767398	0.806192	0.754825	0.740299	0.754451	0.692672	0.693648	0.684589	0.690259	7.38788	0.108765	0.103873	0.109124	0.102171	0.100204	0.10212	0.0937579	0.09389	0.0926639	0.0934313	-0.198637	0.000170885	-0.119371	4.88532e-05
P58058	Nadk	NAD kinase	8	390673	302561	360787	540862	537555	533719	829600	736225	854994	648837	0.870826	0.87608	0.843274	0.954629	0.976722	0.942729	1.01317	1.0154	1.03355	1.00905	9.53543	0.0913253	0.0918763	0.0884359	0.100114	0.102431	0.0988659	0.106253	0.106487	0.108391	0.105821	0.237495	3.30137e-05	0.0874011	0.00239326
P58059	Mrps21	28S ribosomal protein S21, mitochondrial	3	120711	96236.4	115248	115378	106703	126528	143242	121056	136910	127023	0.544141	0.553996	0.535428	0.513301	0.511485	0.529073	0.496883	0.485485	0.488046	0.520128	5.17797	0.105088	0.106991	0.103405	0.0991317	0.098781	0.102178	0.0959611	0.0937598	0.0942544	0.10045	-0.130296	0.00668954	-0.0580999	0.10794
P58064	Mrps6	28S ribosomal protein S6, mitochondrial	4	544183	423878	636964	585201	549751	559508	637897	525773	538247	456382	0.994395	1.0026	1.05737	0.985319	0.985527	0.960753	0.910731	0.88486	0.855076	0.874618	9.51125	0.104549	0.105412	0.11117	0.103595	0.103617	0.101012	0.095753	0.093033	0.0899016	0.0919561	-0.208007	0.00133603	-0.149255	0.0017593
P58069	Rasa2	Ras GTPase-activating protein 2	16	1.83682e+06	1.32008e+06	1.90151e+06	1.94656e+06	1.84183e+06	1.95675e+06	2.29707e+06	1.8665e+06	1.97161e+06	1.63677e+06	1.61841	1.5795	1.63411	1.59662	1.59857	1.58788	1.53145	1.48517	1.45536	1.46963	15.5567	0.104033	0.101532	0.105042	0.102632	0.102758	0.102071	0.098443	0.0954683	0.0935522	0.0944691	-0.116929	0.00344738	-0.102379	0.00297936
P58137	Acot8	Acyl-coenzyme A thioesterase 8	4	357412	315127	375467	333224	301524	331756	394911	354639	399773	331645	0.840348	0.890461	0.856767	0.78588	0.775026	0.778965	0.749745	0.753313	0.756996	0.768201	7.9557	0.105628	0.111927	0.107692	0.098782	0.0974176	0.0979128	0.0942399	0.0946884	0.0951514	0.0965599	-0.187793	0.000397812	-0.043016	0.00846724
P58252	Eef2	Elongation factor 2	45	4.29784e+07	3.18532e+07	3.9415e+07	4.44925e+07	3.75969e+07	4.38494e+07	4.99161e+07	3.68594e+07	4.30359e+07	3.46635e+07	5.71848	5.64514	5.46141	5.61037	5.34277	5.53049	5.33924	5.02698	5.146	5.08143	53.9023	0.10609	0.104729	0.101321	0.104084	0.0991195	0.102602	0.0990539	0.0932609	0.095469	0.0942712	-0.123551	0.0067758	-0.0939444	0.0213635
P58281	Opa1	Dynamin-like 120 kDa protein, mitochondrial	20	1.91973e+06	1.60217e+06	2.11616e+06	1.95881e+06	1.77681e+06	1.97543e+06	2.41128e+06	2.28201e+06	2.34106e+06	2.05861e+06	1.64727	1.70676	1.70518	1.60064	1.57575	1.59394	1.56189	1.61233	1.56144	1.61315	16.1784	0.101819	0.105497	0.105399	0.0989373	0.0973987	0.0985233	0.0965419	0.0996598	0.0965142	0.0997102	-0.0874536	0.00915511	-0.00279773	0.874542
P58283	Rnf216	E3 ubiquitin-protein ligase RNF216	22	1.85612e+06	1.60519e+06	2.10713e+06	1.84835e+06	1.94037e+06	1.95185e+06	2.41241e+06	1.98156e+06	2.41334e+06	1.87875e+06	1.6252	1.70804	1.70228	1.56376	1.63225	1.58628	1.56219	1.52193	1.58101	1.55432	16.0373	0.101339	0.106505	0.106145	0.097508	0.101779	0.0989123	0.0974098	0.0948996	0.0985836	0.0969192	-0.110159	0.00553701	-0.0358623	0.138861
P58404	Strn4	Striatin-4	8	507943	364863	517186	702182	717636	718071	978336	899424	985213	796536	0.967331	0.944232	0.973236	1.06014	1.0964	1.06194	1.08326	1.10199	1.09535	1.09675	10.4806	0.092297	0.090093	0.0928605	0.101152	0.104612	0.101324	0.103359	0.105146	0.104512	0.104645	0.186645	2.69194e-05	0.0287885	0.105392
P58462	Foxp1	Forkhead box protein P1	12	3.32462e+06	2.52145e+06	3.52939e+06	3.12234e+06	2.77079e+06	3.50136e+06	3.37041e+06	2.94929e+06	3.36285e+06	2.64097e+06	2.05237	2.04629	2.09021	1.93026	1.88228	2.00554	1.78915	1.79056	1.81117	1.785	19.1828	0.10699	0.106673	0.108963	0.100624	0.0981231	0.104549	0.0932682	0.0933417	0.0944161	0.0930519	-0.201521	4.91143e-06	-0.111956	0.00455158
P58463	Foxp2	Forkhead box protein P2	4	43042.5	49588.1	65934.2	49267.5	56491.3	49831.8	79171.1	76278.1	80565.3	67182.1	0.360083	0.424907	0.428718	0.364714	0.396588	0.364008	0.39066	0.401965	0.392761	0.401514	3.92592	0.0917193	0.108231	0.109202	0.0928991	0.101018	0.0927193	0.099508	0.102387	0.100043	0.102273	-0.0238138	0.746223	0.0818953	0.074066
P58742	Aaas	Aladin	8	1.24874e+06	964371	1.15904e+06	1.18464e+06	1.15259e+06	1.2397e+06	1.62041e+06	1.31624e+06	1.42338e+06	1.23157e+06	1.38671	1.39304	1.34186	1.30792	1.32523	1.32212	1.32931	1.28758	1.27352	1.30921	13.2765	0.104449	0.104926	0.10107	0.0985139	0.0998174	0.0995831	0.100125	0.0969815	0.0959232	0.0986113	-0.0798325	0.013715	-0.0205713	0.275008
P58771	Tpm1	Tropomyosin alpha-1 chain	11	3.12603e+06	1.70399e+06	3.47511e+06	2.38483e+06	1.12017e+06	2.68541e+06	1.5896e+06	2.19746e+06	3.06568e+06	1.95788e+06	2.00238	1.74936	2.07736	1.73228	1.31019	1.80297	1.319	1.58764	1.74381	1.58059	16.9056	0.118445	0.103478	0.12288	0.102468	0.0775003	0.106649	0.0780216	0.0939123	0.10315	0.0934954	-0.322169	0.0411733	-0.0453462	0.784181
P58774	Tpm2	Tropomyosin beta chain	4	192060	92639.9	206079	146155	63370	156280	91719.6	108668	177726	111382	0.655335	0.545618	0.67478	0.564432	0.415244	0.575867	0.414685	0.464528	0.543098	0.493083	5.34667	0.122569	0.102048	0.126206	0.105567	0.077664	0.107706	0.0775595	0.0868818	0.101577	0.0922224	-0.385475	0.0276615	-0.106125	0.536503
P58801	Ripk2	Receptor-interacting serine/threonine-protein kinase 2	8	828523	654506	785561	1.19596e+06	1.05827e+06	1.1363e+06	1.71645e+06	1.388e+06	1.58969e+06	1.24377e+06	1.17666	1.19293	1.1494	1.31293	1.28073	1.2767	1.36072	1.31582	1.3325	1.31447	12.7129	0.0925567	0.0938368	0.0904127	0.103275	0.100743	0.100426	0.107035	0.103503	0.104815	0.103397	0.182204	0.000207789	0.0448461	0.0495659
P58802	Tbc1d10a	TBC1 domain family member 10A	4	94869.2	66620.2	96280.2	89963.1	83927.1	95492.9	160898	134422	151689	130290	0.49411	0.478187	0.498445	0.464488	0.464641	0.472572	0.520873	0.506718	0.508975	0.525523	4.93453	0.100133	0.0969063	0.101012	0.09413	0.094161	0.0957684	0.105557	0.102688	0.103146	0.106499	0.0725866	0.0195494	0.14177	0.000359215
P58854	Tubgcp3	Gamma-tubulin complex component 3	27	5.02419e+06	3.83689e+06	5.07245e+06	4.87548e+06	4.79856e+06	5.17928e+06	6.16538e+06	5.47151e+06	5.96074e+06	4.80628e+06	2.42132	2.42056	2.41483	2.30856	2.34477	2.34675	2.2858	2.3051	2.28976	2.27671	23.4142	0.103413	0.10338	0.103136	0.0985967	0.100143	0.100228	0.0976245	0.098449	0.0977937	0.0972365	-0.0794357	1.10242e-05	-0.0274491	0.0169662
P58871	Tnks1bp1	182 kDa tankyrase-1-binding protein	61	2.27401e+06	1.79771e+06	2.05581e+06	6.10588e+06	5.92239e+06	5.69809e+06	8.0675e+06	7.67914e+06	8.37692e+06	6.82274e+06	1.76284	1.78723	1.68565	2.52691	2.5507	2.4384	2.54923	2.64764	2.63225	2.62504	23.2059	0.0759652	0.0770163	0.072639	0.108891	0.109916	0.105077	0.109853	0.114093	0.11343	0.113119	0.58287	3.13041e-06	0.0611145	0.0388202
P58929	Gmeb2	Glucocorticoid modulatory element-binding protein 2	4	264365	243224	258655	260200	240189	295088	325633	283168	296848	271047	0.744773	0.802809	0.738657	0.711561	0.707625	0.743197	0.693317	0.687107	0.670096	0.707729	7.20687	0.103342	0.111395	0.102493	0.0987337	0.0981875	0.103123	0.0962022	0.0953405	0.0929802	0.0982019	-0.143517	0.0121135	-0.0638361	0.0637474
P59016	Vps33b	Vacuolar protein sorting-associated protein 33B	24	2.36982e+06	2.043e+06	2.46127e+06	2.25978e+06	2.15399e+06	2.39867e+06	2.99689e+06	2.65393e+06	3.00795e+06	2.76398e+06	1.79221	1.88108	1.81086	1.69521	1.7019	1.72309	1.7059	1.71497	1.73028	1.81833	17.5738	0.101982	0.107039	0.103043	0.0964623	0.0968427	0.0980487	0.0970704	0.0975866	0.098458	0.103468	-0.0694079	0.0728717	0.0293808	0.304109
P59017	Bcl2l13	Bcl-2-like protein 13	8	1.21691e+06	728899	1.37462e+06	1.05654e+06	1.00614e+06	925112	1.21359e+06	996731	1.05391e+06	932436	1.37245	1.24544	1.43613	1.24917	1.25511	1.17558	1.18221	1.14925	1.12601	1.16925	12.3606	0.111034	0.100759	0.116186	0.101061	0.101541	0.0951074	0.0956437	0.0929769	0.091097	0.0945947	-0.222117	0.00914598	-0.0843051	0.0428922
P59108	Cpne2	Copine-2	7	185688	138603	240402	207259	165969	184525	298024	290645	354598	258795	0.646543	0.641055	0.717451	0.649436	0.610356	0.615571	0.668843	0.694465	0.720711	0.69455	6.65898	0.0970933	0.0962693	0.107742	0.0975278	0.0916591	0.0924421	0.100442	0.10429	0.108231	0.104303	0.0570758	0.312676	0.15218	0.00739892
[truncated: 4,995 more rows]

## Sheet: Extracted Cilia Clusters
			relative TMT protein abundance									Student's t-Test cilia-iAPEX DTBT+D-Met/ cilia-iAPEX D-Met		Student's t-Test cilia-iAPEX DTBT+D-Met/ cilia-iAPEX DTBT+L-Met
[truncated: 163 more rows]

## Sheet: Legend
Table Legend
[truncated: 5 more rows]
