# Supplementary material for: An enzymatic cascade enables sensitive and specific proximity labeling proteomics in challenging biological systems
Source: Nat Commun. 2025 Nov 3;16:9691. doi: 10.1038/s41467-025-65405-8 (PMC12583597; doi:10.1038/s41467-025-65405-8)
Supplement: Supplementary file 11 — Supplementary Data 4 [file 41467_2025_65405_MOESM11_ESM.xlsx]

## Sheet: primary antibodies
Antibody (clone)	Supplier/ CatN	Species	IgG	Clonality	Dilution IF	Dilution WB
acTub (6-11B-1)	Sigma-Aldrich (Merck) T7451	mouse	IgG2b	monoclonal	1:2000	1:2000
ALFA sdAb rabbit-fc	NanoTag Biotechnologies N1583	camelid	IgG	polyclonal	1:500	1:500
ALFA sdAb mouse-fc	NanoTag Biotechnologies N1582	camelid	IgG1	monoclonal	1:500	1:500
Annexin V	Proteintech 66245-1-Ig	mouse	IgG1	monoclonal	n.a.	1:10000
ARL13B	Proteintech 17711-1-AP	rabbit	IgG	polyclonal	1:1000	n.a.
FLAG (M2)	Sigma-Aldrich (Merck) F1804	mouse	IgG1	monoclonal	1:1000	1:1000
GAPDH (1E6D9)	Proteintech 60004-1-Ig	mouse	IgG2b	monoclonal	n.a.	1:2000
GFP (3H9)	Proteintech (ChromoTek) 3h9	rat	IgG2a	monoclonal	n.a.	1:1000
"GFP34"	self-made	rabbit	IgG	polyclonal	n.a.	1:500
GFP	Thermo Fisher Scientific A10262	chicken	IgY	monoclonal	1:500	n.a.
IFT20	Proteintech 13615-1-AP	rabbit	IgG	polyclonal	1:2500	n.a.
IFT57	Proteintech 11083-1-AP	rabbit	IgG	polyclonal	n.a.	1:500
IFT88	Proteintech 13967-1-AP	rabbit	IgG	polyclonal	1:200	1:1000
S-Tag	Thermo PAS-81631	rabbit	IgG	polyclonal	1:500	n.a.

## Sheet: secondary antibodies
Secondary Antibody	Supplier/ CatN	Host	Reac-tivity	Target Isotype	Dilution IF	Dilution WB
FluoTag®-X2 α-ALFA Alexa Fluor™ 647	NanoTag Biotechnologies N1502-AF647-L	camelid sdAb	ALFA	n.a.	1:500	n.a.
FluoTag®-X2 α-ALFA IRDye® 800CW	NanoTag Biotechnologies N1502-Li800-L	camelid sdAb	ALFA	n.a.	n.a.	1:1000
Streptavidin Alexa Fluor™ 647	Fisher Scientific S21374	n.a.	biotin	n.a.	1:1000	n.a.
Streptavidin IRDye® 680RD	LI-COR 926-68079	n.a.	biotin	n.a.	n.a.	1:1000
Streptavidin IRDye® 800CW	LI-COR 926-32230	n.a.	biotin	n.a.	n.a.	1:1000
Streptavidin Northern-Lights™ 557	RD Systems NL999	n.a.	biotin	n.a.	n.a.	1:2000
α-mouse IgG HRP conjugate	Merck AP127P	goat	mouse	IgG	n.a.	1:2000
α-mouse IgG1 Alexa Fluor™ 488	Thermo Fisher Scientific A-21121	goat	mouse	IgG1	1:500	n.a.
α-mouse IgG1 Cyanine3	Thermo Fisher Scientific M30010	goat	mouse	IgG1	1:500	n.a.
α-mouse IgG1 Cyanine5	Thermo Fisher Scientific A10524	donkey	mouse	IgG	1:500	n.a.
α-mouse IgG2a Alexa Fluor™ 350	Thermo Fisher Scientific A-21130	goat	mouse	IgG2a	1:500	n.a.
α-mouse IgG2a Alexa Fluor™ 488	Thermo Fisher Scientific A-21131	goat	mouse	IgG2a	1:500	n.a.
α-mouse IgG2a Alexa Fluor™ 555	Thermo Fisher Scientific A-21137	goat	mouse	IgG2a	1:500	n.a.
α-mouse IgG2b Alexa Fluor™ 488	Thermo Fisher Scientific A-21141	goat	mouse	IgG2b	1:500	n.a.
α-mouse IgG Alexa Fluor™ 488	Jackson ImmunoResearch 715-545-151	donkey	mouse	IgG	1:500	n.a.
α-mouse IRDye® 680RD	LI-COR 926-68070	donkey	mouse	IgG	1:500	n.a.
α-rabbit IgG Alexa Fluor™ 350	Thermo Fisher Scientific A-11046	goat	rabbit	IgG	1:500	n.a.
α-rabbit IgG Alexa Fluor™ 488	Thermo Fisher Scientific A-11008	donkey	rabbit	IgG	1:500	n.a.
α-rabbit IgG Alexa Fluor™ 555	Thermo Fisher Scientific A-21428	donkey	rabbit	IgG	1:500	n.a.
α-chicken IgY Alexa Fluor™ 555	Thermo Fisher Scientific A-11039	goat	chicken	IgY	1:1000	n.a.
α-rabbit IgG Alexa Fluor™ 647	Thermo Fisher Scientific A-21245	donkey	rabbit	IgG	1:500	n.a.
α-rabbit IgG Alexa Fluor™ plus555	Thermo Fisher Scientific A-31572	donkey	rabbit	IgG	1:500	n.a.
α-rabbit IgG HRP-conjugate	Sigma-Aldrich AP187P	goat	rabbit	IgG	n.a.	1:2000
α-rabbit IRDye® 800CW	LI-COR 926-32211	donkey	rabbit	IgG	n.a.	1:10000
α-rat Cyanine5	Thermo Fisher Scientific A10525	donkey	rat	IgG	1:500	n.a.
α-rat IgG IRDye® 680RD	LI-CO 926-68076	goat	rat	IgG	n.a.	1:10000
α-rat IgG IRDye® 800CW	LI-COR 926-32219	goat	rat	IgG	n.a.	1:10000

## Sheet: Plasmids
Plasmid ID	Plasmid Name	Expression Cassette	Cloning Strategy	Vector Backbone
pDaM457	cilia-DAAO	pENTR4-mNphp3(1-200)-NotI-FLAG-DAAO	Restriction digest cloning	pENTR4
pDaM458	cilia-APEX2 + cilia-DAAO	mNphp3(1-200)-FLAG-DAAO-NES__mNphp3(1-200)-eGFP-APEX2	Gateway Cloning	pEF5B-FRT
pDaM467	cyto-DAAO	pENTR4-mNphp3(1-200;G2A)-NotI-FLAG-DAAO	Restriction digest cloning	pENTR4
pDaM468	cilia-APEX2 + cyto-DAAO	mNphp3(1-200;G2A)-FLAG-DAAO-NES__mNphp3(1-200)-eGFP-APEX2	Gateway Cloning	pEFB5-FRT
pDaM480	cilia-APEX2_IRES_PKHD1.CTS-DAAO	pLVX-cilia-eGFP-APEX-IRES-fCTS-FLAG-DAAO-ALFA	Oligo annealing	pLVX
pDaM765	cilia-APEX2_T2A_PKHD1.CTS-DAAO	mNphp3(1-200)-eGFP-APEX2-T2A-mPkdh1(3868-3886)-FLAG-DAAO-ALFA	Restriction digest cloning	pLVX
pDaM817	cilia-APEX2 + cilia-DAAO	mNphp3(1-200)-eGFP-APEX2-IRES-mNphp3(1-200)-FLAG-DAAO-ALFA	Plasmid Synthesis (BioCat)	pLVX
pDaM878	FCAP33-ALFA	FCAP33-ALFA	Gateway Cloning	pEF5B-FRT
pDaM883	APEX2-Gli2 + cilia-DAAO	eGFP-APEX2-mGli2-IRES-mNphp3(1-200)-FLAG-DAAO-ALFA	Restriction digest cloning	pLVX
pDaM902	cilia-APEX2 + Pskh1-ALFA	mNphp3(1-200)-eGFP-APEX2-IRES-Pskh1-ALFA	Restriction digest cloning	pLVX
pDaM907	cilia-APEX2 + Ckap2l-ALFA	mNphp3(1-200)-eGFP-APEX2-IRES-Ckap2l-ALFA	Restriction digest cloning	pLVX
pDaM909	cilia-APEX2 + Fcap71-ALFA	mNphp3(1-200)-eGFP-APEX2-IRES-Fcap71-ALFA	Restriction digest cloning	pLVX
pDaM912	cilia-APEX2 + Cuedc1-ALFA	mNphp3(1-200)-eGFP-APEX2-IRES-Cuedc1-ALFA	Restriction digest cloning	pLVX
pDaM951	IFT38-APEX2 + cilia-DAAO	Ift38-eGFP-APEX2-T2A-mPkdh1(3868-3886)-FLAG-DAAO-ALFA	Restriction digest cloning	pLVX
pDaM959	Ckap5-GFP	Ch-TOGKDP-eGFP	addgene #69112	pEGFP-N3
pDaM968	Fhdc1-FLAG	FHDC1-FLAG	gift from J. Copeland	pLink2
pDaM979	mito-APEX2	COX4I1(1-26)-APEX2_IRES_eGFP	gift from M. Ryan	pCS2
pDaM988	mito-DAAO	SU9-DAAO-FLAG	gift from J. Riemer	pcDNA5_FRT/TO
psPAX2	psPAX2	lentivurs packaging	gift from D. Bruns	psPAX2
pMD2g-VSV-G	pMD2g-VSV-G	VSV-G	gift from D. Bruns	pMD2.G
LK_23	UBXD8-APEX2	S_UBXD8full-length_Op_V5-tag_APEX2	FastCloning primer extension overlap PCR	pcDNA3.1(-)
BS-157	DAAO-PLIN5	FLAG_DAAO-ALFA_PLIN5	FastCloning primer extension overlap PCR	pcDNA3.1(-)

## Sheet: Oligos
Abbr.	Oligonucleotide Name	Oligonucleotide Sequence (5' - 3')	used to generate plasmid
oTS090	Gibson_NcoI_Nphp3_fwd	acaaaaaagcaggctccacgatgggtaccgcctcttcc	pDaM457
oTS091	Gibson_Nphp3_NcoI_rev	ttgtagtccatgcggccgcgaccctgtgcttggagacg
oTS101	Gibson_NcoI_Nphp3_G2A_fwd	acaaaaaagcaggctccacgatggctaccgcctcttcc	pDaM467
oTS091	Gibson_Nphp3_NcoI_rev	ttgtagtccatgcggccgcgaccctgtgcttggagacg
oTS134	fCTS_anneal_1	GGCCctatgtgtctcgtttgctgctggtttaagaaaagcaaaaccagaaaaataaaaccagaacGC	pDaM480
oTS135	fCTS_anneal_2	GGCCGCgttctggttttatttttctggttttgcttttcttaaaccagcagcaaacgagacacatag
oTS172	Ckap2l_NotI_fwd	ataGCGGCCGCatggtggggcccggc	pDaM907
oTS173	Ckap2l_XmaI_rev	aGTCCCGGGtgattcaaggacttcaaagcccagtg
oTS182	Pskh1_NotI_fwd	ataGCGGCCGCatgggctgtgggacaagc	pDaM902
oTS183	Pskh1_XmaI_rev	taACCCGGGgccgttatactgctgttgatagcg
oTS188	FCAP71_Gib_NotI_fwd	atcccggcccatctagacgcggccgcATGGCTTCCACAAGAAGAC	pDaM909
oTS189	FCAP71_Gib_XmaI_rev	cctcctccagcctgctgggcccgggTTGATTCCGAGGTGGACAG
oTS190	Cuedc1_Gib_NotI_fwd	atcccggcccatctagacgcggccgcATGACCAGCTTGTTTCGC	pDaM912
oTS191	Cuedc1_Gib_XmaI_rec	cctcctccagcctgctgggcccgggCTGTCCTTCTCTTAGGGC
DaM-P781	Gli2N_SphI_fwd	ttgatagcatgcatggagacttctgcccc	pDaM883
DaM-P782	Gli2C_BamHI_rev	ataggatccgccgcTTAggtcatcatg
DaM-P795	Ift38N_SpeI_fwd	ataACTAGTATGtctttccgcgacctc	pDaM951
DaM-P796	IFT38C_NoStop_SphI_rev	ataGCATGCcgggccaccggaGAAGTCATTGTCACTTTCATC
DaM-P803	PLIN5_fwd	accggtatgtctgaagaagagg	BS-157
DaM-P804	PLIN5_NoStop_rev	ggtggtctagagggcccg
DaM-P805	Gibson_DAAO_for	aacgggccctctagaccacc atggactacaaagacgatgacgac
DaM-P806	Gibson_DAAO_rev	tcttcttcagacataccggt ctcggtcagcctcctcctc
pLK_0033		GCGGCCGCCACTGTGCTG	LK_23
pLK_0034		TGCTGTGCTGTCCAGGCCCAGCAGGGGGTTGGGGATGGGCTTGCCGCCCGTCTTGTTGGAGAAAGGCAC
pLK_0035		CCTGCTGGGCCTGGACAGCACAGCAATGGGAAAGTCTTACCCAAC
pLK_0036		AGATATCCAGCACAGTGGCGGCCGCTTAGGCATCAGCAAACCCAAG

## Sheet: Cell lines
Cell line	Parental cell line	reference
cilia-APEX2	IMCD3 Flp-In	May et al., 202117
cyto-APEX2	IMCD3 Flp-In	May et al., 202117
Cep164-/- cilia-APEX2	IMCD3 Flp-In	May et al., 202117
cilia-iAPEX	IMCD3 Flp-In	This work
cyto-iAPEX (cilia-APEX2, cyto-DAAO)	IMCD3 Flp-In	This work
cilia-DAAO-APEX2	IMCD3 Flp-In	This work
cilia-iAPEX	NIH/3T3 Flp-In	This work
cilia-iAPEX	RPE-1 FRT/TO	This work
cilia-iAPEX (virus)	IMCD3 Flp-In	This work
cilia-iAPEX	3T3-L1	This work
cilia-iAPEX	C2C12	This work
GFP-APEX2-GLI2, cilia-DAAO	IMCD3 Flp-In	This work
cilia-iAPEX, CKAP2L-ALFA	IMCD3 Flp-In	This work
cilia-iAPEX, CUEDC1-ALFA	IMCD3 Flp-In	This work
cilia-iAPEX, FCAP71-ALFA	IMCD3 Flp-In	This work
cilia-iAPEX, PSKH1-ALFA	IMCD3 Flp-In	This work
FCAP33-ALFA	IMCD3 Flp-In	This work
NIH/3T3	-	gift from P. Niewiadomski
3T3-L1	-	gift from D. Wachten
C2C12	-	ATCC, CRL-1772
RPE-1 FRT/TO	-	gift from J. Mansfeld
HeLa Kyoto	-	Schrul & Kopito, 2016107
HEK293T	-	May et al., 202117
