# Supplementary material for: An enzymatic cascade enables sensitive and specific proximity labeling proteomics in challenging biological systems
Source: Nat Commun. 2025 Nov 3;16:9691. doi: 10.1038/s41467-025-65405-8 (PMC12583597; doi:10.1038/s41467-025-65405-8)
Supplement: Supplementary file 14 — Source Data [file 41467_2025_65405_MOESM14_ESM.xlsx]

## Sheet: Fig 2C
Mick lab ref# TS069
---	-+-	Standard	Ala 0.5	Ala 1	Ala 2	Ala 4	Ala 6	Ala 8	Ala 10	Ala 12	Ala 20	Met 0.5	Met 1	Met 2	Met 4	Met 6	Met 8	Met 10	Met 12	Met 20
4.83495	10.6122	86.3333	38.0702	11.5556	40.5882	86.1124	103.758	93.7449	113.744	96.3696	164.642	109.331	79.0588	126.071	153.471	153.573	128.54	186.851	153.357	129.233
3.78889	13.3652	104.842	35.6192	13.4891	24.5315	33.1176	104.033	84.8667	129.79	90.9008	162.42	95.5395	115.597	125.268	155.068	214.259	202.175	157.797	128.485	187.528
4.54867	12.4239	75.2657	19.3185	22.65	26.0698	27.9412	109.763	79.4952	116.081	109.979	131.432	83.2191	48.1437	121.06	149.947	181.559	142.029	141.702	166.412	104.492
6.80112	17.0521	96.4751	11.0566	21.3214	41.5421	73.1165	61.8415	93.4217	140.952	66.9226	161.22	107.314	157.515	138.881	145.638	149.481	145.276	187.098	140.213	190.182
9.32432	18.6715	89.5455	23.5931	25.6314	49.8868	44.6222	109.861	99.9294	33.7706	100.272	129.005	52.5249	140.021	123.741	161.891	162.261	164.955	130.896	168.049	81.7875
10.0488	10.1825	114.6	20.1659	18.974	112.753	108.145	64.0246	87.4512	63.881	41.6311	145.603	80.8543	89.9881	108.326	167.154	132.949	142.665	174.19	173.41	185.492
3.56452	22.6709	94.1094	20.8626	13.6667	26.4486	48.0363	61.5926	104.08	87.9924	81.3409	112.625	65.2116	179.471	143.043	145.042	179.113	100.074	155.69	135.14	173.085
3.29268	19.1841	92.8235	43.1279	32.8741	31.339	89.696	75.6914	66.6186	84.1697	104.235	123.665	61.3	47.4211	96.3344	159.856	137.439	153.6	159.414	124.018	181.645
4.45946	12.4423	110.023	43.9658	18.8941	34.9007	53.5977	112.759	79.4556	131.132	80.4563	110.876	36.663	57.2056	132	166.141	170.197	157.11	123.915	147.774	193.714
2.54128	9.45745	101.131	16.6368	17.7879	57.7071	82.3	77.5141	74.5306	110.46	73.0665	131.765	25.0569	85.0157	124.525	201.544	131.696	155.53	147.805	179.155	167.727
8.27536	11.9395	87.6646	14.7291	16.4598	16.6835	78.5276	80.7609	64.7537	94.2257	112.91	100.184	34.588	112.86	162.869	134.548	134.404	182.39	99.8036	145.516	180.936
5.69737	19.93	110.126	19.8489	24.4552	25.0429	57.4146	81.5888	89.0153	110.105	86.1522	97.0398	112.304	128.731	160.35	119.043	230.132	170.55	187.273	139.491	155.366
3.89474	12.0579	117.266	22.0769	9.91667	55.2934	45.7379	85.566	99.8175	158.041	135.044	164.556	102.898	110.877	137.481	140.449	175.621	148.699	153.273	143.167	198.659
4.03205	17.1606	100.249	16.7624	13.0429	34.3826	106	106.358	102.231	135.462	93.2581	105.562	79.5812	156.817	98.3744	139.672	154.147	159.125	112.481	149.914	156.199
9.2029	20.2012	106.781	35.525	31.3568	29.1373	81.7611	101.908	91.281	98.6567	87.2599	129.355	83.2642	125.972	117.428	177.452	191.962	166.761	150.413	159.685	165.704
4.41706	18.2227	90.1937	20.3982	9.59358	23.25	47.5798	67.366	90.6477	118.998	93.1161	128.551	49.6767	142.393	148.568	174.072	119.317	190.404	123.104	152.687	158.799
6.82873	16.0168	101.304	17.6095	11.7746	54.375	86.5677	92.8214	84.2472	87.3904	119.96	127.628	63.7059	113.253	112.362	150.218	195.837	168.318	168.623	161.175	160.327
3.10606	11.5472	115.409	12.7273	7.7	31.5254	73.0631	94.6685	95.5	90.8074	100.36	104	58.5754	131.008	135.333	169.485	174.818	132.727	199.148	156.117	159.372
5.74236	16.4649	80.1754	25.1846	19.7468	40.5733	50.5238	78.5841	113.869	113.486	111.278	117.769	74.9114	114.623	127.755	163.111	168.534	156.374	157.237	154.434	159.036
6.69911	15.8066	98.4589	27.024	18.6545	31.6837	82.5734	106	116.507	98.6803	85.5372	103.277	69.2273	119.588	102.36	164.423	198.83	170.085	177.628	144.521	172.842
6.97419	7.6087	77.6429	15.5266	23.4682	26.4961	34.8705	97.6857	85.1646	101.655	94.9701	146.51	60.8103	146.954	104.771	179.812	175.841	143.832	173.649	152.582	148.706
8.13393	11.3768	91.0732	25.6241	24.945	25.0361	66.927	89.1476	106.953	97.0925	57.8619	116.174	72.132	141.959	166.933	157.37	159.097	171.66	158.722	127.636	153.128
15.352	14.152	110.629	23.0588	29.7097	41.6214	51.4221	125.74	103.145	127.916	108.645	121.149	102.04	119.507	128.434	176.948	148.406	209.273	150.951	147.235	203.789
11.7956	19.4322	94.6512	18.3621	16.6547	47.0436	49.1012	49.6484	112.132	127.25	100.981	129.439	103.138	82.5065	167.213	164.097	138.833	122	171.179	146.79	193.286
7.04577	15.7648	91.1326	22.5488	14.2	82.6981	32.7482	28.9196	70.6	107.513	87.8315	122.604	40.4298	123.379	133.026	134.614	136.617	155.44	146.418	177.833	164.877
7.76106	27.626	75.5956	12.5814	19.771	15.9783	35.8966	116.376	57.0734	114.12	66.9675	118.375	48.5651	107.745	133.435	141.738	147.902	191.507	165.557	177.576	131.071
5.04032	13.4321	113.069	19.4438	21.9812	19.8	74.6295	47.2895	65.6667	142.551	109.724	135.226	72.8763	116.04	146.12	172.213	133.698	156.283	172.288	134.564	168.223
17.0536	18.2345	95.1154	32.8356	16.7143	28.3369	103.296	100.717	88.0611	103.125	111.276	114.853	34.2206	113.674	136.044	177.481	172.611	165.571	100.682	148.33	198.019
4.79352	12.7108	99.8641	17.4203	22.5045	39.6657	41.6311	81.5795	114.857	63.0656	87.7684	106.691	28.0639	111.328	126.609	137.363	121.425	162.945	148.428	145.012	189.171
6.308	12.1184	99.3604	17.3636	12.1714	22.6207	48.2286	82.6316	90.0278	124.619	92.7941	115.861	46.1043	71.1905	168.22	147.232	111.622	163.056	168.996	137.988	135.017
3.59649	14.9442	91.4531	14.0592	10.7011	44.135	53.8185	132.748	58.0526	100.124	86.4744	114.932	71.5197	116.337	100.08	153.418	139.208	171.619	159.743	158.89	143.707
10.7634	18.6151	122.116	27.404	18.2245	34.1137	63.5375	89.2993	74.4545	121.603	74.0159	122.872	91.8366	123.771	145.922	173.629	161.412	159.746	144.894	146.805	179.488
10.4622	19.0621	108.359	24.6863	13.8822	27.3832	121.537	113.47	99.5315	63.3664	86.9688	151.2	38.9838	105.55	149.076	153.27	159.176	155.615	147.641	118.898	157.612
7.81435	26.7451	75.2426	15.8138	25.1923	29.9006	79.6024	79.0548	104.546	99.4946	113.3	148.636	90.2187	119.413	124.626	206.422	112.768	166.873	154.082	172.912	181.086
8.05357	18.3654	70.5765	25.6863	15.8187	42.8264	81.3881	94.0778	81.75	110.323	121.538	97.6319	76.7701	125.32	141.423	150.461	136.842	142.444	180.072	137.792	149.884
9.29664	16.0979	97.1707	19.3914	24.6	48.2412	52.2708	72.4664	99.9669	118.862	76.0173	124.798	43.0332	140.063	161.015	153.074	145.478	173.036	179.438	145.027	216.917
10.6929	16.3229	100.029	22.4718	11.16	15.7787	47.9252	58.7305	108.211	102.356	84.538	139.4	79.2048	129.5	147.178	158.91	140.135	152.963	165.61	164.766	176.316
5.821	16.7946	108.674	13.3129	21.4706	42.5877	69.4571	124.09	71.6377	50.3588	122.02	115.206	67.9827	123.05	159.114	183.297	123.158	130.774	132.306	173.94	219.386
6.03784	21.2248	118.678	13.4359	22.8172	54.9901	57.5461	102.233	37.7551	101.148	70.2759	131.74	95.3039	145.709	152.195	165.329	149.774	176.045	154.388	134.321	207.238
7.37179	11.9517	103.803	19.6207	20.068	25.718	63.4737	115.913	82.4939	92.398	91.2649	125.207	62.4219	87.2603	128.034	181.688	132.88	170.085	143.809	153.031	150.75

## Sheet: Fig 2D+E, Fig S2D
Mick lab ref# TS123
10mM	10um	125um	1mM	250um	500um	BT16	BT30	DMet30	h2o2	Lmet	Lmet+BT	nolab	Pre30BT10	Pre30BT15	Pre30BT20	Pre30BT25	Pre30BT30	Pre30BT5	Pre30DMet10	Pre30DMet15	Pre30DMet20	Pre30DMet25	Pre30DMet30	Pre30DMet5	ST3	TCPreBT10	TCPreBT15	TCPreBT20	TCPreBT25	TCPreBT30	TCPreBT5	TCPreDMet10	TCPreDMet15	TCPreDMet20	TCPreDMet25	TCPreDMet30	TCPreDMet5
20.4211	5.96296	11.5909	61.2096	34.493	96.5455	8.55	9.52857	1.69744	1.40559	1.92105	13.697	1.00429	79.7557	77.2012	62.2573	112.841	81.9655	24.8636	59.2222	52.5393	55.1351	41.617	72.3077	41.9244	77.5807	105.861	109.936	172.824	101.083	106.15	127.68	85.8828	60.7027	83.8818	121.704	86.1897	122.422
83.6154	8.0625	21.4218	95.9231	13.6667	25.8636	10.2389	7.80827	1	1	1.59524	9.14286	1.17178	61.2842	70.4863	62.1225	60.1081	134.763	26.2759	12.76	69.686	62.918	40.5525	89.6085	28.3462	67.8986	167.065	81.5652	37.42	156.977	107.97	82.5909	40.1078	87.23	35.2	83.6212	64.6092	62.9487
60.3242	5.18846	15.6923	80.602	35.1571	43.9832	8.21237	7.06452	1.04546	2.32677	0.990099	5.66071	2.33245	50.5	157.546	40.6087	70.4649	123.178	48.6384	73.2958	104.059	59.8961	36	39.5714	19.5319	35.2469	122.617	128	118.333	128.623	127.286	88.993	93.5323	73.6235	55.5457	28.7288	57.3158	86.7727
89	4.96113	27.5098	46.4121	33.0744	19.8444	5.15385	11.4023	1.32051	1.28662	2.14516	7.46429	3.55556	59.3043	117.977	70.6835	93.5185	110.374	51.5175	46.9231	74.9273	53.8696	76.7609	84.186	25.1364	63.7826	228.617	108.925	53.4151	110.861	172.116	160.041	60.5542	54.2284	83.9355	81.1746	47.95	68.8461
112.96	4.98551	15.1235	62.041	43.5775	29.7759	4.05645	6.92308	1.5614	1	2.38182	7.98214	1.95775	80.25	57.982	98.6837	24.0301	142.16	30.7128	13.011	80.5594	46.6046	27.6221	62.0066	37.4604	44.75	166.646	141.53	160.78	115.796	89.6786	150.114	109.475	46	87.0994	9.69388	24.5909	167.679
92.4207	5.42424	14.5822	33.5761	23.9028	50.6549	12.3301	10.274	1	1.0098	3.856	6.59259	3.2508	60.1371	82.6389	97.1539	61	86.7407	49.5159	56.1869	113.242	60.7965	55.55	49.7159	31.7308	51.9747	97.9783	86.9414	64	168.25	128.149	102.773	35.2909	77.8117	70.7636	52.9096	78.8793	114.919
18.9355	7.32203	13	53.84	25.7561	57.1731	3.4	6.26012	1	1.09459	4.03509	8.57796	4.1129	110.404	65.8406	91.5613	130.096	88.8	44.7945	8.61261	60.5789	90.4787	38.0588	94.1746	28.0684	36.0471	147.876	139.827	195.107	100.866	182.577	139.75	41.3704	46.9123	59.7929	26.2192	70.6415	92.0524
81.9635	15.1553	15.6843	49.1613	33.8333	40.9213	5.00333	8.18797	1	1.87755	2.20833	7.08791	2	72.3494	70.6	76.3768	98.8895	98.1946	92.0889	47.3409	72.2355	78.5862	70.6064	60.7726	47.3846	38.0455	179.722	84.9565	201.966	153.965	159.38	175.602	91.5618	56.0755	36.1053	47.1111	43.165	88.4138
107.634	6.3125	10.7775	31.9496	33.15	86.5741	13.3458	5.1	2.61569	5.48438	2.74206	11.8468	1.04878	64.4327	110.092	72.183	113.272	121.325	26.7143	44.2828	73.4225	67.6868	145.919	52.6273	35.6744	46.5758	174.409	99.5437	149.45	117.449	103.678	148.827	122.5	38.0436	120.039	59.4746	81.9348	144.905
110.854	6.72881	12.0263	31.7756	16.2195	44.7053	4.49804	7.85246	0.953488	0.992806	2.05128	8.26009	1	42.8	96.1416	146.304	61.0325	89.0842	58.4167	7.64815	65.5785	49.8286	55.9507	56.6667	46.8571	40.5127	139.017	125.774	132.573	165.376	130.216	127.777	153.857	84.2597	65.8482	30.5882	96.9764	128.482
169.136	6.93182	25.8421	27.0989	46.9682	20.3182	9.96262	6.7619	3.55556	3	0.965686	10.8141	2.95763	60.1226	100.886	89.5263	87.9621	124.022	40.0294	69.0164	62.3429	91.4324	70.2451	116.426	43.8374	20.2245	163.333	142.731	108.415	123.032	87.6818	192.562	65.65	97.1409	37.3455	24.1197	90.684	188.367
117.842	13.1202	13.4316	44.9139	14.0187	43.9533	6.00707	5.176	2	0.995595	1	7.20325	2.01095	68.4912	155.269	70.4706	83.2427	90.4172	35.0203	75.0195	71.3	74.2614	68.2792	71.1605	37.5533	57.5504	205.843	63.7219	45.0741	142.511	32.6364	142.132	86.6667	102.364	39.3774	79.8404	61.113	62.282
73.9259	6.86269	15.7315	27.973	48.3061	37.2844	4.22222	6.86364	1	1.01031	1.96	9.69333	4.89655	66.5534	91.4923	76.4024	100.101	86.448	22.3333	40.68	53.4357	17.2389	47.2262	75.3848	17.449	33.4054	119.046	52.7617	98.0132	161.872	99.1735	28.9062	112.682	85.6115	20.241	82	74.25	93.8621
171.477	9.20779	18.1337	69.5446	35.5	56.4286	7.66854	10.3472	1	2.63793	3.06557	8.64146	2.03478	64.1757	151.022	61.9369	90.1837	43.8182	51.275	62.8443	70.7747	32.2222	30.3077	107.181	46.52	30.6	122.159	65.6336	177.06	71.3182	91.5312	168.202	63.6011	78.9051	52.6667	77.0493	55.3632	136.425
150.463	7.21569	26.2647	25.8775	18.9294	34.4944	5.41948	5.47211	2.20879	1	1.38735	6.06944	2.37156	47	56.3913	120.943	112.62	91.5682	32.6981	9.12048	124.593	43.816	70.2696	51.9943	27.3111	39.3939	137.719	108	154.394	48.15	136.433	139.763	79.1359	84.2051	107.205	60.1186	67.6487	82.6703
123.143	12.6084	20.4463	56.8232	29.8036	15.7805	4.94444	4.68	1.68325	2.31778	2.57447	5.94558	1	89.25	103.215	123.64	100.986	92.627	54.9456	61.3571	61.9383	52.8417	56.1625	67.8101	25.88	54.6321	146.738	137.595	142.576	131.414	140.586	164.333	95.0625	66.4382	33.6842	89.648	82.2581	133.889
112.75	6.24766	17.4632	17.5	10.8316	41.1957	11.648	9.00699	0.9	1.72917	2.44267	7.47312	2.09398	44.0222	119.444	170.533	75.7008	123.357	91.8276	78.7171	69.0312	45.3857	86.3623	88.4643	28.3061	54.3977	85.5286	58.375	136.684	113.077	147.398	172.887	93.3188	43.85	78.9632	110.679	38.2398	44.1304
70.2553	7.01492	16.4151	46.0982	36.2364	30.8333	9.07407	8	0.990991	1	2.96774	6.4382	5.03636	83.7265	50.701	122.333	141.312	131.765	34.3112	9.78112	72.9286	49.105	64.0965	119.595	25.4423	75.9444	103.637	151.709	187.938	120.681	115.472	101.262	91.2692	94.2468	48.9653	53.8418	43.6087	23.6757
117.049	6.99306	20.9849	73.807	17.8721	29.1477	7.9	10.0698	1.77536	1	1.70323	5.94771	1.28767	54.419	96.2222	72.1818	174.3	83.8333	54.0246	56.8983	123.739	120.94	76.3533	67.59	30.5537	35.25	144	140.833	158.115	84.0997	134.83	135.507	128.681	73.2833	45.0284	65.75	39.2054	89.4062
92.3636	7.86435	28.1935	64.4912	8.1	21.8741	8.5291	7.51393	1	1	1.13636	5.85496	1.57143	71.7541	138.036	42.5088	114.5	40.764	42.3623	61.8989	48.9	28.1364	50.5179	48.6109	38.1857	61.2658	180.549	68.5438	170.673	30.88	96.275	85.678	68.6681	55.6056	104.563	145.929	47.7273	65.2203
104.02	8.42759	10.7838	11.4444	36.6154	27.5143	16.2556	8.90187	2.15	2.55	0.895833	7.27368	1.33333	55.9722	59.8252	95	68.4571	141.303	53.3115	12.2857	84.0286	59.625	100.764	84.1504	31.974	82.8265	67.2614	78.8276	179.821	41.2708	188.957	153.933	60.6667	31.1569	103.364	41.1639	41.3448	98.7963
59.3974	5.56716	19.8793	78.4901	61.282	16.3125	14.228	8	1.84733	1	1.10215	6.55385	4.87379	95.2018	65.1588	56.496	83.1581	201.926	38.2126	5.67442	87.731	44.8775	75.7865	77.6171	52.9882	44.9367	158.094	110.114	68.1633	148.575	221.049	162.108	104.126	51.935	54.1239	135.692	20.9655	115.901
97.3378	9.125	13.9879	68.4872	26.9583	43.5284	3.42308	5.10345	1	1	2.46939	6.11679	1.13131	59.449	81.7748	134.307	96.3509	49.4125	35.0913	9.5283	77.2263	83.3846	76.5106	99.8518	28.1316	76.4038	182.667	92.1842	33.5128	112.274	108.725	105.207	49.9757	84.5	59.8907	68.6842	137.24	127.661
132.202	7.76	14.9133	60.4464	17.5171	61.52	7.7234	9.69143	1	2.8	1.87013	5.04762	3.43684	51.5304	118.494	81.5538	92.5051	72.5783	49.7529	75.5988	91.2327	79.8298	48.1845	47.479	22.1349	56.2791	128.534	135.955	74.1536	101.701	154.986	156.87	90.1858	84.7809	46.3095	91.3448	62.7346	64.0857
113.96	5.65789	40.9	35.2056	30.8013	61.4091	10.7045	8.30323	1.43529	2.91283	1.07115	7.29854	2.18182	74.0649	42.1191	89.4702	77.0472	125.326	32.6361	62.2236	40.1961	46.0343	37.3333	94.4872	34.1392	50.0538	87.421	173.66	163.142	89.1	82.2129	78.2479	84.8778	61.6519	115.345	57.4118	38.5357	181.382
99.956	10.5	14.5577	46.6145	28.975	42.7524	2.96154	6.77698	2.016	1.78166	1.86928	5	2.58696	41.5926	88.0859	112.532	161.88	174.833	36.6364	40.661	84.0909	56.7094	50.6379	65.75	29.2403	57.7284	132.233	120.034	192.2	79.0577	88.8326	128.862	119.347	46.0088	109.291	63.2886	85.2443	37.275
13.4647	6.42857	28.6378	68.7593	22.8077	54.6301	2.98734	6.0088	0.159204	1.02941	4.16564	6.23377	0.992958	86.0357	102.886	124.144	17.4706	67.7797	58.2131	9.23423	85.4234	38.4699	21.5378	95.3625	43.6377	29.25	124.407	81.2261	142.88	116.853	137.617	151.553	124.037	23.6923	12.9444	96.8926	145.312	66.7928
118.596	7.53571	20.9767	20.5385	15.1181	60.0069	13.92	6.49375	2.94304	1.06881	1.09167	6.81818	1.68881	72.1754	78.4444	112.311	143.993	41.1379	47.4194	55.5464	64.4627	50.8889	23.4915	27.0425	24.4444	44.3012	61.5778	146.194	109.285	99.3175	92.1717	146.346	15.7143	35.2234	51.5214	63.032	42.8063	108.173
118.364	5.9	21.5882	29.363	58.2958	16.7222	5.4	10.8539	1.71429	1.25263	1.46154	4.75556	3.44444	72.8472	68.8103	23.2737	75.3675	136.541	35.2838	36.8293	50.1039	33	49.6429	137.572	19.1739	20.64	139.531	110.611	200.9	128.625	132.415	109.851	67.7558	39.9375	41.2391	91.9657	27.6364	73.8182
58.4182	8.74561	24.0354	81.419	22.5862	81.2679	8.60648	6.30435	1.35938	4.16822	1.09929	7.75709	1.69886	66.9246	110.732	143.5	154.836	97.1862	54.121	42.191	101.943	35.2075	59.1905	42.7727	29.7491	30.125	67.7949	137.964	147.219	104.685	129.351	172.029	55.2917	42.5	81.587	56.5758	28.0513	135.709
77.4457	5.64706	12.6564	44.1509	17.5966	25.4959	5.1195	8.83333	1.09091	2.58389	1.92453	6.84931	1	86.7091	121.171	86.0625	95.0735	117.92	42.2427	59.8158	74.7198	74.8864	71.9286	85.6889	38.2143	30.2808	130.667	161.718	176.238	92.5556	102.537	100.807	67.8735	104.925	78.1714	30.08	57.8255	133.872
134.849	5.79167	13.5278	82.875	34.1333	88.9831	12.7671	6.93382	2.1462	1.22414	2	6.90909	2.17143	57.5828	45.6454	28.5161	24.7581	74.7623	30.4655	6.34483	88.3383	28.6346	25.1	107.882	17.1875	43.6171	85.0909	157.26	155.946	88.3097	145.494	173.5	49.726	35.4231	86.0552	86.3607	170.984	142.61
37.8125	9.02614	11.76	96.25	13.4386	31.4153	7.90323	10.1129	0.946667	1.78481	1	4.44118	2.15385	89.4792	93.2654	79.9016	87.3175	114.255	51.5503	11.1565	124.667	72.192	67.3273	75.844	74.9773	48.4406	175.85	93.0851	123.848	164.3	105.658	99.68	48.8107	52.4255	26.6351	103.071	77.2745	99.745
144.717	10.1705	9.5678	76.5376	14.6408	38.6434	5.75758	7.75949	1.62963	1.45454	2.04615	7.62	2.19355	54.5185	70.8187	109.191	123.44	108.531	72.8451	61.9371	46.1313	76.2911	69.4375	78.2381	24.2041	67.1037	112.654	103.846	80.478	97.9509	74.9395	101.282	156.083	51.1359	69.6641	147.269	162.18	76.8
82.3158	7.12418	16.2333	36.1443	18.3137	27.8618	10.12	8.63158	0.84375	1.01852	0.968421	8.94737	5.18681	83.2333	51.8163	124.897	113.49	136.244	56.4231	8.5	64.0566	91.6705	89.7822	126.626	25.2806	36.9282	89.2297	137.815	130.812	99.8244	49.1167	110.28	126.941	63.7551	39.1635	45.1444	86.2027	76.9039
103.458	10.1423	15.0571	23.5414	51.9186	27.2281	8.40425	6.28986	0.931507	1.26667	2.31828	7.25676	2.66667	47.0488	68.0403	124.044	79.8	100.011	45.7778	44.6172	72.0422	130.244	68.4115	42.691	31.9511	58.6981	218.704	85.4	122.71	92.575	126.569	96.5638	58.9449	123.962	35.2571	70.5851	33.4875	57.505
97.0476	7.14667	24.2632	43.9906	25.6311	20.9485	14.9615	7.25	1.74286	1.08187	4.65164	11.5405	2.10959	44.68	83.2383	159.235	144.52	117.832	43.1086	15.122	98.2222	81.9879	90.8077	95.5395	46.1653	73.5946	19.8571	154.699	66.8298	153.753	112.706	154.759	85.7656	35.2885	14.9333	81.4956	19.8947	134.348
146.53	6.64886	14.783	61.1099	48.8841	47.7956	8.1791	5.23502	1.72028	1.01719	1.91228	6.10843	3.93651	38.2756	80.5093	131.167	129.183	146.348	48.5298	52.6899	72.125	35.9103	41.5487	59.7419	37.249	57.323	155.826	133.141	72.1333	114.167	78.4589	170.949	33.1333	85.4483	52.7674	90.9307	70.3299	127.231
157.719	5.28	13.9718	35.9539	26.5435	57.0517	4.56459	22.4062	0.64723	2.39086	1.27083	5	3.16176	87.0455	79.8074	85.0263	133.033	114.276	51.6471	14.2188	62.7593	58.2927	66.5679	48.7405	30.9605	40.7745	24.8462	152.25	14.96	118.678	155.603	158.328	96.7333	92.6792	41.1724	70.4023	109.037	90.6718
92.0655	5.63636	21.451	73.8476	24.1667	60.1566	5.37126	4.93548	1.71154	3.55641	2.02817	7.65741	1.69682	57.3411	88.0526	122.687	79.1047	108.576	67.6913	52.5625	83.0984	70.145	157.048	25.2264	17.4706	53.2725	91.8723	92.5133	176.258	103.495	140.198	28.82	110.588	56.9651	107.088	61.3859	34.3933	68.3019
132.222	6.251	20.4355	91.75	15.8824	92.0072	4.2	11.1007	2.46875	1.07761	2.31343	5.13115	2.62609	47.7903	96.5638	67.8734	118.063	69.7931	34.4151	70.6	36.5455	58.3165	60.5688	88.7989	42.8846	35.2115	147.803	87.8216	143.067	178.29	201.273	128.712	77.2632	109.371	66.2218	39.7929	28.8602	69.697
66.4229	6.02857	21.6532	16.6774	28.0125	14.2453	3.93125	7.14634	0.326531	2.3384	1.55185	8.3964	3.5	69.0217	71.5038	127.681	72.6621		28.3382	31.0541	103.328	42.1474	42.8103	34.1053	29.75	27.52	144.082	158.862	147.476	159.687	127.088	119.019	45.3909	78.4833	39.0625	70.0289	87.3175	107.957
152.351	6.21277	19.3582	58.2983	24.1928	48.2069	7.66667	6.56364	1.05714	1.15094	3.10847	5.8	2.82468	52.9577	121.233	62.051	131.782		52.1714	35.1772	89.5833	79.8628	51.1029	64.3039	35.7809	37.8316	182.653	26.7624	120.615	68.3973	93.2848	99.9254	96.6735	84.0032	39.8049	62.7108	59.8222	89.9023
116.948	7.53571	17	30.5577	10.2619	42.5045	6.66	7.32927	3.67857	1.1738	1.56459	6.63136	2.65625	68.5294	75.2941	91.7436	53.302		28.0539	48.7757	60.3	26.4504	68.5429	84.8545	21.8202	64.5657	135.652	164.393	118.296	145.191	112.652	126.21	158.247	78.4029	52.9554	65.5039	34.552	80.4929
93.9059	4.67153	11.7581	44.1803	21.2222	37.2941	10.905	5.66667	1.03529	1.2	1.19167	7.76316	1.29558	45.1905	61.7129	157.964	77.7391		61.9971	11.5247	59.4118	60.7723	47.3939	96.022	33.8046	53.9914	127.153	147.425	146.814	162.618	39.037	168.267	99.069	44.8497	28.6988	38.1176	30.3425	154.192
201.356	6	10.1468	38.9817	34.9839	42.8636	14.1172	7.27778	1	5.22047	1.87143	8.91667	1.91429	74.3305	62.7138	170.043	105		25.0238	43.7791	86.9802	107.304	87.7879	54.3925	19.4857	60.7857	120.09	47.8965	36.1735	118.483	128.678	178.492	76.2143	117.533	50.7895	67.2174	43.7181	96.3524
47	5.88571	14.7304	54.5	30.4	40.7754	3.77551	4.35	1.4	1	1.47727	6.73303	2	60.5669	61.0783	59.6696	122.393		27.1961	53.6429	104.798	34.3235	52.3731	100	21.9633	39.3134	158.519	82.2973	120.889	86.377	124.797	121.515	18.5238	19.2836	67.2979	66.6422	44.6154	136.189
80.7593	10	17.7388	24.1429	16.5117	39.2857	12.2207	10.1127	0.988764	3.88235	1.97647	6.29341	1.34783	50.8571	83.4167	119.931	82.875		36.2696	11.9436	53.9625	37.157	41.4644	136.359	18.0366	54.3416	157.702	96.919	105.278	142.235	170.954	164.903	52.046	36.4054	59.785	33.0793	39.4655	129.253
85.402	6.04918	27.2915	55.1226	19.899	36.6897	3.98913	5.01093	2.56221	1.4	1.02941	6.84974	3.5	73.6149	147.465	70.1136	122.732		39.5958	39.3141	54.2288	36.2422	130.4	149.675	25.6897	48.2045	71.227	63.6667	136.05	140.277	94.4651	223.894	111.697	54.3368	56.1424	54.1469	60.2273	114.256
88.375	6.59524	11.7531	65.5412	23.5294	44.1586	6.40123	10.4213	1	2.89655	1.64444	5.06931	1.00749	85.9844	39.3758	47.27	34.3838		29.9744	32.6556	50.5455	54.3353	132.414	104.68	31.9917	33.1709	83.1562	62.0595	78.184	68.4302	133.982	121.863	36.1028	54.4069	66.3098	55.1861	31.82	36.1282
79.7744	5.0625	9.84849	70.7033	25.8214	76.1765	5.53488	5.94265	0.945946	1	2.00627	5.18182	1.13235	71.697	79.4699	150.337	132.06		56.5	59.1562	105.275	79.6905	44.1707	98.549	40.1667	67.5195	160.143	90.7338	105.532	100.044	147.469	140.231	70.6301	108.184	64.6129	93.1468	75.3551	148.39
152.703	6.58139	16.6173	35.6487	20.3161	41.2595	12.6361	6.75962	1.43612	1.3388	2.36416	7.16129	2.68421	54.1356	53.7368	123.844	22.0192		27.2727	42.3173	76.8889	82.8684	69.609	51.0349	27.3889	52.8857	66.0875	134.779	54.6176	71	105.657	89.6667	29.8717	66.7117	114.843	68.6222	47.7574	157.02
89.75	9.09804	6.72727	39.5	37.9302	44.1872	4.04505	6.98496	2.06897	2.62019	1.05479	7.13187	4.82667	81.9009	66.7414	68.4552	87.044		28.8542	13.6726	21.1429	112.436	52.5896	37.1379	17.8812	11.3846	106.349	131.889	123.184	99.1333	157.698	90.7024	62.5486	85.6471	65.287	137.222	81.5234	122.902
19.0444	5.53995	30.7877	61.2951	45.32	20.0924	3	7.5	0.946429	1.17391	1.46341	4.04167	2.72043	81.1131	97.9789	94.3743	157.185		48.376	58.5	44.6702	74.2515	74.5431	30.7821	38.1556	57.9315	125.865	71.2743	178.833	66.1731	98.8426	49.2927	12.0121	63.8409	67.0395	58.6644	53.8599	135.654
123.056	6.54255	17.7941	47.6642	14.2047	35.8552	5.2759	8.03478	1	2.10248	4.97727	6.28155	1.03665	67.6357	61.9317	139.514	122.889		30.5735	44.3667	56.7419	63.0192	75.2181	101.722	38.4965	60.6613	145.368	135.5	131.885	86.799	58.6	138.47	82.7778	66.2712	67.3429	28.4179	73.4812	84.5
165.541	6.06687	12.9113	53.3636	38.913	27	5.89394	6.09119	0.913043	1.00784	2	7.84221	1	62.3802	52.2708	68.9677	107.568		47.8203	11.8148	65.5187	71.4794	101.326	55.3516	46.3768	33.6364	105.931	13.6326	172.662	34.0974	101.982	126.311	105.857	57.5793	50.029	22.3529	53.7232	51.1579
99.9464	8.61139	13.3262	24.9432	15.3063	34	4.37879	7.87234	3	4.34483	1.89041	6.76316	1.88739	67.913	71.7532	115.573	104.198		58.821	50.8186	66.9857	45.3929	96.1	104.924	29.006	36.907	110.971	90.0667	86.0152	137.714	132.698	194.091	104.625	112.033	67.5015	63.7164	43.16	88.7439
65.5814	6.14455	19.7878	59.2711	22.3137	28.1653	12.6357	10.1395	1	1.5303	1.94634	6.11784	2.3125	87.4575	101.049	100.65	82.2296		51.9518	10.3608	40.3365	26.7424	62.8764	24.9856	23.05	58.0156	110.669	70.7608	188.988	133.064	24.6562	71.1186	165.105	86.7558	74.6176	148.3	81.0044	95.33
111.061	10.2174	22.9079	30.098	31.7988	83.5333	4.98571	8.74324	2	1.19725	1.12162	6.01017	1.93722	66.4091	80.3448	50.9492	123.742		28.262	6.28571	44.7304	60.2779	46.2812	55.4845	29.8276	70.3867	47.8605	67.8171	155.096	102.775	81.1726	148.778	72.6214	97.2889	51.4575	31.5	104.479	39.2941
138.317	7.99612	28.2208	56.2083	12.4744	48.5156	11.0737	6.01282	0.757322	1.33921	2.04762	5.31579	3.44444	74.2927	76.96	112.364	119.207		43.9271	11.5563	60.8647	77.2759	138.206	61.1014	36.6587	68.8837	180.737	98.5963	60.35	176.103	45.6939	139.702	177.683	90.9766	58.5694	62.3409	34.8889	127.104
116.994	6.79562	10.0909	56.2881	17.6154	34.6936	10.6367	7.76389	1.69565	4.21359	1.16667	5	1.79061	53.551	59.6389	82.3784	105.249		27.4194	13.4091	58.6522	112.148	46.1818	102.177	39.768	38.1412	152.304	123.549	56.9855	129.482	163.105	69.1287	104.509	94.1304	91.4161	32.6667	174.226	154.628
171.071	4.30952	17.2879	46.75	37.7679	32.6988	6.36364	10.0305	1.6	1.31522	3.93525	6.82836	0.986971	84.0874	116.081	82.9907	17.4389		29.2381	81.0632	51.5462	45.9004	53.1899	131.333	25.0539	24.1923	159.605	124.775	49.906	108.626	53.2993	181.96	35.6546	105.668	66.8511	38.963	94.5687	143.26
99.4103	5.9375	20.6032	11.8095	20.1716	86.2051	6.2549	10.2974	0.92	4.63256	2.95833	8.10072	2.55292	67.6129	103.517	70.3	67.9362		18.4118	56.5	53.8074	97.3256	66.4103	97.968	37.7419	54.0444	154.822	99.8444	53.2491	98.6957	175.357	198.085	127.791	29.375	38.6451	43.2689	23.4242	38
70.2421	7.93714	10.2553	46.0341	31.2621	35.5604	6.36527	11.2245	1	4.42143	1.48795	8.44103	1	34.4783	130.378	79.2206	74.6071		77.7917	38.7512	55.1075	14.1471	44.5115	91.4306	44.4593	52.3563	205.605	87.0721	148.87	91.0693	86.0833	48.1967	128.222	99.9556	66.0053	56.6622	73.3824	67.68
93.2847	6.37264	46.561	42.9597	14.7107	10.9065	10.7143	7.66667	2.36	1.17333	2	6.87179	2.48428	32.1936	85.2656	116.119	88.8696		41.7025	10.8039	64.303	37.5938	79.8571	68.0259	32.37	37.9692	154.685	87.6047	85.6288	85.9565	115.071	155.118	95.8219	74.8721	57.0602	95.5739	70	119.182
164.8	6.53704	16	22.7432	20.5151	42.7895	10.0723	12.1667	0.983471	1.98886	2.46116	7.63816	2.58065	72.5405	126.724	69.9322	124.112		39.5123	71.3497	63.7277	60.2727	72.7966	68.3658	46.7374	54.5556	135.376	154.897	147	139.19	151.924	119.573	167.635	44.0652	40.5242	55.8132	85.6757	48.5986
106.304	10.1894	11.8431	66.1788	12.6154	55.3171	8.0724	4.20833	1.97647	1.03642	2.55905	6.33163	1.08914	71.0833	77.8876	144.206	139.454		24.6191	52	59.9434	85.0328	49.9369	88.3159	22.1846	51.6946	155	93.4008	168.175	86.2155	136.41	163.185	108.171	87.0631	91.8733	33.0909	131.528	83.4682
105.977	10.6463	15.7051	19.9546	18.9153	44.5654	9.66351	6.19118	1	1.64375	1.71429	4.1791	0.73741	48.75	72.9214	81.8889	41.5		60.1488	54.5814	123.179	40.3636	71.5714	50.1154	33.0455	59.2191	116.111	87.6719	132.68	133.925	80.7456	159.646	43.8182	99.2477	12.6364	97.1348	53.963	147.907
94.7468	11.5394	13.7562	29	31.2202	60.9808	11.0168	9.87458	1	3.20819	1	5.90196	1.32	85.5569	103.639	134.572	106.57		40.1782	9.28641	102.812	54.9725	81.96	118.911	28.0909	61.0222	122.484	76.3291	98.1601	21.0734	158.483	122	98.1951	108.713	39.1121	64.0213	41.6471	166.448
91.3411	12.8387	22.7083	71.5391	28.3492	35.3393	4.05263	6.91429	2	1.27778	1.93633	4.30556	6.3616	42.375	122.726	72.6441	65.3041		59.0861	9.39706	68.0857	113.259	45.321	51.5259	25.9431	38.22	140.775	82.8554	205.797	138.9	86.1212	131.569	55.1388	57.3333	48.375	40.625	53.8306	79.7667
34.3968	6.41401	18.7407	20.6186	22.785	64.2857	5.97727	6.3125	0.972222	0.452991	1	6.40206	0.54386	102.5	85.8953	111.592	117.576		49.2621	49.9074	31.7079	70.7429	52.6919	83.5446	23.35	30.8683	184.563	131.174	156.731	97.9655	55.8077	139.909	72.329	60.8954	35.604	168.698	68.661	126.179
69.8625	7.92754	10.6707	31.0905	25.4111	25.8429	4.32927	7.01	0.993865	0.814815	2.16014	5.82482	2.01509	83.2286	78.9167	117.912	107.58		36.68	42.1053	74.3529	96.9488	98.7872	69.4121	32.9769	38.8916	123.682	178.609	133.847	135.293	91.3207	114.755	65.7034	52.6725	48.0521	49.3578	13.4703	76.7636
130.882	7.18421	23.5556	17	20	26.84	5.075	9.25926	1.2	3.4	3.29032	5.63636	2.17333	60.1148	104.073	52.6296	53.8913		41.9565	38.1058	126.484	50.96	58.4167	76.8162	25.9123	46.7172	120.143	101.553	90.4909	151.126	182.537	94.3571	73.6755	147.109	129.594	32.24	84.8322	128.439
81.3778	10.0409	30.356	39.0534	23.1048	41.5096	7	4.79412	2.83117	2.0819	0.542373	4	1	60.5379	125.787	81.9464	80.2759		47.7241	38.7344	115.671	75.2071	71.7467	66.8542	44.7692	53.1474	96.1609	79.2264	15.381	119.11	71.3083	153.907	86.1892	98.6324	63.8042	91.8431	38.0145	170.99
73.6022	9.60796	17.4172	27.4955	16.0786	17.1562	5.65385	6.84375	1.9661	1.41026	2	4.20886	5.52399	64.9273	75.3156	135.617	94.3667		42.7283	9.03053	111.714	66.2955	35.6857	108.355	27.9783	77.5375	112.502	70.6116	153.868	112.53	164.077	211.028	142.172	22.4531	38.1944	39.3019	36.7419	103.34
115.329	8.89956	15.8011	43.0423	16.6869	29.6875	8.67135	5.36667	3.60606	0.347826	2	6.93548	1.00372	91.3295	72.3585	138.269	74.2524		60.3636	9.25641	92.445	50.5352	89.3492	90.0235	19.6591	31.5294	98.3704	159.227	181.459	140.555	105.326	69.1548	60.0874	51.9363	43.3511	39.4773	54.3284	153.167

## Sheet: Fig 2F
cilia-iAPEX
Time (minutes)	iAPEX-D-Methionine			iAPEX-L-Methionine				iAPEX-D-met minus Oligo
1.28537	2.80723	3.45784	2.84819	3.12233	2.88568	3.29333	2.97011	3.3725	3.32862	3.07724
7.95641	2.68394	3.19946	2.7715	2.98178	2.75253	3.1062	2.79171	3.18933	3.26005	2.90814
14.6257	3.01106	3.07902	2.71652	2.92992	2.72694	3.05617	2.73445	3.12988	3.27068	2.85199
21.2977	3.03929	3.04379	2.76837	2.89137	2.65798	2.98938	2.6415	3.08063	3.21592	2.8176
28.0704	1.069	1.09204	1.10546	0.991164	0.925681	1.13008	0.974635	3.02801	3.02467	2.78135
34.7348	1.09139	1.11887	1.05862	1.02278	0.943015	1.12969	0.998177	3.06812	3.18848	2.78215
41.402	1.09851	1.05733	0.91856	0.813212	0.906395	1.05862	0.948023	3.02408	3.14642	2.7184
48.0697	1.04588	1.03929	0.980315	0.878077	0.858142	1.05049	0.939406	3.00887	3.13024	2.73308
54.908	1.056	1.07244	1.11979	0.815678	0.830455	0.982181	0.88065	3.04225	3.18098	2.85544
61.5837	1.12158	1.09234	1.12299	0.874218	0.855171	0.985835	0.877044	3.00196	3.20929	2.84629
68.2501	1.10537	1.01994	1.12216	0.838564	0.833865	0.963316	0.859904	3.01747	3.17349	2.8038
74.9194	1.1416	1.04143	1.06022	0.848535	0.841574	0.965937	0.870679	3.01222	3.18532	2.78004
81.5934	1.11909	1.07557	1.00365	0.846139	0.856406	0.951044	0.853353	2.98726	3.17444	2.75394
88.2634	1.10906	1.08911	1.0196	0.829611	0.801801	0.942594	0.811375	3.02138	3.12727	2.71435
94.9369	1.09516	1.0412	1.04258	0.806776	0.789948	0.93308	0.811283	2.98701	3.10397	2.70156
101.864	1.07267	1.02505	1.01279	0.795198	0.783787	0.88924	0.806234	2.97316	3.00828	2.7155

## Sheet: Fig 2G
WT
Time (minutes)	Flp in-D-Methionine			Flp in-L-Methionine				Flp in-D-Alanin
1.28537	313.863	299.308	299.065	313.777	315.65	292.998	316.086	311.391	303.957	261.546
7.95641	287.56	277.754	269.533	288.032	299.095	276.343	292.885	285.755	277.956	254.227
14.6257	277.381	272.546	264.115	278.577	298.149	270.044	286.609	277.732	268.029	256.35
21.2977	273.023	268.281	260.536	272.002	291.787	266.059	281.506	272.541	265.027	252.988
28.0704	106.497	109.664	103.438	106.322	110.152	109.411	106.94	106.384	107.997	104.268
34.7348	104.438	105.563	102.486	102.216	107.859	104.601	107.576	103.036	102.478	103.867
41.402	101.456	100.492	99.8031	100.637	100.083	102.437	101.673	99.8101	99.4226	100.038
48.0697	100	100	100	100	100	100	100	100	100	100
54.908	94.6663	94.1893	95.5893	96.066	88.8999	93.9707	95.9591	94.117	92.5826	98.4359
61.5837	96.8662	94.1282	98.2449	95.9039	93.7903	94.6024	96.7429	95.6852	96.7595	99.1257
68.2501	93.8905	93.752	96.9947	94.2601	90.1007	92.7833	95.0637	95.9279	94.2683	99.2901
74.9194	94.5884	91.2021	99.2872	90.832	87.65	92.0563	94.3349	97.1268	95.8953	100.053
81.5934	92.961	91.2311	97.5845	92.555	88.6732	90.4483	91.926	95.9588	94.9189	100.57
88.2634	90.6542	91.613	96.0182	89.8474	84.4946	87.0298	90.3112	96.4531	94.0268	99.0845
94.9369	90.8174	86.2645	95.4132	87.6696	83.0347	88.5012	91.5411	94.9646	92.9097	98.3519
101.864	90.6083	82.8317	95.1217	88.57	73.702	89.0907	88.6597	93.6332	93.4772	96.9455

## Sheet: Fig 2H
cilia-iAPEX
Time (minutes)	iAPEX-D-Methionine			iAPEX-L-Methionine				iAPEX-D-Alanin
1.28537	268.408	332.712	290.538	355.587	336.271	313.504	316.169	328.439	319.551	313.486	309.072
7.95641	256.62	307.851	282.715	339.581	320.754	295.691	297.178	308.26	293.79	291.188	292.643
14.6257	287.897	296.262	277.107	333.675	317.772	290.928	291.082	301.886	286.359	286.509	289.512
21.2977	290.596	292.873	282.396	329.284	309.736	284.57	281.188	298.625	281.158	284.23	283.248
28.0704	102.211	105.075	112.766	112.879	107.87	107.576	103.75	103.593	99.3137	103.319	106.27
34.7348	104.352	107.658	107.987	116.479	109.89	107.54	106.256	103.991	102.903	107.485	105.57
41.402	105.032	101.737	93.7004	92.6127	105.623	100.773	100.917	102.784	100.331	103.61	101.453
48.0697	100	100	100	100	100	100	100	100	100	100	100
54.908	100.967	103.19	114.227	92.8936	96.7736	93.4974	93.7454	99.4596	93.3707	95.886	99.7246
61.5837	107.238	105.105	114.554	99.5605	99.6538	93.8453	93.3616	101.869	97.3376	97.3709	101.459
68.2501	105.688	98.1383	114.47	95.5	97.1709	91.7016	91.537	106.892	98.0913	100.16	100.041
74.9194	109.152	100.206	108.151	96.6355	98.0694	91.9511	92.6839	109.019	99.8293	100.154	101.117
81.5934	107	103.491	102.381	96.3627	99.7976	90.5333	90.8396	105.024	101.782	101.557	102.631
88.2634	106.041	104.794	104.008	94.4804	93.4345	89.7289	86.3711	105.185	98.5655	100.838	100.022
94.9369	104.711	100.184	106.351	91.8798	92.0533	88.8233	86.3612	104.735	97.6099	98.4074	99.6938
101.864	102.561	98.6299	103.313	90.5613	91.3354	84.65	85.8238	101.624	96.508	95.7055	95.0769

## Sheet: Fig 2 FGH RAW
Mick lab ref# TS144
OCR data
Time (minutes)	iAPEX-D-Methionine				control iAPEX-D-Methionine				Flp in-D-Methionine				iAPEX-L-Methionine				control iAPEX-L-Methionine				Flp in-L-Methionine				iAPEX-D-Norvalin				control iAPEX-D-Norvalin				Flp in-D-Norvalin				iAPEX-L-Norvalin				control iAPEX-L-Norvalin				Flp in-L-Norvalin				iAPEX-D-Alanin
1.28537	87.0633	114.638	93.0958		97.2096	98.7404	109.284		165.03	161.085	141.013		101.498	94.3907	105.597	100.161	99.9412	99.1848	108.843	91.9217	150.963	141.334	141.606	143.17	100.958	106.404	99.1506	103.633	117.42	103.133	102.897		148.213	143.755	158.889	134.169	94.9045	94.3538	85.4602	93.8997	101.316	103.708	105.779		154.186	150.908	153.391	131.356	109.694
7.95641	83.2398	106.072	90.5893		89.1858	89.6811	100.742		151.2	149.485	127.088		96.9288	90.0352	99.5973	94.1447	92.8437	90.7393	98.762	88.0145	138.577	133.921	133.557	132.661	93.0984	99.9478	92.1413	97.3881	109.377	97.0736	94.6674		139.178	136.586	145.054	123.865	89.1489	90.078	81.2848	89.067	94.1842	93.8905	95.1161		136.407	140.034	139.001	122.141	102.954
14.6257	93.385	102.079	88.7923		88.0371	87.0565	98.7563		145.848	146.682	124.534		95.2429	89.1981	97.9929	92.2137	89.5906	88.564	96.8344	85.1389	134.028	133.498	130.512	129.818	91.5803	98.1562	85.8955	94.6347	106.449	92.9318	92.4507		134.81	135.77	141.68	121.825	88.3675	89.2226	81.7591	87.464	92.3201	90.8961	93.9717		131.625	138.312	136.279	120.184	100.825
21.2977	94.2605	100.911	90.4869		86.21	84.7601	97.1711		143.556	144.387	122.846		93.9896	86.9424	95.8515	89.0793	89.082	87.292	95.07	83.3488	130.865	130.649	128.587	127.507	90.7046	97.3543	80.5375	92.5405	105.201	90.853	89.6107		133.072	134.442	139.581	119.527	87.0486	87.1999	81.2072	85.5122	90.9647	89.5403	91.9623		128.256	137.611	134.102	118.627	99.7361
28.0704	33.154	36.2043	36.133		30.8502	32.0984	34.9228		55.9964	59.0203	48.7722		32.2198	30.279	36.2348	32.8676	32.568	30.5381	34.0482	27.9047	51.1532	49.3212	52.8786	48.4381	27.0003	33.2547	27.611	33.9165	35.7083	33.9681	30.4078		54.2219	54.6403	54.3681	42.3576	30.4064	27.4679	26.6391	34.3831	33.9361	33.0617	32.3746		50.4255	55.0034	50.4014	44.5085	34.5984
34.7348	33.8485	37.094	34.6019		31.6159	31.6497	36.1793		54.9139	56.8131	48.3233		33.2475	30.846	36.2225	33.6615	32.2299	30.8964	36.1302	28.9603	49.1779	48.2944	50.554	48.7263	28.4096	33.3545	29.0185	33.9488	38.669	33.768	31.9167		53.4722	53.7914	54.6622	42.1658	31.5339	29.097	28.2578	34.315	34.6128	33.2446	32.3437		49.0925	53.7141	50.5135	43.3471	34.7315
41.402	34.0693	35.0538	30.024		31.6329	30.6939	33.6065		53.3458	54.0838	47.0584		26.4351	29.6482	33.9434	31.9702	31.8257	29.1938	33.6612	27.6713	48.4183	44.8127	49.5077	46.0523	29.4477	33.2654	26.797	32.2941	37.2095	32.0997	30.4909		50.9063	51.2864	53.0093	40.9358	33.1956	28.3597	26.1096	33.214	33.0262	32.6492	31.1427		47.0777	51.2466	49.6174	41.5685	34.3284
48.0697	32.437	34.4555	32.0426		31.0884	30.7922	34.1186		52.5802	53.8192	47.1512		28.5437	28.0698	33.6829	31.6796	31.0689	28.911	33.5482	27.6808	48.1116	44.7755	48.3301	45.2946	29.319	32.6247	27.5502	32.5422	36.4737	32.4009	31.1656		51.6492	51.5037	52.2486	41.1129	32.6268	28.2889	26.1657	32.9731	33.1828	32.6575	30.7077		47.191	49.905	48.9934	40.9151	33.3985
54.908	32.7507	35.5547	36.6014		33.3842	31.9868	36.5843		49.7758	50.6919	45.0715		26.5152	27.1642	31.4926	29.6982	30.224	27.759	32.3546	25.609	46.2189	39.8054	45.4161	43.4643	31.2895	35.275	29.93	34.2504	38.2503	34.4197	32.1332		48.7764	48.5268	49.8286	40.2732	30.1925	24.5539	22.5142	29.9728	30.4208	31.4544	29.3233		43.7754	45.6452	44.8415	37.7617	33.218
61.5837	34.7848	36.2145	36.7059		34.0434	32.8559	37.7325		50.9325	50.659	46.3237		28.4182	27.9727	31.6098	29.5766	29.7368	27.6603	33.0667	26.9331	46.1409	41.9951	45.7215	43.8193	33.1307	36.1467	30.4908	35.0589	39.6961	34.3486	32.7615		47.8845	48.8152	50.3466	39.3103	30.512	25.2386	22.8289	30.4076	32.3513	31.0993	30.453		45.0538	46.2078	45.2055	39.1394	34.0228
68.2501	34.282	33.8141	36.679		34.3315	33.3101	37.478		49.3678	50.4566	45.7342		27.2592	27.2757	30.8878	28.9986	29.8476	27.9851	33.4801	26.728	45.3501	40.3431	44.8422	43.0587	32.7163	36.4579	30.7612	35.3111	39.8001	35.0686	33.9951		47.9407	47.6258	49.811	39.9206	31.039	25.8345	23.4821	30.0377	31.8217	32.1673	31.1766		44.9459	46.8109	43.8777	39.822	35.7005
74.9194	35.4056	34.5265	34.6542		34.7029	33.4683	38.8521		49.7348	49.0843	46.8151		27.5833	27.5279	30.9718	29.3619	31.1628	28.9201	34.0269	27.4329	43.7007	39.2458	44.4909	42.7286	33.1822	36.7823	30.9725	35.0625	41.1293	36.7537	33.894		48.1154	48.8709	48.9631	39.9199	31.8012	26.2478	24.7903	31.1305	33.4806	31.7877	31.8029		45.0439	46.682	44.1823	39.2943	36.4106
81.5934	34.7074	35.6583	32.8054		34.7021	33.4958	38.6666		48.8792	49.0998	46.0123		27.5054	28.013	30.4943	28.7776	29.987	29.5318	34.0573	27.1915	44.5297	39.7039	43.7137	41.6375	33.8501	37.1894	31.0188	34.5061	41.18	36.0492	35.2212		47.8094	47.1039	49.2344	39.3056	31.1067	26.4095	24.6831	29.7291	33.1751	32.7153	32.3287		44.2771	46.6737	43.7093	39.5219	35.0763
88.2634	34.3965	36.1072	33.3267		33.9816	34.0444	39.5764		47.6662	49.3054	45.2738		26.9682	26.2269	30.2233	27.362	30.6398	28.9673	33.9251	26.9349	43.2271	37.8329	42.0616	40.9061	32.804	36.3046	31.2815	33.6862	41.0924	35.1995	35.513		46.892	47.5036	47.7684	39.1711	31.0183	25.8058	23.0081	29.5242	32.8029	32.1663	32.8147		44.2523	45.5465	42.5981	38.6858	35.1301
94.9369	33.9652	34.5189	34.0776		34.5194	34.2491	38.2105		47.752	46.4269	44.9885		26.2259	25.8392	29.9183	27.3589	29.9179	28.4955	33.628	26.4693	42.1793	37.1792	42.7727	41.4632	32.7701	35.7293	30.2966	33.9438	41.5951	35.2494	34.8233		46.7343	46.3844	47.6248	38.3644	30.5414	25.6661	22.0819	28.8685	32.8185	32.2588	33.021		43.9453	44.0162	41.8843	38.9609	34.98
101.864	33.2677	33.9834	33.104		34.06	33.7061	38.5896		47.6421	44.5794	44.851		25.8495	25.6377	28.5126	27.1886	30.1094	29.2953	33.4424	26.0898	42.6125	33.0005	43.0576	40.1581	31.824	35.4339	27.6531	33.3987	41.1997	35.9046	35.1809		46.5666	42.0417	47.9504	37.6441	30.3074	24.869	22.044	28.2527	32.7853	33.2546	31.6717		43.2791	40.86	41.7006	38.2693	33.9408
[truncated: 40 more columns]

## Sheet: Fig 4C
data can be found in Supplementary Data 1 (Tab: "Full IMCD3 Dataset")

## Sheet: Fig 4D&E
data can be found in Supplementary Data 1 (Tab: "Extracted Cilia Cluster")

## Sheet: Fig 4 F&G
data can be found in Supplementary Data 1 (Tab: "Extracted Background Cluster")

## Sheet: Fig 5D
data can be found in Supplementary Data 2 (Tab: "Extracted Cilia Clusters")

[truncated: 16 more sheets: Fig 5E, Suppl. Fig 1C, Suppl. Fig 2A, Suppl. Fig 2A RAW, Suppl. Fig 2B, Suppl.Fig 2B RAW, Suppl. Fig 2D, Suppl. Fig 3C-F, Suppl. Fig 4A, Suppl. Fig 4B, Suppl. Fig 4C, Suppl. Fig 4D, Suppl. Fig 5A&B, Suppl. Fig 5C, Suppl. Fig 6A-D, Fig S7A]
